# Supplementary material for: Metagenomic Insights Into the Taxonomic and Functional Features of Kinema, a Traditional Fermented Soybean Product of Sikkim Himalaya
Source: Front Microbiol. 2019 Aug 2;10:1744. doi: 10.3389/fmicb.2019.01744 (PMC6688588; doi:10.3389/fmicb.2019.01744)
Supplement: Supplementary file 1 [file Table_1.XLSX]

## Sheet: Supplementary Table S1
Supplementary Table S1. Taxonomical distribution (%) of microbial community at domain, phylum, family, genus, and species level
		Domain						Phylum						Family						Genus						Species
domain	SO	DJ	MA	JJ		phylum	SO	DJ	MA	JJ			SO	DJ	MA	JJ			SO	DJ	MA	JJ		Species	SO	DJ	MA	JJ
Bacteria	98.98	99.35	99.06	99.02		Firmicutes	87.5285	82.3086	86.6225	93.9851		Bacillaceae	27.1422	46.4558	34.21	19.6324		Bacillus	25.6544	39.7795	29.743	17.7881		Bacillus subtilis	12.02	6.6477	11.0847	9.17912
Viruses	0.75	0.39	0.6	0.58		Actinobacteria	8.86538	7.77472	5.80222	1.05203		Staphylococcaceae	26.7717	4.1007	22.8351	25.8646		Staphylococcus	25.5301	3.72117	21.4656	24.7782		Enterococcus faecalis	9.24845	5.83452	5.1038	11.2538
Eukaryota	0.14	0.11	0.17	0.2		Proteobacteria	1.55395	8.21842	5.18144	2.31806		Enterococcaceae	22.1805	18.1807	14.0456	28.5126		Enterococcus	22.1771	18.1791	14.0456	28.5061		Staphylococcus saprophyticus	8.28051	0.604477	6.12272	8.72825
Archaea	0.12	0.14	0.17	0.19		unclassified (derived from Viruses)	0.746762	0.394224	0.598464	0.57829		Corynebacteriaceae	7.76975	0.256632	0.280991	0.272809		Corynebacterium	7.76975	0.256632	0.280991	0.272809		Bacillus amyloliquefaciens	6.94888	1.04431	1.67676	1.81818
other sequences	0	0.01	0	0.01		Fusobacteria	0.326067	0.31306	0.426537	0.576656		Streptococcaceae	2.34632	2.31665	2.74295	4.31594		Lactobacillus	1.8652	1.97576	2.58932	3.63146		Enterococcus casseliflavus	5.2832	3.85721	4.33567	7.90329
						Bacteroidetes	0.224599	0.240399	0.318919	0.369191		Lactobacillaceae	2.08295	2.17751	2.85981	4.00555		Clostridium	1.78425	1.87527	2.27025	3.18549		Staphylococcus epidermidis	3.97665	0.674819	3.59905	3.90754
						Euryarchaeota	0.102609	0.125997	0.146991	0.169893		Clostridiaceae	1.9507	2.03683	2.52761	3.4583		Streptococcus	1.77855	1.80029	2.19672	3.35702		Staphylococcus aureus	3.82958	0.735885	3.58592	3.52691
						Spirochaetes	0.0809467	0.066477	0.083995	0.125786		Listeriaceae	1.46844	2.20534	1.73978	2.59087		Listeria	1.46844	2.20534	1.73978	2.59087		Enterococcus faecium	3.73267	6.59823	3.30624	6.11125
						Chloroflexi	0.0649854	0.0556552	0.0656211	0.0653435		Paenibacillaceae	0.684057	1.70985	0.999225	0.983419		Macrococcus	1.24156	0.379537	1.3695	1.08634		Enterococcus gallinarum	3.58674	1.38983	0.883678	2.47652
						Cyanobacteria	0.0649854	0.0881207	0.101056	0.120885		Carnobacteriaceae	0.538125	0.676365	1.15679	0.97035		Geobacillus	0.621352	1.84126	2.49084	0.806992		Corynebacterium ammoniagenes	3.20139	0.0262816	0.0223217	0.0392061
						Arthropoda	0.0467439	0.0162328	0.0288733	0.0424733		Siphoviridae	0.48454	0.289871	0.471382	0.480274		Paenibacillus	0.609951	1.00489	0.846912	0.877236		Bacillus licheniformis	1.98833	4.12699	7.32809	1.36895
						Tenericutes	0.0456038	0.0355575	0.0695584	0.0800457		Enterobacteriaceae	0.396753	6.71804	2.82829	0.81516		Lactococcus	0.567767	0.516356	0.546226	0.958915		Staphylococcus haemolyticus	1.78881	0.444468	1.69908	1.50453
						Thermotogae	0.0410434	0.0618391	0.0800577	0.0931144		Leuconostocaceae	0.346589	0.254313	0.389974	0.557053		Carnobacterium	0.425255	0.520994	0.950643	0.756351		Corynebacterium aurimucosum	1.64744	0.00927586	0.0157565	0.027771
						Deinococcus-Thermus	0.0330628	0.0371035	0.059059	0.027771		Fusobacteriaceae	0.326067	0.31306	0.426739	0.576656		Oceanobacillus	0.408154	0.433647	0.87186	0.447603		Staphylococcus warneri	1.63718	0.183971	1.26446	1.56008
						Streptophyta	0.0262222	0.0324655	0.0367478	0.0571755		Aerococcaceae	0.271343	0.268227	0.416234	0.272809		Lysinibacillus	0.36483	4.08061	0.625008	0.434534		Staphylococcus carnosus	1.53115	0.383402	1.37476	1.2938
						Acidobacteria	0.0216618	0.0146868	0.024936	0.0163359		unclassified (derived from Bacillales)	0.265642	0.204069	0.367652	0.302214		unclassified (derived from Siphoviridae)	0.340888	0.204069	0.31513	0.372458		Staphylococcus lugdunensis	1.53115	0.273638	1.40233	1.49473
						Dictyoglomi	0.0216618	0.0154598	0.0236236	0.0130687		Erysipelotrichaceae	0.209777	0.20948	0.34533	0.445969		Exiguobacterium	0.24626	0.174695	0.319069	0.261374		Staphylococcus hominis	1.33847	0.213345	1.15416	1.23499
						Ascomycota	0.0205217	0.0231897	0.0446224	0.0343053		Myoviridae	0.207497	0.0347845	0.0800956	0.0588091		Leuconostoc	0.23828	0.170058	0.249478	0.375725		Macrococcus caseolyticus	1.24156	0.379537	1.3695	1.08634
						Crenarchaeota	0.0205217	0.0115948	0.0170615	0.0245038		Micrococcaceae	0.186976	4.90539	3.31149	0.0620763		Pediococcus	0.217758	0.20175	0.270487	0.374091		Corynebacterium glutamicum	1.10931	0.0726609	0.0669652	0.0392061
						Synergistetes	0.0205217	0.0154598	0.0209988	0.0506412		Lachnospiraceae	0.175575	0.210253	0.300687	0.321817		Aerococcus	0.197236	0.198658	0.279678	0.125786		Staphylococcus capitis	0.84253	0.115948	0.703791	0.800457
						Chordata	0.0171014	0.0131408	0.0223112	0.0310381		Peptococcaceae	0.158473	0.27673	0.299374	0.297313		Alkaliphilus	0.166454	0.161555	0.257356	0.272809		Bacillus cereus	0.798066	13.232	1.35112	1.08797
						unclassified (derived from Eukaryota)	0.0148212	0.0139138	0.0131242	0.0147023		Streptomycetaceae	0.0649854	0.272092	0.206148	0.0620763		Arthrobacter	0.114009	4.01258	2.73638	0.0457404		Bacillus thuringiensis	0.376231	3.91287	0.613191	0.4329
						Deferribacteres	0.0136811	0.00618391	0.0196863	0.0212366		Nocardiaceae	0.108309	0.262043	0.195643	0.0375725		Anoxybacillus	0.0934878	0.319244	0.477947	0.155191		Bacillus clausii	0.435516	3.01697	0.55673	0.439435
						Chlorobi	0.012541	0.0193247	0.0223112	0.0147023		Thermoanaerobacteraceae	0.155053	0.155371	0.206148	0.235236		Brevibacillus	0.0741062	0.704966	0.152313	0.106183		Proteus mirabilis	0.0182415	2.44883	0.895495	0.115985
						Aquificae	0.0102609	0.00927586	0.0144366	0.0130687								Yersinia	0.0342028	0.451425	0.16413	0.0767786		Arthrobacter arilaitensis	0.0228019	2.36148	1.69382	0.00490076
						unclassified (derived from Bacteria)	0.0102609	0.0162328	0.0131242	0.0163359								Proteus	0.0205217	3.70107	1.46273	0.168259		Lysinibacillus sphaericus	0.272483	2.13113	0.453	0.310381
						Planctomycetes	0.00912076	0.0177787	0.0236236	0.0147023								Photorhabdus	0.012541	0.876569	0.287556	0.0375725		Lysinibacillus fusiformis	0.0923477	1.94948	0.172009	0.124153
						Verrucomicrobia	0.00912076	0.0100489	0.00656211	0.0130687								Renibacterium	0.00342028	0.398862	0.227156	0.00163359		Bacillus sp. B14905	0.320367	1.88455	0.538347	0.393694
						Basidiomycota	0.00684057	0.00386494	0.00656211	0.00490076														Proteus penneri	0.00228019	1.25224	0.560669	0.0522748
						Chlamydiae	0.00684057	0.00541092	0.0104994	0.00653435														Listeria monocytogenes	0.646434	0.979377	0.740556	1.18108
						Chlorophyta	0.00684057	0.00154598	0.00393727	0.00326717														Photorhabdus luminescens	0.00684057	0.816276	0.258669	0.0294046
						Fibrobacteres	0.00684057	0.00541092	0.00524969	0.00816793														Bacillus anthracis	0.0638453	0.751345	0.1208	0.075145
						Gemmatimonadetes	0.00228019	0.00154598	0.00656211	0														Carnobacterium sp. AT7	0.425255	0.520994	0.950643	0.756351
						Lentisphaerae	0.00228019	0.00154598	0.00393727	0.00980152														Bacillus sp. NRRL B-14911	0.223459	0.563509	0.933573	0.315282
						Nematoda	0.00114009	0.00463793	0.00524969	0.00163359														Bacillus pumilus	0.508482	0.600612	0.925695	0.508045
						unclassified (derived from other sequences)	0.00114009	0.00541092	0.00393727	0.00653435														Lactococcus lactis	0.567767	0.516356	0.546226	0.958915
