# Supplementary material for: Metagenomic Insights Into the Taxonomic and Functional Features of Kinema, a Traditional Fermented Soybean Product of Sikkim Himalaya
Source: Front Microbiol. 2019 Aug 2;10:1744. doi: 10.3389/fmicb.2019.01744 (PMC6688588; doi:10.3389/fmicb.2019.01744)
Supplement: Supplementary file 2 [file Table_2.XLSX]

## Sheet: Supplementary Table S2
Supplementary Table S2. Metabolic potential (%) of the kinema metagenome analyzed using COG at level 1 and 2													Supplementary Table S2. Metabolic potential (%) of the kinema metagenome analyzed using KEGG Orthology at level 1, and 2
		Level1 (COG)						Level2 (COG)							Level 1 (KO)						Level 2 (KO)
level1	SO	DJ	MA	JJ		level2	SO	DJ	MA	JJ			level1	SO	JD	MA	JJ		level2	SO	DJ	MA	JJ
METABOLISM	49.2187	47.3048	48.1105	48.4653		General function prediction only	16.6226	17.1387	16.5779	16.7554			Metabolism	57.002	56.0811	56.3352	55.9751		Amino Acid Metabolism	18.2258	18.7099	17.8732	17.2374
POORLY CHARACTERIZED	17.5265	18.1821	17.4589	17.6656		Carbohydrate transport and metabolism	11.6737	11.0952	10.8008	12.5387			Environmental Information Processing	23.6482	23.8541	22.838	25.326		Membrane transport	15.9464	15.046	14.3219	17.4667
CELLULAR PROCESSES AND SIGNALING	17.1128	17.7132	16.9678	17.0749		Amino acid transport and metabolism	10.3784	10.3038	10.3959	10.0988			Genetic Information Processing	13.9662	13.712	14.7779	13.6481		Carbohydrate Metabolism	14.7522	13.0956	13.9166	15.4105
INFORMATION STORAGE AND PROCESSING	16.1421	16.7999	17.4627	16.7942		Energy production and conversion	6.84574	6.68582	7.37797	6.19675			Cellular Processes	3.83394	5.01184	4.35686	3.53202		Metabolism of cofactors and vitamins	7.04199	6.71845	6.54035	6.54105
						Inorganic ion transport and metabolism	6.58795	6.35248	6.45572	6.56468			Human Diseases	1.39804	1.15631	1.4945	1.36123		Translation	6.0563	6.29354	6.61634	5.89626
						Cell wall/membrane/envelope biogenesis	6.25696	5.8755	5.66469	6.13865			Organismal Systems	0.156391	0.184592	0.197578	0.157616		Signal transduction	5.73405	5.76414	6.21612	5.65984
						Translation, ribosomal structure and biogenesis	6.19968	6.74273	7.21302	6.35651									Nucleotide metabolism	4.46877	4.70535	5.11677	4.67116
						Replication, recombination and repair	5.67773	5.26302	5.87463	6.09992									Replication and repair	4.35978	3.83463	4.51391	4.61384
						Coenzyme transport and metabolism	4.39197	4.1329	4.21759	4.27963									Energy metabolism	3.28405	3.28434	3.42469	2.70812
						Transcription	4.26148	4.78875	4.3713	4.33772									Lipid metabolism	3.17505	3.48635	3.52601	3.63233
						Nucleotide transport and metabolism	3.70135	3.71555	3.8277	3.94074									Folding, sorting and degradation	2.51161	2.37531	2.4672	2.26393
						Posttranslational modification, protein turnover, chaperones	3.17622	3.17353	3.33658	3.07417									Membrane Transport	1.96664	3.04054	2.30002	2.19946
						Lipid transport and metabolism	3.11257	3.19521	3.35533	3.20488									Cell motility	1.80078	3.03357	2.20883	1.72661
						Signal transduction mechanisms	2.74021	3.24128	2.72925	2.56584									Metabolism of terpenoids and polyketides	1.70126	1.39315	1.77314	1.35406
						Secondary metabolites biosynthesis, transport and catabolism	2.52697	1.8239	1.67954	1.64117									Glycan biosynthesis and metabolism	1.5354	1.54987	1.81367	1.66213
						Defense mechanisms	2.11324	2.22499	2.21189	2.46902									Biosynthesis of other secondary metabolites	1.41219	1.51156	1.04869	1.38272
						Intracellular trafficking, secretion, and vesicular transport	1.38442	1.56644	1.49959	1.433									Cell growth and death	1.20368	1.12497	1.45904	1.10331
						Cell cycle control, cell division, chromosome partitioning	1.03434	0.989187	1.01222	0.997289									Transcription	1.03782	1.20855	1.1804	0.874051
						Function unknown	0.903854	1.04339	0.881008	0.910147									Infectious diseases	0.924083	0.651296	0.851107	0.866886
						Cell motility	0.407371	0.631453	0.502362	0.396979									Transport and catabolism	0.824566	0.849819	0.683925	0.687778
						RNA processing and modification	0.00318258	0.0054202	0.00374897	0									Metabolism of other amino acids	0.744005	0.849819	0.749785	0.795243
						Cytoskeleton	0	0.0081303	0.00374897	0									Xenobiotics biodegradation and metabolism	0.4265	0.536361	0.420487	0.372546
						Extracellular structures	0	0.0027101	0.00749794	0									Cancers	0.364894	0.383115	0.476215	0.358218
																			Metabolism of Cofactors and Vitamins	0.123211	0.104486	0.0861239	0.11463
																			Metabolism of Terpenoids and Polyketides	0.108994	0.125383	0.0405289	0.0788079
																			Environmental adaptation	0.0995166	0.0975202	0.162116	0.0429861
																			Immune diseases	0.0805611	0.052243	0.126653	0.0501505
																			Endocrine system	0.0568666	0.076623	0.0354628	0.107465
																			Endocrine and metabolic diseases	0.0189555	0.0243801	0.0202645	0.0716435
																			Substance dependence	0.00947777	0.0348286	0.0202645	0.0143287
																			Cell communication	0.00473889	0.00348286	0.00506611	0.0143287
																			Energy Metabolism	0	0.0104486	0.00506611	0.0143287
																			Immune system	0	0.0104486	0	0.00716435
