# Supplementary material for: Metagenomic Insights Into the Taxonomic and Functional Features of Kinema, a Traditional Fermented Soybean Product of Sikkim Himalaya
Source: Front Microbiol. 2019 Aug 2;10:1744. doi: 10.3389/fmicb.2019.01744 (PMC6688588; doi:10.3389/fmicb.2019.01744)
Supplement: Supplementary file 3 [file Table_3.XLSX]

## Sheet: Supplementary Table S3
Supplementary Table S3. Pathway of Top five abundant metabolic function (Amino acid metabolism, membrane transport, carbohydrate metabolism, cofactors and vitamins and translation) mapped to KEGG pathways.
		Amino acid metabolism
level1	level2	level3	SO	DJ	MA	JJ
Metabolism	Amino acid metabolism	00260 Glycine, serine and threonine metabolism [PATH:ko00260]	2.97602	3.28782	3.12579	3.07472
Metabolism	Amino acid metabolism	00250 Alanine, aspartate and glutamate metabolism [PATH:ko00250]	2.86229	2.51115	2.55839	2.25241
Metabolism	Amino acid metabolism	00270 Cysteine and methionine metabolism [PATH:ko00270]	2.26993	2.34048	2.1531	2.40972
Metabolism	Amino acid metabolism	00330 Arginine and proline metabolism [PATH:ko00330]	2.15619	2.34048	2.09737	2.13085
Metabolism	Amino acid metabolism	00280 Valine, leucine and isoleucine degradation [PATH:ko00280]	1.60648	1.57425	1.67182	1.25849
Metabolism	Amino acid metabolism	00340 Histidine metabolism [PATH:ko00340]	1.55436	1.56032	1.35265	1.3729
Metabolism	Amino acid metabolism	00400 Phenylalanine, tyrosine and tryptophan biosynthesis [PATH:ko00400]	1.18946	1.34439	1.17027	1.16553
Metabolism	Amino acid metabolism	00300 Lysine biosynthesis [PATH:ko00300]	1.09468	1.21204	1.32732	1.19414
Metabolism	Amino acid metabolism	00290 Valine, leucine and isoleucine biosynthesis [PATH:ko00290]	0.933561	0.787127	0.896702	0.879514
Metabolism	Amino acid metabolism	00350 Tyrosine metabolism [PATH:ko00350]	0.587622	0.86375	0.602867	0.643547
Metabolism	Amino acid metabolism	00310 Lysine degradation [PATH:ko00310]	0.450194	0.341321	0.43062	0.421881
Metabolism	Amino acid metabolism	00380 Tryptophan metabolism [PATH:ko00380]	0.331722	0.14628	0.162116	0.150161
Metabolism	Amino acid metabolism	00360 Phenylalanine metabolism [PATH:ko00360]	0.21325	0.400529	0.324231	0.250268
		Membrane transport
level1	level2	level3	SO	DJ	MA	JJ
Environmental Information Processing	Membrane transport	02010 ABC transporters [PATH:ko02010]	11.7809	12.7299	11.8294	12.3657
Environmental Information Processing	Membrane transport	02060 Phosphotransferase system (PTS) [PATH:ko02060]	4.90475	4.13764	3.58681	6.40493
Environmental Information Processing	Membrane transport	03070 Bacterial secretion system [PATH:ko03070]	1.22737	1.219	1.20573	0.895544
		Carbohydrate metabolism
level1	level2	level3	SO	DJ	MA	JJ
Metabolism	Carbohydrate metabolism	00030 Pentose phosphate pathway [PATH:ko00030]	2.08037	1.94344	2.09737	2.33558
Metabolism	Carbohydrate metabolism	00010 Glycolysis / Gluconeogenesis [PATH:ko00010]	2.06142	1.83199	2.00111	2.27826
Metabolism	Carbohydrate metabolism	00520 Amino sugar and nucleotide sugar metabolism [PATH:ko00520]	1.71548	1.49763	1.7934	1.93437
Metabolism	Carbohydrate metabolism	00620 Pyruvate metabolism [PATH:ko00620]	1.59227	1.35483	1.75288	1.67646
Metabolism	Carbohydrate metabolism	00052 Galactose metabolism [PATH:ko00052]	1.48327	1.30259	1.21587	1.44003
Metabolism	Carbohydrate metabolism	00040 Pentose and glucuronate interconversions [PATH:ko00040]	1.36954	1.05879	0.967628	1.33973
Metabolism	Carbohydrate metabolism	00051 Fructose and mannose metabolism [PATH:ko00051]	1.13259	0.985651	0.962561	1.18928
Metabolism	Carbohydrate metabolism	00500 Starch and sucrose metabolism [PATH:ko00500]	0.905127	0.773196	0.764983	0.866886
Metabolism	Carbohydrate metabolism	00630 Glyoxylate and dicarboxylate metabolism [PATH:ko00630]	0.753483	0.748816	0.790314	0.537326
Metabolism	Carbohydrate metabolism	00020 Citrate cycle (TCA cycle) [PATH:ko00020]	0.744005	0.700056	0.663661	0.522998
Metabolism	Carbohydrate metabolism	00562 Inositol phosphate metabolism [PATH:ko00562]	0.364894	0.316941	0.293835	0.530162
Metabolism	Carbohydrate metabolism	00650 Butanoate metabolism [PATH:ko00650]	0.350678	0.334355	0.33943	0.508669
Metabolism	Carbohydrate metabolism	00053 Ascorbate and aldarate metabolism [PATH:ko00053]	0.104256	0.101003	0.09119	0.128958
Metabolism	Carbohydrate metabolism	00640 Propanoate metabolism [PATH:ko00640]	0.0947777	0.142797	0.18238	0.0931366
Metabolism	Carbohydrate metabolism	00660 C5-Branched dibasic acid metabolism [PATH:ko00660]	0	0.00348286	0	0.0286574
Cofactors and vitamins
level1	level2	level3	SO	DJ	MA	JJ
Metabolism	Metabolism of cofactors and vitamins	00860 Porphyrin and chlorophyll metabolism [PATH:ko00860]	1.11364	1.3618	1.1956	1.08898
Metabolism	Metabolism of cofactors and vitamins	00760 Nicotinate and nicotinamide metabolism [PATH:ko00760]	0.961994	0.964753	0.815644	0.859722
Metabolism	Metabolism of cofactors and vitamins	00770 Pantothenate and CoA biosynthesis [PATH:ko00770]	0.957255	0.759264	0.72952	0.902708
Metabolism	Metabolism of cofactors and vitamins	00730 Thiamine metabolism [PATH:ko00730]	0.881433	0.783644	0.906834	0.859722
Metabolism	Metabolism of cofactors and vitamins	00130 Ubiquinone and other terpenoid-quinone biosynthesis [PATH:ko00130]	0.81035	0.675676	0.770049	0.60897
Metabolism	Metabolism of cofactors and vitamins	00670 One carbon pool by folate [PATH:ko00670]	0.625533	0.529395	0.526876	0.644792
Metabolism	Metabolism of cofactors and vitamins	00790 Folate biosynthesis [PATH:ko00790]	0.563928	0.511981	0.440752	0.451354
Metabolism	Metabolism of cofactors and vitamins	00740 Riboflavin metabolism [PATH:ko00740]	0.516539	0.491084	0.506611	0.465683
Metabolism	Metabolism of cofactors and vitamins	00780 Biotin metabolism [PATH:ko00780]	0.260639	0.285595	0.212777	0.193437
Metabolism	Metabolism of cofactors and vitamins	00750 Vitamin B6 metabolism [PATH:ko00750]	0.2559	0.316941	0.329297	0.379711
Metabolism	Metabolism of cofactors and vitamins	00785 Lipoic acid metabolism [PATH:ko00785]	0.217989	0.142797	0.192512	0.200602
Translation
level1	level2	level3	SO	DJ	MA	JJ
Genetic Information Processing	Translation	00970 Aminoacyl-tRNA biosynthesis [PATH:ko00970]	3.11819	2.78281	3.3639	3.13082
Genetic Information Processing	Translation	03010 Ribosome [PATH:ko03010]	2.74382	3.34355	3.09033	2.48603
Genetic Information Processing	Translation	03013 RNA transport [PATH:ko03013]	0.194294	0.167177	0.162116	0.27941
