# Supplementary material for: Metagenomic Insights Into the Taxonomic and Functional Features of Kinema, a Traditional Fermented Soybean Product of Sikkim Himalaya
Source: Front Microbiol. 2019 Aug 2;10:1744. doi: 10.3389/fmicb.2019.01744 (PMC6688588; doi:10.3389/fmicb.2019.01744)
Supplement: Supplementary file 4 [file Table_4.XLSX]

## Sheet: Supplementary Table S4
Supplementary Table S4. Identification of genes involved in the metabolism of glycine, serine and threonine metabolism, ABC transporters, phosphotransferase system, and pentose phosphate.
Glycine, serine and threonine metabolism									ABC transporters							Phosphotransferase system							Pentose phosphate metabolism
ID	function	SO	JD	MA	JJ		ID	function	SO	JD	MA	JJ		ID	function	SO	JD	MA	JJ		ID	function	SO	JD	MA	JJ
K01834	gpmA, PGAM; 2,3-bisphosphoglycerate-dependent phosphoglycerate mutase [EC:5.4.2.1]	0.279594	0.449289	0.293835	0.422697		K02035	dppF; dipeptide transport system ATP-binding protein	0.450194	0.647813	0.486347	0.644792		K02761	PTS-Cel-EIIC, celB; PTS system, cellobiose-specific IIC component	0.710833	0.64433	0.63833	0.859722		K00033	E1.1.1.44, PGD, gnd; 6-phosphogluconate dehydrogenase [EC:1.1.1.44]	0.199033	0.174143	0.18238	0.236424
K00382	DLD, lpd, pdhD; dihydrolipoamide dehydrogenase [EC:1.8.1.4]	0.2559	0.285595	0.288768	0.250752		K02033	ABC.PE.S; peptide/nickel transport system substrate-binding protein	0.317505	0.52243	0.385025	0.336724		K02756	PTS-Bgl-EIIB, bglF; PTS system, beta-glucosides-specific IIB component [EC:2.7.1.69]	0.270117	0.0975202	0.157049	0.229259		K00852	rbsK, RBKS; ribokinase [EC:2.7.1.15]	0.1706	0.142797	0.141851	0.179109
K01752	E4.3.1.17, sdaA; L-serine dehydratase [EC:4.3.1.17]	0.199033	0.198523	0.157049	0.207766		K02032	ABC.PE.A; peptide/nickel transport system ATP-binding protein	0.308028	0.410978	0.33943	0.315231		K02796	PTS-Man-EIID, manZ; PTS system, mannose-specific IID component	0.236944	0.174143	0.116521	0.27941		K00874	kdgK; 2-dehydro-3-deoxygluconokinase [EC:2.7.1.45]	0.161122	0.118417	0.141851	0.236424
K00928	E2.7.2.4, lysC; aspartate kinase [EC:2.7.2.4]	0.175339	0.160212	0.18238	0.179109		K02034	ABC.PE.P; peptide/nickel transport system permease protein	0.308028	0.487601	0.33943	0.336724		K03475	PTS-Ula-EIIC, ulaA, sgaT; PTS system, ascorbate-specific IIC component	0.236944	0.163695	0.177314	0.265081		K00615	E2.2.1.1, tktA, tktB; transketolase [EC:2.2.1.1]	0.146906	0.198523	0.258372	0.200602
K00283	gcvPB; glycine dehydrogenase subunit 2 [EC:1.4.4.2]	0.161122	0.104486	0.167182	0.128958		K02031	ABC.PE.P1; peptide/nickel transport system permease protein	0.260639	0.393564	0.400223	0.293738		K02795	PTS-Man-EIIC, manY; PTS system, mannose-specific IIC component	0.222728	0.160212	0.09119	0.250752		K01839	deoB; phosphopentomutase [EC:5.4.2.7]	0.146906	0.0801059	0.146917	0.121794
K00003	E1.1.1.3; homoserine dehydrogenase [EC:1.1.1.3]	0.137428	0.132349	0.0810578	0.121794		K02049	ABC.SN.P, ssuC, tauC; sulfonate/nitrate/taurine transport system permease protein	0.12795	0.240318	0.111454	0.107465		K02755	PTS-Bgl-EIIA, bglF; PTS system, beta-glucosides-specific IIA component [EC:2.7.1.69]	0.21325	0.132349	0.157049	0.343889		K01783	rpe, RPE; ribulose-phosphate 3-epimerase [EC:5.1.3.1]	0.137428	0.0975202	0.121587	0.150451
K00133	asd; aspartate-semialdehyde dehydrogenase [EC:1.2.1.11]	0.137428	0.114935	0.101322	0.121794		K02050	ABC.SN.S, ssuA, tauA; sulfonate/nitrate/taurine transport system substrate-binding protein	0.104256	0.19504	0.151983	0.0859722		K02794	PTS-Man-EIIB, manX; PTS system, mannose-specific IIB component [EC:2.7.1.69]	0.189555	0.0975202	0.09119	0.236424		K00948	PRPS, prsA; ribose-phosphate pyrophosphokinase [EC:2.7.6.1]	0.132689	0.118417	0.116521	0.0931366
K00639	kbl, GCAT; glycine C-acetyltransferase [EC:2.3.1.29]	0.137428	0.0731402	0.126653	0.157616		K02051	cmpD; bicarbonate transport system ATP-binding protein [EC:3.6.3.-]	0.0853	0.142797	0.0861239	0.0716435		K02760	PTS-Cel-EIIB, celA; PTS system, cellobiose-specific IIB component [EC:2.7.1.69]	0.1706	0.208972	0.192512	0.250752		K01619	deoC, DERA; deoxyribose-phosphate aldolase [EC:4.1.2.4]	0.12795	0.19504	0.126653	0.186273
K00058	serA, PHGDH; D-3-phosphoglycerate dehydrogenase [EC:1.1.1.95]	0.137428	0.167177	0.151983	0.200602		K02059	ABC.SX.P, cysT; putative sulfate transport system permease protein	0.00473889	0	0	0.00716435		K02759	PTS-Cel-EIIA, celC; PTS system, cellobiose-specific IIA component [EC:2.7.1.69]	0.156383	0.174143	0.162116	0.193437		K00036	G6PD, zwf; glucose-6-phosphate 1-dehydrogenase [EC:1.1.1.49]	0.118472	0.114935	0.09119	0.0716435
K01754	E4.3.1.19, ilvA, tdcB; threonine dehydratase [EC:4.3.1.19]	0.132689	0.132349	0.136785	0.121794									K02793	PTS-Man-EIIA, manX; PTS system, mannose-specific IIA component [EC:2.7.1.69]	0.156383	0.104486	0.0861239	0.186273		K08093	hxlA; 3-hexulose-6-phosphate synthase [EC:4.1.2.43]	0.113733	0.0383115	0.0810578	0.0716435
K01733	thrC; threonine synthase [EC:4.2.3.1]	0.12795	0.1219	0.141851	0.143287									K02799	PTS-Mtl-EIIB, mtlA; PTS system, mannitol-specific IIB component [EC:2.7.1.69]	0.151644	0.076623	0.101322	0.150451		K01807	rpiA; ribose 5-phosphate isomerase A [EC:5.3.1.6]	0.0947777	0.0626916	0.0810578	0.0644792
K00865	glxK; glycerate kinase [EC:2.7.1.31]	0.123211	0.135832	0.116521	0.171944									K02749	PTS-Arb-EIIB, glvB; PTS system, arbutin-like IIB component [EC:2.7.1.69]	0.137428	0.101003	0.116521	0.193437		K01808	rpiB; ribose 5-phosphate isomerase B [EC:5.3.1.6]	0.0853	0.118417	0.136785	0.143287
K00282	gcvPA; glycine dehydrogenase subunit 1 [EC:1.4.4.2]	0.118472	0.0626916	0.101322	0.0788079									K02770	PTS-Fru-EIIC, fruA; PTS system, fructose-specific IIC component	0.137428	0.177626	0.101322	0.265081		K00616	E2.2.1.2, talA, talB; transaldolase [EC:2.2.1.2]	0.0805611	0.0975202	0.0861239	0.143287
K01696	trpB; tryptophan synthase beta chain [EC:4.2.1.20]	0.118472	0.111452	0.0810578	0.0859722									K02783	PTS-Gut-EIIC, srlA; PTS system, glucitol/sorbitol-specific IIC component	0.113733	0.0835887	0.0962561	0.107465		K00034	gdh; glucose 1-dehydrogenase [EC:1.1.1.47]	0.0805611	0.0557258	0.0810578	0.0644792
K00605	gcvT, AMT; aminomethyltransferase [EC:2.1.2.10]	0.0900389	0.0940373	0.09119	0.107465									K02798	PTS-Mtl-EIIA, mtlA; PTS system, mannitol-specific IIA component [EC:2.7.1.69]	0.113733	0.0940373	0.0962561	0.16478		K08094	hxlB; 6-phospho-3-hexuloisomerase [EC:5.3.1.27]	0.0805611	0.0487601	0.0506611	0.128958
K00130	betB, gbsA; betaine-aldehyde dehydrogenase [EC:1.2.1.8]	0.0853	0.052243	0.0810578	0.0286574									K02822	PTS-Ula-EIIB, ulaB, sgaB; PTS system, ascorbate-specific IIB component [EC:2.7.1.69]	0.113733	0.118417	0.0861239	0.179109		K00851	E2.7.1.12, gntK, idnK; gluconokinase [EC:2.7.1.12]	0.0758222	0.1219	0.0759917	0.0859722
K00600	glyA, SHMT; glycine hydroxymethyltransferase [EC:2.1.2.1]	0.0853	0.118417	0.177314	0.0931366									K02775	PTS-Gat-EIIC, gatC; PTS system, galactitol-specific IIC component	0.104256	0.101003	0.045595	0.150451		K07404	pgl; 6-phosphogluconolactonase [EC:3.1.1.31]	0.0616055	0.076623	0.0354628	0.0429861
K01753	dsdA; D-serine dehydratase [EC:4.3.1.18]	0.0805611	0.0417944	0.106388	0.128958									K02768	PTS-Fru-EIIA, fruB; PTS system, fructose-specific IIA component [EC:2.7.1.69]	0.0995166	0.0975202	0.141851	0.200602		K00090	E1.1.1.215; gluconate 2-dehydrogenase [EC:1.1.1.215]	0.0236944	0.0278629	0.0253306	0.00716435
K00872	thrB1; homoserine kinase [EC:2.7.1.39]	0.0663444	0.101003	0.111454	0.11463									K02809	PTS-Scr-EIIB, scrA; PTS system, sucrose-specific IIB component [EC:2.7.1.69]	0.0995166	0.111452	0.0861239	0.136123		K06152	E1.1.99.3G; gluconate 2-dehydrogenase gamma chain [EC:1.1.99.3]	0.0236944	0.00696573	0.0303967	0.0429861
K00831	serC, PSAT1; phosphoserine aminotransferase [EC:2.6.1.52]	0.0568666	0.0905545	0.0759917	0.0286574									K02810	PTS-Scr-EIIC, scrA; PTS system, sucrose-specific IIC component	0.0900389	0.107969	0.0810578	0.100301		K01621	E4.1.2.9; phosphoketolase [EC:4.1.2.9]	0.00947777	0.0243801	0.0506611	0.0143287
K01695	trpA; tryptophan synthase alpha chain [EC:4.2.1.20]	0.0473889	0.107969	0.0709256	0.0429861									K02777	PTS-Glc-EIIA, crr; PTS system, glucose-specific IIA component [EC:2.7.1.69]	0.0853	0.1219	0.0759917	0.0788079		K01057	PGLS, pgl, devB; 6-phosphogluconolactonase [EC:3.1.1.31]	0.00947777	0.00348286	0	0
K00108	E1.1.99.1, betA, CHDH; choline dehydrogenase [EC:1.1.99.1]	0.04265	0	0.0253306	0.0358218									K02763	PTS-Dgl-EIIA, gamP; PTS system, D-glucosamine-specific IIA component [EC:2.7.1.69]	0.0758222	0.0592087	0.0202645	0.0716435		K06151	E1.1.99.3A; gluconate 2-dehydrogenase alpha chain [EC:1.1.99.3]	0	0.0104486	0.0354628	0.0501505
K00998	pssA, CHO1; phosphatidylserine synthase [EC:2.7.8.8]	0.0284333	0.0661744	0.0253306	0									K02774	PTS-Gat-EIIB, gatB; PTS system, galactitol-specific IIB component [EC:2.7.1.69]	0.0758222	0.0870716	0.0354628	0.193437		K01690	edd; phosphogluconate dehydratase [EC:4.2.1.12]	0	0.00696573	0	0
K01620	ltaE; threonine aldolase [EC:4.1.2.5]	0.0236944	0.0208972	0.0101322	0.00716435									K02790	PTS-Mal-EIIB, malX; PTS system, maltose and glucose-specific IIB component [EC:2.7.1.69]	0.0758222	0.0870716	0.0354628	0.100301		K13831	hps-phi; 3-hexulose-6-phosphate synthase / 6-phospho-3-hexuloisomerase [EC:4.1.2.43 5.3.1.27]	0	0.00348286	0	0
K01079	serB, PSPH; phosphoserine phosphatase [EC:3.1.3.3]	0.0236944	0.0208972	0.0151983	0									K02769	PTS-Fru-EIIB, fruA; PTS system, fructose-specific IIB component [EC:2.7.1.69]	0.0663444	0.0940373	0.0810578	0.136123
K11440	gbsB; choline dehydrogenase [EC:1.1.1.1]	0.0189555	0.0208972	0.0151983	0.0143287									K02821	PTS-Ula-EIIA, ulaC, sgaA; PTS system, ascorbate-specific IIA component [EC:2.7.1.69]	0.0663444	0.0348286	0.0557272	0.0644792
K00302	soxA; sarcosine oxidase, subunit alpha [EC:1.5.3.1]	0.0189555	0.0661744	0.0405289	0.0143287									K02746	PTS-Aga-EIIC, agaW; PTS system, N-acetylgalactosamine-specific IIC component	0.0568666	0.0487601	0.0151983	0.11463
K00836	E2.6.1.76, ectB; diaminobutyrate-2-oxoglutarate transaminase [EC:2.6.1.76]	0.0142167	0.0104486	0.0101322	0									K02747	PTS-Aga-EIID, agaE; PTS system, N-acetylgalactosamine-specific IID component	0.0521278	0.0243801	0.0151983	0.0859722
K00281	GLDC, gcvP; glycine dehydrogenase [EC:1.4.4.2]	0.0142167	0.0104486	0.0101322	0.0143287									K02788	PTS-Lac-EIIC, lacE; PTS system, lactose-specific IIC component	0.0521278	0.0139315	0.0101322	0.0573148
K00060	tdh; threonine 3-dehydrogenase [EC:1.1.1.103]	0.0142167	0.0348286	0.0202645	0									K02781	PTS-Gut-EIIA, srlB; PTS system, glucitol/sorbitol-specific IIA component [EC:2.7.1.69]	0.0473889	0.0278629	0.0354628	0.0358218
K00643	E2.3.1.37, ALAS; 5-aminolevulinate synthase [EC:2.3.1.37]	0.00947777	0	0	0.0214931									K02803	PTS-Nag-EIIB, nagE; PTS system, N-acetylglucosamine-specific IIB component [EC:2.7.1.69]	0.0473889	0.0452772	0.045595	0.0501505
K00303	soxB; sarcosine oxidase, subunit beta [EC:1.5.3.1]	0.00947777	0.0243801	0.0253306	0.0143287									K02804	PTS-Nag-EIIC, nagE; PTS system, N-acetylglucosamine-specific IIC component	0.0473889	0.0348286	0.0354628	0.0859722
K00301	E1.5.3.1; sarcosine oxidase [EC:1.5.3.1]	0.00473889	0.0313458	0.0303967	0.00716435									K02773	PTS-Gat-EIIA, gatA; PTS system, galactitol-specific IIA component [EC:2.7.1.69]	0.04265	0.0452772	0.0253306	0.0788079
K00276	E1.4.3.21, AOC2, AOC3, tynA; primary-amine oxidase [EC:1.4.3.21]	0	0.0139315	0	0									K02778	PTS-Glc-EIIB, ptsG; PTS system, glucose-specific IIB component [EC:2.7.1.69]	0.04265	0.0731402	0.0101322	0.0501505
K08688	E3.5.3.3; creatinase [EC:3.5.3.3]	0	0.0104486	0.0151983	0									K02786	PTS-Lac-EIIA, lacF; PTS system, lactose-specific IIA component [EC:2.7.1.69]	0.04265	0.0452772	0.0354628	0.0788079
K01697	E4.2.1.22, CBS; cystathionine beta-synthase [EC:4.2.1.22]	0	0.0174143	0.0151983	0									K02819	PTS-Tre-EIIC, treB; PTS system, trehalose-specific IIC component	0.04265	0.0348286	0.0506611	0.0573148
K01758	E4.4.1.1; cystathionine gamma-lyase [EC:4.4.1.1]	0	0.00348286	0	0									K02753	PTS-Asc-EIIC, ascF; PTS system, arbutin-, cellobiose-, and salicin-specific IIC component	0.0379111	0	0	0
K13745	ddc; L-2,4-diaminobutyrate decarboxylase [EC:4.1.1.86]	0	0.0208972	0.00506611	0									K02818	PTS-Tre-EIIB, treB; PTS system, trehalose-specific IIB component [EC:2.7.1.69]	0.0284333	0.0174143	0.0303967	0.0143287
K06718	ectA; L-2,4-diaminobutyric acid acetyltransferase [EC:2.3.1.178]	0	0.00696573	0	0									K02745	PTS-Aga-EIIB, agaV; PTS system, N-acetylgalactosamine-specific IIB component [EC:2.7.1.69]	0.0236944	0.0383115	0.0202645	0.0859722
K06720	ectC; L-ectoine synthase [EC:4.2.1.108]	0	0.00348286	0	0									K02764	PTS-Dgl-EIIB, gamP; PTS system, D-glucosamine-specific IIB component [EC:2.7.1.69]	0.0236944	0.0278629	0.0101322	0.0214931
K10674	ectD; ectoine hydroxylase [EC:1.14.11.-]	0	0.0104486	0	0									K02787	PTS-Lac-EIIB, lacE; PTS system, lactose-specific IIB component [EC:2.7.1.69]	0.0236944	0.0104486	0.0202645	0.00716435
K12972	ghrA; gyoxylate/hydroxypyruvate reductase A [EC:1.1.1.79 1.1.1.81]	0	0.00696573	0	0									K02791	PTS-Mal-EIIC, malX; PTS system, maltose and glucose-specific IIC component	0.0236944	0.0208972	0.0253306	0.0501505
K00018	hprA; glycerate dehydrogenase [EC:1.1.1.29]	0	0.0104486	0	0.0143287									K02782	PTS-Gut-EIIB, srlE; PTS system, glucitol/sorbitol-specific IIB component [EC:2.7.1.69]	0.0189555	0.0383115	0.0303967	0.0573148
K12525	metL; bifunctional aspartokinase / homoserine dehydrogenase 2 [EC:2.7.2.4 1.1.1.3]	0	0	0.0202645	0									K02744	PTS-Aga-EIIA, agaF; PTS system, N-acetylgalactosamine-specific IIA component [EC:2.7.1.69]	0.0142167	0.0104486	0.00506611	0.00716435
K00304	soxD; sarcosine oxidase, subunit delta [EC:1.5.3.1]	0	0.00696573	0	0									K02752	PTS-Asc-EIIB, ascF; PTS system, arbutin-, cellobiose-, and salicin-specific IIB component [EC:2.7.1.69]	0.0142167	0	0.00506611	0
K00305	soxG; sarcosine oxidase, subunit gamma [EC:1.5.3.1]	0	0.00696573	0	0									K02771	PTS-Fru1-EIID, levG; PTS system, fructose-specific IID component	0.0142167	0.0174143	0.0151983	0.00716435
K12524	thrA; bifunctional aspartokinase / homoserine dehydrogenase 1 [EC:2.7.2.4 1.1.1.3]	0	0.00696573	0	0									K11195	PTS-Fru1-EIIB, levE; PTS system, fructose-specific IIB component [EC:2.7.1.69]	0.00947777	0.00696573	0.0101322	0.0214931
														K02813	PTS-Sor-EIIB, sorB; PTS system, sorbose-specific IIB component [EC:2.7.1.69]	0.00947777	0	0	0
														K11194	PTS-Fru1-EIIA, levD; PTS system, fructose-specific IIA component [EC:2.7.1.69]	0.00473889	0	0	0.00716435
														K11196	PTS-Fru1-EIIC, levF; PTS system, fructose-specific IIC component	0.00473889	0.00696573	0	0
														K02808	PTS-Scr-EIIA, scrA; PTS system, sucrose-specific IIA component [EC:2.7.1.69]	0.00473889	0.00348286	0	0.0214931
														K02817	PTS-Tre-EIIA, treP; PTS system, trehalose-specific IIA component [EC:2.7.1.69]	0.00473889	0.00348286	0.00506611	0.00716435
														K02784	PTS-HPR.PTSH, ptsH; phosphocarrier protein HPr	0	0.00696573	0	0
														K08485	PTS-HPR.PTSO, ptsO, npr; phosphocarrier protein NPr	0	0.00696573	0	0
														K02800	PTS-Mtl-EIIC, mtlA; PTS system, mannitol-specific IIC component	0	0	0.00506611	0
														K11191	PTS-Mur-EIIB, murP; PTS system, N-acetylmuramic acid-specific IIB component [EC:2.7.1.69]	0	0.00696573	0	0
														K11192	PTS-Mur-EIIC, murP; PTS system, N-acetylmuramic acid-specific IIC component	0	0.00348286	0	0
														K02802	PTS-Nag-EIIA, nagE; PTS system, N-acetylglucosamine-specific IIA component [EC:2.7.1.69]	0	0	0	0.0143287
														K02806	PTS-Ntr-EIIA, ptsN; PTS system, nitrogen regulatory IIA component [EC:2.7.1.69]	0	0.00348286	0	0
														K02815	PTS-Sor-EIID, sorM; PTS system, sorbose-specific IID component	0	0.00348286	0	0
