# Supplementary material for: Metagenomic Insights Into the Taxonomic and Functional Features of Kinema, a Traditional Fermented Soybean Product of Sikkim Himalaya
Source: Front Microbiol. 2019 Aug 2;10:1744. doi: 10.3389/fmicb.2019.01744 (PMC6688588; doi:10.3389/fmicb.2019.01744)
Supplement: Supplementary file 5 [file Table_5.XLSX]

## Sheet: Supplementary Table S5. Phylum
Supplementary Table S5. Identification of spearman correlation among the taxa (phylum level) showing an abundance of 0.1% or above in the kinema metagenomes
Variables	Firmicutes	Actinobacteria	Proteobacteria	unclassified (derived from Viruses)	Fusobacteria	Bacteroidetes	Euryarchaeota	Spirochaetes	Chloroflexi	Cyanobacteria	Arthropoda	Tenericutes	Thermotogae	Deinococcus-Thermus	Streptophyta	Acidobacteria	Dictyoglomi	Ascomycota	Crenarchaeota	Synergistetes	Chordata	unclassified (derived from Eukaryota)	Deferribacteres	Chlorobi	Aquificae	unclassified (derived from Bacteria)	Planctomycetes	Verrucomicrobia	Basidiomycota	Chlamydiae	Chlorophyta	Fibrobacteres	Gemmatimonadetes	Lentisphaerae	Hemichordata	Nematoda
Firmicutes	1	-0.4	-0.8	0.4	0.8	0.4	0.4	0.8	0.4	0.4	0.8	0.8	0.4	-0.8	0.4	0.2	-0.4	0	1	0.8	0.8	0.6	0.8	-0.6	0.4	0.2	-0.6	0.4	0.4	0.2	0.4	0.8	-0.4	0.8	0.8	-0.6
Actinobacteria	-0.4	1	-0.2	0.4	-0.8	-1	-1	-0.8	-0.6	-1	0.2	-0.8	-1	0.2	-1	0	0.4	-0.8	-0.4	-0.8	-0.8	0.4	-0.8	-0.4	-0.6	-0.8	-0.4	-0.4	0.4	0	0.4	-0.2	0.4	-0.8	-0.8	-0.4
Proteobacteria	-0.8	-0.2	1	-0.8	-0.4	0.2	0.2	-0.4	-0.2	0.2	-1	-0.4	0.2	0.6	0.2	-0.4	0	0.4	-0.8	-0.4	-0.4	-0.8	-0.4	0.8	-0.2	0.4	0.8	0	-0.8	-0.4	-0.8	-0.6	0	-0.4	-0.4	0.8
unclassified (derived from Viruses)	0.4	0.4	-0.8	1	0.2	-0.4	-0.4	0.2	0.4	-0.4	0.8	0.2	-0.4	0	-0.4	0.8	0.6	-0.2	0.4	0.2	0.2	0.4	0.2	-0.4	0.4	-0.8	-0.4	-0.6	1	0.8	1	0	0.6	0.2	0.2	-0.4
Fusobacteria	0.8	-0.8	-0.4	0.2	1	0.8	0.8	1	0.8	0.8	0.4	1	0.8	-0.4	0.8	0.4	-0.2	0.6	0.8	1	1	0	1	0	0.8	0.4	0	0.2	0.2	0.4	0.2	0.4	-0.2	1	1	0
Bacteroidetes	0.4	-1	0.2	-0.4	0.8	1	1	0.8	0.6	1	-0.2	0.8	1	-0.2	1	0	-0.4	0.8	0.4	0.8	0.8	-0.4	0.8	0.4	0.6	0.8	0.4	0.4	-0.4	0	-0.4	0.2	-0.4	0.8	0.8	0.4
Euryarchaeota	0.4	-1	0.2	-0.4	0.8	1	1	0.8	0.6	1	-0.2	0.8	1	-0.2	1	0	-0.4	0.8	0.4	0.8	0.8	-0.4	0.8	0.4	0.6	0.8	0.4	0.4	-0.4	0	-0.4	0.2	-0.4	0.8	0.8	0.4
Spirochaetes	0.8	-0.8	-0.4	0.2	1	0.8	0.8	1	0.8	0.8	0.4	1	0.8	-0.4	0.8	0.4	-0.2	0.6	0.8	1	1	0	1	0	0.8	0.4	0	0.2	0.2	0.4	0.2	0.4	-0.2	1	1	0
Chloroflexi	0.4	-0.6	-0.2	0.4	0.8	0.6	0.6	0.8	1	0.6	0.2	0.8	0.6	0.2	0.6	0.8	0.4	0.8	0.4	0.8	0.8	-0.4	0.8	0.4	1	0	0.4	-0.4	0.4	0.8	0.4	-0.2	0.4	0.8	0.8	0.4
Cyanobacteria	0.4	-1	0.2	-0.4	0.8	1	1	0.8	0.6	1	-0.2	0.8	1	-0.2	1	0	-0.4	0.8	0.4	0.8	0.8	-0.4	0.8	0.4	0.6	0.8	0.4	0.4	-0.4	0	-0.4	0.2	-0.4	0.8	0.8	0.4
Arthropoda	0.8	0.2	-1	0.8	0.4	-0.2	-0.2	0.4	0.2	-0.2	1	0.4	-0.2	-0.6	-0.2	0.4	0	-0.4	0.8	0.4	0.4	0.8	0.4	-0.8	0.2	-0.4	-0.8	0	0.8	0.4	0.8	0.6	0	0.4	0.4	-0.8
Tenericutes	0.8	-0.8	-0.4	0.2	1	0.8	0.8	1	0.8	0.8	0.4	1	0.8	-0.4	0.8	0.4	-0.2	0.6	0.8	1	1	0	1	0	0.8	0.4	0	0.2	0.2	0.4	0.2	0.4	-0.2	1	1	0
Thermotogae	0.4	-1	0.2	-0.4	0.8	1	1	0.8	0.6	1	-0.2	0.8	1	-0.2	1	0	-0.4	0.8	0.4	0.8	0.8	-0.4	0.8	0.4	0.6	0.8	0.4	0.4	-0.4	0	-0.4	0.2	-0.4	0.8	0.8	0.4
Deinococcus-Thermus	-0.8	0.2	0.6	0	-0.4	-0.2	-0.2	-0.4	0.2	-0.2	-0.6	-0.4	-0.2	1	-0.2	0.4	0.8	0.4	-0.8	-0.4	-0.4	-0.8	-0.4	0.8	0.2	-0.4	0.8	-0.8	0	0.4	0	-1	0.8	-0.4	-0.4	0.8
Streptophyta	0.4	-1	0.2	-0.4	0.8	1	1	0.8	0.6	1	-0.2	0.8	1	-0.2	1	0	-0.4	0.8	0.4	0.8	0.8	-0.4	0.8	0.4	0.6	0.8	0.4	0.4	-0.4	0	-0.4	0.2	-0.4	0.8	0.8	0.4
Acidobacteria	0.2	0	-0.4	0.8	0.4	0	0	0.4	0.8	0	0.4	0.4	0	0.4	0	1	0.8	0.4	0.2	0.4	0.4	-0.2	0.4	0.2	0.8	-0.6	0.2	-0.8	0.8	1	0.8	-0.4	0.8	0.4	0.4	0.2
Dictyoglomi	-0.4	0.4	0	0.6	-0.2	-0.4	-0.4	-0.2	0.4	-0.4	0	-0.2	-0.4	0.8	-0.4	0.8	1	0.2	-0.4	-0.2	-0.2	-0.4	-0.2	0.4	0.4	-0.8	0.4	-1	0.6	0.8	0.6	-0.8	1	-0.2	-0.2	0.4
Ascomycota	0	-0.8	0.4	-0.2	0.6	0.8	0.8	0.6	0.8	0.8	-0.4	0.6	0.8	0.4	0.8	0.4	0.2	1	0	0.6	0.6	-0.8	0.6	0.8	0.8	0.4	0.8	-0.2	-0.2	0.4	-0.2	-0.4	0.2	0.6	0.6	0.8
Crenarchaeota	1	-0.4	-0.8	0.4	0.8	0.4	0.4	0.8	0.4	0.4	0.8	0.8	0.4	-0.8	0.4	0.2	-0.4	0	1	0.8	0.8	0.6	0.8	-0.6	0.4	0.2	-0.6	0.4	0.4	0.2	0.4	0.8	-0.4	0.8	0.8	-0.6
Synergistetes	0.8	-0.8	-0.4	0.2	1	0.8	0.8	1	0.8	0.8	0.4	1	0.8	-0.4	0.8	0.4	-0.2	0.6	0.8	1	1	0	1	0	0.8	0.4	0	0.2	0.2	0.4	0.2	0.4	-0.2	1	1	0
Chordata	0.8	-0.8	-0.4	0.2	1	0.8	0.8	1	0.8	0.8	0.4	1	0.8	-0.4	0.8	0.4	-0.2	0.6	0.8	1	1	0	1	0	0.8	0.4	0	0.2	0.2	0.4	0.2	0.4	-0.2	1	1	0
unclassified (derived from Eukaryota)	0.6	0.4	-0.8	0.4	0	-0.4	-0.4	0	-0.4	-0.4	0.8	0	-0.4	-0.8	-0.4	-0.2	-0.4	-0.8	0.6	0	0	1	0	-1	-0.4	-0.2	-1	0.4	0.4	-0.2	0.4	0.8	-0.4	0	0	-1
Deferribacteres	0.8	-0.8	-0.4	0.2	1	0.8	0.8	1	0.8	0.8	0.4	1	0.8	-0.4	0.8	0.4	-0.2	0.6	0.8	1	1	0	1	0	0.8	0.4	0	0.2	0.2	0.4	0.2	0.4	-0.2	1	1	0
Chlorobi	-0.6	-0.4	0.8	-0.4	0	0.4	0.4	0	0.4	0.4	-0.8	0	0.4	0.8	0.4	0.2	0.4	0.8	-0.6	0	0	-1	0	1	0.4	0.2	1	-0.4	-0.4	0.2	-0.4	-0.8	0.4	0	0	1
Aquificae	0.4	-0.6	-0.2	0.4	0.8	0.6	0.6	0.8	1	0.6	0.2	0.8	0.6	0.2	0.6	0.8	0.4	0.8	0.4	0.8	0.8	-0.4	0.8	0.4	1	0	0.4	-0.4	0.4	0.8	0.4	-0.2	0.4	0.8	0.8	0.4
unclassified (derived from Bacteria)	0.2	-0.8	0.4	-0.8	0.4	0.8	0.8	0.4	0	0.8	-0.4	0.4	0.8	-0.4	0.8	-0.6	-0.8	0.4	0.2	0.4	0.4	-0.2	0.4	0.2	0	1	0.2	0.8	-0.8	-0.6	-0.8	0.4	-0.8	0.4	0.4	0.2
Planctomycetes	-0.6	-0.4	0.8	-0.4	0	0.4	0.4	0	0.4	0.4	-0.8	0	0.4	0.8	0.4	0.2	0.4	0.8	-0.6	0	0	-1	0	1	0.4	0.2	1	-0.4	-0.4	0.2	-0.4	-0.8	0.4	0	0	1
Verrucomicrobia	0.4	-0.4	0	-0.6	0.2	0.4	0.4	0.2	-0.4	0.4	0	0.2	0.4	-0.8	0.4	-0.8	-1	-0.2	0.4	0.2	0.2	0.4	0.2	-0.4	-0.4	0.8	-0.4	1	-0.6	-0.8	-0.6	0.8	-1	0.2	0.2	-0.4
Basidiomycota	0.4	0.4	-0.8	1	0.2	-0.4	-0.4	0.2	0.4	-0.4	0.8	0.2	-0.4	0	-0.4	0.8	0.6	-0.2	0.4	0.2	0.2	0.4	0.2	-0.4	0.4	-0.8	-0.4	-0.6	1	0.8	1	0	0.6	0.2	0.2	-0.4
Chlamydiae	0.2	0	-0.4	0.8	0.4	0	0	0.4	0.8	0	0.4	0.4	0	0.4	0	1	0.8	0.4	0.2	0.4	0.4	-0.2	0.4	0.2	0.8	-0.6	0.2	-0.8	0.8	1	0.8	-0.4	0.8	0.4	0.4	0.2
Chlorophyta	0.4	0.4	-0.8	1	0.2	-0.4	-0.4	0.2	0.4	-0.4	0.8	0.2	-0.4	0	-0.4	0.8	0.6	-0.2	0.4	0.2	0.2	0.4	0.2	-0.4	0.4	-0.8	-0.4	-0.6	1	0.8	1	0	0.6	0.2	0.2	-0.4
Fibrobacteres	0.8	-0.2	-0.6	0	0.4	0.2	0.2	0.4	-0.2	0.2	0.6	0.4	0.2	-1	0.2	-0.4	-0.8	-0.4	0.8	0.4	0.4	0.8	0.4	-0.8	-0.2	0.4	-0.8	0.8	0	-0.4	0	1	-0.8	0.4	0.4	-0.8
Gemmatimonadetes	-0.4	0.4	0	0.6	-0.2	-0.4	-0.4	-0.2	0.4	-0.4	0	-0.2	-0.4	0.8	-0.4	0.8	1	0.2	-0.4	-0.2	-0.2	-0.4	-0.2	0.4	0.4	-0.8	0.4	-1	0.6	0.8	0.6	-0.8	1	-0.2	-0.2	0.4
Lentisphaerae	0.8	-0.8	-0.4	0.2	1	0.8	0.8	1	0.8	0.8	0.4	1	0.8	-0.4	0.8	0.4	-0.2	0.6	0.8	1	1	0	1	0	0.8	0.4	0	0.2	0.2	0.4	0.2	0.4	-0.2	1	1	0
Hemichordata	0.8	-0.8	-0.4	0.2	1	0.8	0.8	1	0.8	0.8	0.4	1	0.8	-0.4	0.8	0.4	-0.2	0.6	0.8	1	1	0	1	0	0.8	0.4	0	0.2	0.2	0.4	0.2	0.4	-0.2	1	1	0
Nematoda	-0.6	-0.4	0.8	-0.4	0	0.4	0.4	0	0.4	0.4	-0.8	0	0.4	0.8	0.4	0.2	0.4	0.8	-0.6	0	0	-1	0	1	0.4	0.2	1	-0.4	-0.4	0.2	-0.4	-0.8	0.4	0	0	1

## Sheet: Supplementary Table S5. Species
Supplementary Table S5. Identification of spearman correlation among the taxa (species level) showing an abundance of 0.1% or above in the kinema metagenomes
Variables	Bacillus subtilis	Enterococcus faecalis	Staphylococcus saprophyticus	Bacillus amyloliquefaciens	Enterococcus casseliflavus	Staphylococcus epidermidis	Staphylococcus aureus	Enterococcus faecium	Enterococcus gallinarum	Corynebacterium ammoniagenes	Bacillus licheniformis	Staphylococcus haemolyticus	Corynebacterium aurimucosum	Staphylococcus warneri	Staphylococcus carnosus	Staphylococcus lugdunensis	Staphylococcus hominis	Macrococcus caseolyticus	Corynebacterium glutamicum	Staphylococcus capitis	Bacillus cereus	Corynebacterium efficiens	Staphylococcus caprae	Listeria monocytogenes	Lactococcus lactis	Bacillus pumilus	Corynebacterium diphtheriae	Bacillus clausii	Carnobacterium sp. AT7	Oceanobacillus iheyensis	Bacillus thuringiensis	Bacillus atrophaeus	Enterococcus italicus	Bacillus sp. B14905	Clostridium botulinum	Bacillus megaterium	Lactobacillus plantarum	Lysinibacillus sphaericus	Bacillus halodurans	Lactobacillus casei	Listeria welshimeri	Bacillus sp. NRRL B-14911	Listeria innocua	Clostridium difficile	Lactobacillus sakei	Streptococcus suis	Aerococcus viridans	Streptococcus pyogenes	Paenibacillus sp. Y412MC10
Bacillus subtilis	1	0	0.4	0.8	0.4	0.8	1	-0.8	0.4	0.4	0	1	0.8	0.8	1	0.8	0.8	0.8	0.4	0.8	-0.8	0.8	0.8	-0.8	0.4	0	0.8	-0.8	-0.2	-0.2	-0.8	0	-0.8	-0.8	-0.4	-0.4	-0.4	-0.8	-0.4	0.2	-0.8	-0.4	-0.8	0.2	-0.4	-0.4	0	0.2	-0.8
Enterococcus faecalis	0	1	0.8	0.6	0.8	0.6	0	0.4	0.8	0.8	-1	0	0.6	0.6	0	0.6	0.6	-0.4	-0.2	0.6	-0.6	-0.4	0.6	0.4	0.8	-1	0.6	-0.6	-0.4	-0.4	-0.6	-1	0.4	-0.6	0.2	-0.8	0.2	-0.6	-0.8	0.4	0.4	-0.8	0.4	0.4	0.2	0.2	-1	0.4	0.4
Staphylococcus saprophyticus	0.4	0.8	1	0.8	1	0.8	0.4	-0.2	0.6	0.6	-0.8	0.4	0.8	0.8	0.4	0.8	0.8	0.2	-0.4	0.8	-0.8	-0.2	0.8	0.2	1	-0.8	0.8	-0.8	0	0	-0.8	-0.8	0.2	-0.8	0.4	-0.6	0.4	-0.8	-0.6	0.8	0.2	-0.6	0.2	0.8	0.4	0.4	-0.8	0.8	0.2
Bacillus amyloliquefaciens	0.8	0.6	0.8	1	0.8	1	0.8	-0.4	0.8	0.8	-0.6	0.8	1	1	0.8	1	1	0.4	0.2	1	-1	0.4	1	-0.4	0.8	-0.6	1	-1	-0.4	-0.4	-1	-0.6	-0.4	-1	-0.2	-0.8	-0.2	-1	-0.8	0.4	-0.4	-0.8	-0.4	0.4	-0.2	-0.2	-0.6	0.4	-0.4
Enterococcus casseliflavus	0.4	0.8	1	0.8	1	0.8	0.4	-0.2	0.6	0.6	-0.8	0.4	0.8	0.8	0.4	0.8	0.8	0.2	-0.4	0.8	-0.8	-0.2	0.8	0.2	1	-0.8	0.8	-0.8	0	0	-0.8	-0.8	0.2	-0.8	0.4	-0.6	0.4	-0.8	-0.6	0.8	0.2	-0.6	0.2	0.8	0.4	0.4	-0.8	0.8	0.2
Staphylococcus epidermidis	0.8	0.6	0.8	1	0.8	1	0.8	-0.4	0.8	0.8	-0.6	0.8	1	1	0.8	1	1	0.4	0.2	1	-1	0.4	1	-0.4	0.8	-0.6	1	-1	-0.4	-0.4	-1	-0.6	-0.4	-1	-0.2	-0.8	-0.2	-1	-0.8	0.4	-0.4	-0.8	-0.4	0.4	-0.2	-0.2	-0.6	0.4	-0.4
Staphylococcus aureus	1	0	0.4	0.8	0.4	0.8	1	-0.8	0.4	0.4	0	1	0.8	0.8	1	0.8	0.8	0.8	0.4	0.8	-0.8	0.8	0.8	-0.8	0.4	0	0.8	-0.8	-0.2	-0.2	-0.8	0	-0.8	-0.8	-0.4	-0.4	-0.4	-0.8	-0.4	0.2	-0.8	-0.4	-0.8	0.2	-0.4	-0.4	0	0.2	-0.8
Enterococcus faecium	-0.8	0.4	-0.2	-0.4	-0.2	-0.4	-0.8	1	0.2	0.2	-0.4	-0.8	-0.4	-0.4	-0.8	-0.4	-0.4	-1	0	-0.4	0.4	-0.6	-0.4	0.6	-0.2	-0.4	-0.4	0.4	-0.4	-0.4	0.4	-0.4	0.6	0.4	0	-0.2	0	0.4	-0.2	-0.4	0.6	-0.2	0.6	-0.4	0	0	-0.4	-0.4	0.6
Enterococcus gallinarum	0.4	0.8	0.6	0.8	0.6	0.8	0.4	0.2	1	1	-0.8	0.4	0.8	0.8	0.4	0.8	0.8	-0.2	0.4	0.8	-0.8	0.2	0.8	-0.2	0.6	-0.8	0.8	-0.8	-0.8	-0.8	-0.8	-0.8	-0.2	-0.8	-0.4	-1	-0.4	-0.8	-1	0	-0.2	-1	-0.2	0	-0.4	-0.4	-0.8	0	-0.2
Corynebacterium ammoniagenes	0.4	0.8	0.6	0.8	0.6	0.8	0.4	0.2	1	1	-0.8	0.4	0.8	0.8	0.4	0.8	0.8	-0.2	0.4	0.8	-0.8	0.2	0.8	-0.2	0.6	-0.8	0.8	-0.8	-0.8	-0.8	-0.8	-0.8	-0.2	-0.8	-0.4	-1	-0.4	-0.8	-1	0	-0.2	-1	-0.2	0	-0.4	-0.4	-0.8	0	-0.2
Bacillus licheniformis	0	-1	-0.8	-0.6	-0.8	-0.6	0	-0.4	-0.8	-0.8	1	0	-0.6	-0.6	0	-0.6	-0.6	0.4	0.2	-0.6	0.6	0.4	-0.6	-0.4	-0.8	1	-0.6	0.6	0.4	0.4	0.6	1	-0.4	0.6	-0.2	0.8	-0.2	0.6	0.8	-0.4	-0.4	0.8	-0.4	-0.4	-0.2	-0.2	1	-0.4	-0.4
Staphylococcus haemolyticus	1	0	0.4	0.8	0.4	0.8	1	-0.8	0.4	0.4	0	1	0.8	0.8	1	0.8	0.8	0.8	0.4	0.8	-0.8	0.8	0.8	-0.8	0.4	0	0.8	-0.8	-0.2	-0.2	-0.8	0	-0.8	-0.8	-0.4	-0.4	-0.4	-0.8	-0.4	0.2	-0.8	-0.4	-0.8	0.2	-0.4	-0.4	0	0.2	-0.8
Corynebacterium aurimucosum	0.8	0.6	0.8	1	0.8	1	0.8	-0.4	0.8	0.8	-0.6	0.8	1	1	0.8	1	1	0.4	0.2	1	-1	0.4	1	-0.4	0.8	-0.6	1	-1	-0.4	-0.4	-1	-0.6	-0.4	-1	-0.2	-0.8	-0.2	-1	-0.8	0.4	-0.4	-0.8	-0.4	0.4	-0.2	-0.2	-0.6	0.4	-0.4
Staphylococcus warneri	0.8	0.6	0.8	1	0.8	1	0.8	-0.4	0.8	0.8	-0.6	0.8	1	1	0.8	1	1	0.4	0.2	1	-1	0.4	1	-0.4	0.8	-0.6	1	-1	-0.4	-0.4	-1	-0.6	-0.4	-1	-0.2	-0.8	-0.2	-1	-0.8	0.4	-0.4	-0.8	-0.4	0.4	-0.2	-0.2	-0.6	0.4	-0.4
Staphylococcus carnosus	1	0	0.4	0.8	0.4	0.8	1	-0.8	0.4	0.4	0	1	0.8	0.8	1	0.8	0.8	0.8	0.4	0.8	-0.8	0.8	0.8	-0.8	0.4	0	0.8	-0.8	-0.2	-0.2	-0.8	0	-0.8	-0.8	-0.4	-0.4	-0.4	-0.8	-0.4	0.2	-0.8	-0.4	-0.8	0.2	-0.4	-0.4	0	0.2	-0.8
Staphylococcus lugdunensis	0.8	0.6	0.8	1	0.8	1	0.8	-0.4	0.8	0.8	-0.6	0.8	1	1	0.8	1	1	0.4	0.2	1	-1	0.4	1	-0.4	0.8	-0.6	1	-1	-0.4	-0.4	-1	-0.6	-0.4	-1	-0.2	-0.8	-0.2	-1	-0.8	0.4	-0.4	-0.8	-0.4	0.4	-0.2	-0.2	-0.6	0.4	-0.4
Staphylococcus hominis	0.8	0.6	0.8	1	0.8	1	0.8	-0.4	0.8	0.8	-0.6	0.8	1	1	0.8	1	1	0.4	0.2	1	-1	0.4	1	-0.4	0.8	-0.6	1	-1	-0.4	-0.4	-1	-0.6	-0.4	-1	-0.2	-0.8	-0.2	-1	-0.8	0.4	-0.4	-0.8	-0.4	0.4	-0.2	-0.2	-0.6	0.4	-0.4
Macrococcus caseolyticus	0.8	-0.4	0.2	0.4	0.2	0.4	0.8	-1	-0.2	-0.2	0.4	0.8	0.4	0.4	0.8	0.4	0.4	1	0	0.4	-0.4	0.6	0.4	-0.6	0.2	0.4	0.4	-0.4	0.4	0.4	-0.4	0.4	-0.6	-0.4	0	0.2	0	-0.4	0.2	0.4	-0.6	0.2	-0.6	0.4	0	0	0.4	0.4	-0.6
Corynebacterium glutamicum	0.4	-0.2	-0.4	0.2	-0.4	0.2	0.4	0	0.4	0.4	0.2	0.4	0.2	0.2	0.4	0.2	0.2	0	1	0.2	-0.2	0.8	0.2	-0.8	-0.4	0.2	0.2	-0.2	-0.8	-0.8	-0.2	0.2	-0.8	-0.2	-1	-0.4	-1	-0.2	-0.4	-0.8	-0.8	-0.4	-0.8	-0.8	-1	-1	0.2	-0.8	-0.8
Staphylococcus capitis	0.8	0.6	0.8	1	0.8	1	0.8	-0.4	0.8	0.8	-0.6	0.8	1	1	0.8	1	1	0.4	0.2	1	-1	0.4	1	-0.4	0.8	-0.6	1	-1	-0.4	-0.4	-1	-0.6	-0.4	-1	-0.2	-0.8	-0.2	-1	-0.8	0.4	-0.4	-0.8	-0.4	0.4	-0.2	-0.2	-0.6	0.4	-0.4
Bacillus cereus	-0.8	-0.6	-0.8	-1	-0.8	-1	-0.8	0.4	-0.8	-0.8	0.6	-0.8	-1	-1	-0.8	-1	-1	-0.4	-0.2	-1	1	-0.4	-1	0.4	-0.8	0.6	-1	1	0.4	0.4	1	0.6	0.4	1	0.2	0.8	0.2	1	0.8	-0.4	0.4	0.8	0.4	-0.4	0.2	0.2	0.6	-0.4	0.4
Corynebacterium efficiens	0.8	-0.4	-0.2	0.4	-0.2	0.4	0.8	-0.6	0.2	0.2	0.4	0.8	0.4	0.4	0.8	0.4	0.4	0.6	0.8	0.4	-0.4	1	0.4	-1	-0.2	0.4	0.4	-0.4	-0.4	-0.4	-0.4	0.4	-1	-0.4	-0.8	-0.2	-0.8	-0.4	-0.2	-0.4	-1	-0.2	-1	-0.4	-0.8	-0.8	0.4	-0.4	-1
Staphylococcus caprae	0.8	0.6	0.8	1	0.8	1	0.8	-0.4	0.8	0.8	-0.6	0.8	1	1	0.8	1	1	0.4	0.2	1	-1	0.4	1	-0.4	0.8	-0.6	1	-1	-0.4	-0.4	-1	-0.6	-0.4	-1	-0.2	-0.8	-0.2	-1	-0.8	0.4	-0.4	-0.8	-0.4	0.4	-0.2	-0.2	-0.6	0.4	-0.4
Listeria monocytogenes	-0.8	0.4	0.2	-0.4	0.2	-0.4	-0.8	0.6	-0.2	-0.2	-0.4	-0.8	-0.4	-0.4	-0.8	-0.4	-0.4	-0.6	-0.8	-0.4	0.4	-1	-0.4	1	0.2	-0.4	-0.4	0.4	0.4	0.4	0.4	-0.4	1	0.4	0.8	0.2	0.8	0.4	0.2	0.4	1	0.2	1	0.4	0.8	0.8	-0.4	0.4	1
Lactococcus lactis	0.4	0.8	1	0.8	1	0.8	0.4	-0.2	0.6	0.6	-0.8	0.4	0.8	0.8	0.4	0.8	0.8	0.2	-0.4	0.8	-0.8	-0.2	0.8	0.2	1	-0.8	0.8	-0.8	0	0	-0.8	-0.8	0.2	-0.8	0.4	-0.6	0.4	-0.8	-0.6	0.8	0.2	-0.6	0.2	0.8	0.4	0.4	-0.8	0.8	0.2
Bacillus pumilus	0	-1	-0.8	-0.6	-0.8	-0.6	0	-0.4	-0.8	-0.8	1	0	-0.6	-0.6	0	-0.6	-0.6	0.4	0.2	-0.6	0.6	0.4	-0.6	-0.4	-0.8	1	-0.6	0.6	0.4	0.4	0.6	1	-0.4	0.6	-0.2	0.8	-0.2	0.6	0.8	-0.4	-0.4	0.8	-0.4	-0.4	-0.2	-0.2	1	-0.4	-0.4
Corynebacterium diphtheriae	0.8	0.6	0.8	1	0.8	1	0.8	-0.4	0.8	0.8	-0.6	0.8	1	1	0.8	1	1	0.4	0.2	1	-1	0.4	1	-0.4	0.8	-0.6	1	-1	-0.4	-0.4	-1	-0.6	-0.4	-1	-0.2	-0.8	-0.2	-1	-0.8	0.4	-0.4	-0.8	-0.4	0.4	-0.2	-0.2	-0.6	0.4	-0.4
Bacillus clausii	-0.8	-0.6	-0.8	-1	-0.8	-1	-0.8	0.4	-0.8	-0.8	0.6	-0.8	-1	-1	-0.8	-1	-1	-0.4	-0.2	-1	1	-0.4	-1	0.4	-0.8	0.6	-1	1	0.4	0.4	1	0.6	0.4	1	0.2	0.8	0.2	1	0.8	-0.4	0.4	0.8	0.4	-0.4	0.2	0.2	0.6	-0.4	0.4
Carnobacterium sp. AT7	-0.2	-0.4	0	-0.4	0	-0.4	-0.2	-0.4	-0.8	-0.8	0.4	-0.2	-0.4	-0.4	-0.2	-0.4	-0.4	0.4	-0.8	-0.4	0.4	-0.4	-0.4	0.4	0	0.4	-0.4	0.4	1	1	0.4	0.4	0.4	0.4	0.8	0.8	0.8	0.4	0.8	0.6	0.4	0.8	0.4	0.6	0.8	0.8	0.4	0.6	0.4
Oceanobacillus iheyensis	-0.2	-0.4	0	-0.4	0	-0.4	-0.2	-0.4	-0.8	-0.8	0.4	-0.2	-0.4	-0.4	-0.2	-0.4	-0.4	0.4	-0.8	-0.4	0.4	-0.4	-0.4	0.4	0	0.4	-0.4	0.4	1	1	0.4	0.4	0.4	0.4	0.8	0.8	0.8	0.4	0.8	0.6	0.4	0.8	0.4	0.6	0.8	0.8	0.4	0.6	0.4
Bacillus thuringiensis	-0.8	-0.6	-0.8	-1	-0.8	-1	-0.8	0.4	-0.8	-0.8	0.6	-0.8	-1	-1	-0.8	-1	-1	-0.4	-0.2	-1	1	-0.4	-1	0.4	-0.8	0.6	-1	1	0.4	0.4	1	0.6	0.4	1	0.2	0.8	0.2	1	0.8	-0.4	0.4	0.8	0.4	-0.4	0.2	0.2	0.6	-0.4	0.4
Bacillus atrophaeus	0	-1	-0.8	-0.6	-0.8	-0.6	0	-0.4	-0.8	-0.8	1	0	-0.6	-0.6	0	-0.6	-0.6	0.4	0.2	-0.6	0.6	0.4	-0.6	-0.4	-0.8	1	-0.6	0.6	0.4	0.4	0.6	1	-0.4	0.6	-0.2	0.8	-0.2	0.6	0.8	-0.4	-0.4	0.8	-0.4	-0.4	-0.2	-0.2	1	-0.4	-0.4
Enterococcus italicus	-0.8	0.4	0.2	-0.4	0.2	-0.4	-0.8	0.6	-0.2	-0.2	-0.4	-0.8	-0.4	-0.4	-0.8	-0.4	-0.4	-0.6	-0.8	-0.4	0.4	-1	-0.4	1	0.2	-0.4	-0.4	0.4	0.4	0.4	0.4	-0.4	1	0.4	0.8	0.2	0.8	0.4	0.2	0.4	1	0.2	1	0.4	0.8	0.8	-0.4	0.4	1
Bacillus sp. B14905	-0.8	-0.6	-0.8	-1	-0.8	-1	-0.8	0.4	-0.8	-0.8	0.6	-0.8	-1	-1	-0.8	-1	-1	-0.4	-0.2	-1	1	-0.4	-1	0.4	-0.8	0.6	-1	1	0.4	0.4	1	0.6	0.4	1	0.2	0.8	0.2	1	0.8	-0.4	0.4	0.8	0.4	-0.4	0.2	0.2	0.6	-0.4	0.4
Clostridium botulinum	-0.4	0.2	0.4	-0.2	0.4	-0.2	-0.4	0	-0.4	-0.4	-0.2	-0.4	-0.2	-0.2	-0.4	-0.2	-0.2	0	-1	-0.2	0.2	-0.8	-0.2	0.8	0.4	-0.2	-0.2	0.2	0.8	0.8	0.2	-0.2	0.8	0.2	1	0.4	1	0.2	0.4	0.8	0.8	0.4	0.8	0.8	1	1	-0.2	0.8	0.8
Bacillus megaterium	-0.4	-0.8	-0.6	-0.8	-0.6	-0.8	-0.4	-0.2	-1	-1	0.8	-0.4	-0.8	-0.8	-0.4	-0.8	-0.8	0.2	-0.4	-0.8	0.8	-0.2	-0.8	0.2	-0.6	0.8	-0.8	0.8	0.8	0.8	0.8	0.8	0.2	0.8	0.4	1	0.4	0.8	1	0	0.2	1	0.2	0	0.4	0.4	0.8	0	0.2
Lactobacillus plantarum	-0.4	0.2	0.4	-0.2	0.4	-0.2	-0.4	0	-0.4	-0.4	-0.2	-0.4	-0.2	-0.2	-0.4	-0.2	-0.2	0	-1	-0.2	0.2	-0.8	-0.2	0.8	0.4	-0.2	-0.2	0.2	0.8	0.8	0.2	-0.2	0.8	0.2	1	0.4	1	0.2	0.4	0.8	0.8	0.4	0.8	0.8	1	1	-0.2	0.8	0.8
Lysinibacillus sphaericus	-0.8	-0.6	-0.8	-1	-0.8	-1	-0.8	0.4	-0.8	-0.8	0.6	-0.8	-1	-1	-0.8	-1	-1	-0.4	-0.2	-1	1	-0.4	-1	0.4	-0.8	0.6	-1	1	0.4	0.4	1	0.6	0.4	1	0.2	0.8	0.2	1	0.8	-0.4	0.4	0.8	0.4	-0.4	0.2	0.2	0.6	-0.4	0.4
Bacillus halodurans	-0.4	-0.8	-0.6	-0.8	-0.6	-0.8	-0.4	-0.2	-1	-1	0.8	-0.4	-0.8	-0.8	-0.4	-0.8	-0.8	0.2	-0.4	-0.8	0.8	-0.2	-0.8	0.2	-0.6	0.8	-0.8	0.8	0.8	0.8	0.8	0.8	0.2	0.8	0.4	1	0.4	0.8	1	0	0.2	1	0.2	0	0.4	0.4	0.8	0	0.2
Lactobacillus casei	0.2	0.4	0.8	0.4	0.8	0.4	0.2	-0.4	0	0	-0.4	0.2	0.4	0.4	0.2	0.4	0.4	0.4	-0.8	0.4	-0.4	-0.4	0.4	0.4	0.8	-0.4	0.4	-0.4	0.6	0.6	-0.4	-0.4	0.4	-0.4	0.8	0	0.8	-0.4	0	1	0.4	0	0.4	1	0.8	0.8	-0.4	1	0.4
Listeria welshimeri	-0.8	0.4	0.2	-0.4	0.2	-0.4	-0.8	0.6	-0.2	-0.2	-0.4	-0.8	-0.4	-0.4	-0.8	-0.4	-0.4	-0.6	-0.8	-0.4	0.4	-1	-0.4	1	0.2	-0.4	-0.4	0.4	0.4	0.4	0.4	-0.4	1	0.4	0.8	0.2	0.8	0.4	0.2	0.4	1	0.2	1	0.4	0.8	0.8	-0.4	0.4	1
Bacillus sp. NRRL B-14911	-0.4	-0.8	-0.6	-0.8	-0.6	-0.8	-0.4	-0.2	-1	-1	0.8	-0.4	-0.8	-0.8	-0.4	-0.8	-0.8	0.2	-0.4	-0.8	0.8	-0.2	-0.8	0.2	-0.6	0.8	-0.8	0.8	0.8	0.8	0.8	0.8	0.2	0.8	0.4	1	0.4	0.8	1	0	0.2	1	0.2	0	0.4	0.4	0.8	0	0.2
Listeria innocua	-0.8	0.4	0.2	-0.4	0.2	-0.4	-0.8	0.6	-0.2	-0.2	-0.4	-0.8	-0.4	-0.4	-0.8	-0.4	-0.4	-0.6	-0.8	-0.4	0.4	-1	-0.4	1	0.2	-0.4	-0.4	0.4	0.4	0.4	0.4	-0.4	1	0.4	0.8	0.2	0.8	0.4	0.2	0.4	1	0.2	1	0.4	0.8	0.8	-0.4	0.4	1
Clostridium difficile	0.2	0.4	0.8	0.4	0.8	0.4	0.2	-0.4	0	0	-0.4	0.2	0.4	0.4	0.2	0.4	0.4	0.4	-0.8	0.4	-0.4	-0.4	0.4	0.4	0.8	-0.4	0.4	-0.4	0.6	0.6	-0.4	-0.4	0.4	-0.4	0.8	0	0.8	-0.4	0	1	0.4	0	0.4	1	0.8	0.8	-0.4	1	0.4
Lactobacillus sakei	-0.4	0.2	0.4	-0.2	0.4	-0.2	-0.4	0	-0.4	-0.4	-0.2	-0.4	-0.2	-0.2	-0.4	-0.2	-0.2	0	-1	-0.2	0.2	-0.8	-0.2	0.8	0.4	-0.2	-0.2	0.2	0.8	0.8	0.2	-0.2	0.8	0.2	1	0.4	1	0.2	0.4	0.8	0.8	0.4	0.8	0.8	1	1	-0.2	0.8	0.8
Streptococcus suis	-0.4	0.2	0.4	-0.2	0.4	-0.2	-0.4	0	-0.4	-0.4	-0.2	-0.4	-0.2	-0.2	-0.4	-0.2	-0.2	0	-1	-0.2	0.2	-0.8	-0.2	0.8	0.4	-0.2	-0.2	0.2	0.8	0.8	0.2	-0.2	0.8	0.2	1	0.4	1	0.2	0.4	0.8	0.8	0.4	0.8	0.8	1	1	-0.2	0.8	0.8
Aerococcus viridans	0	-1	-0.8	-0.6	-0.8	-0.6	0	-0.4	-0.8	-0.8	1	0	-0.6	-0.6	0	-0.6	-0.6	0.4	0.2	-0.6	0.6	0.4	-0.6	-0.4	-0.8	1	-0.6	0.6	0.4	0.4	0.6	1	-0.4	0.6	-0.2	0.8	-0.2	0.6	0.8	-0.4	-0.4	0.8	-0.4	-0.4	-0.2	-0.2	1	-0.4	-0.4
Streptococcus pyogenes	0.2	0.4	0.8	0.4	0.8	0.4	0.2	-0.4	0	0	-0.4	0.2	0.4	0.4	0.2	0.4	0.4	0.4	-0.8	0.4	-0.4	-0.4	0.4	0.4	0.8	-0.4	0.4	-0.4	0.6	0.6	-0.4	-0.4	0.4	-0.4	0.8	0	0.8	-0.4	0	1	0.4	0	0.4	1	0.8	0.8	-0.4	1	0.4
Paenibacillus sp. Y412MC10	-0.8	0.4	0.2	-0.4	0.2	-0.4	-0.8	0.6	-0.2	-0.2	-0.4	-0.8	-0.4	-0.4	-0.8	-0.4	-0.4	-0.6	-0.8	-0.4	0.4	-1	-0.4	1	0.2	-0.4	-0.4	0.4	0.4	0.4	0.4	-0.4	1	0.4	0.8	0.2	0.8	0.4	0.2	0.4	1	0.2	1	0.4	0.8	0.8	-0.4	0.4	1
Clostridium beijerinckii	0.2	0.4	0.8	0.4	0.8	0.4	0.2	-0.4	0	0	-0.4	0.2	0.4	0.4	0.2	0.4	0.4	0.4	-0.8	0.4	-0.4	-0.4	0.4	0.4	0.8	-0.4	0.4	-0.4	0.6	0.6	-0.4	-0.4	0.4	-0.4	0.8	0	0.8	-0.4	0	1	0.4	0	0.4	1	0.8	0.8	-0.4	1	0.4
Listeria grayi	-0.8	0.4	0.2	-0.4	0.2	-0.4	-0.8	0.6	-0.2	-0.2	-0.4	-0.8	-0.4	-0.4	-0.8	-0.4	-0.4	-0.6	-0.8	-0.4	0.4	-1	-0.4	1	0.2	-0.4	-0.4	0.4	0.4	0.4	0.4	-0.4	1	0.4	0.8	0.2	0.8	0.4	0.2	0.4	1	0.2	1	0.4	0.8	0.8	-0.4	0.4	1
Streptococcus pneumoniae	-0.4	0.2	0.4	-0.2	0.4	-0.2	-0.4	0	-0.4	-0.4	-0.2	-0.4	-0.2	-0.2	-0.4	-0.2	-0.2	0	-1	-0.2	0.2	-0.8	-0.2	0.8	0.4	-0.2	-0.2	0.2	0.8	0.8	0.2	-0.2	0.8	0.2	1	0.4	1	0.2	0.4	0.8	0.8	0.4	0.8	0.8	1	1	-0.2	0.8	0.8
Bacillus cytotoxicus	-0.8	-0.6	-0.8	-1	-0.8	-1	-0.8	0.4	-0.8	-0.8	0.6	-0.8	-1	-1	-0.8	-1	-1	-0.4	-0.2	-1	1	-0.4	-1	0.4	-0.8	0.6	-1	1	0.4	0.4	1	0.6	0.4	1	0.2	0.8	0.2	1	0.8	-0.4	0.4	0.8	0.4	-0.4	0.2	0.2	0.6	-0.4	0.4
Lactobacillus salivarius	-0.4	0.2	0.4	-0.2	0.4	-0.2	-0.4	0	-0.4	-0.4	-0.2	-0.4	-0.2	-0.2	-0.4	-0.2	-0.2	0	-1	-0.2	0.2	-0.8	-0.2	0.8	0.4	-0.2	-0.2	0.2	0.8	0.8	0.2	-0.2	0.8	0.2	1	0.4	1	0.2	0.4	0.8	0.8	0.4	0.8	0.8	1	1	-0.2	0.8	0.8
Lactobacillus rhamnosus	-0.4	0.2	0.4	-0.2	0.4	-0.2	-0.4	0	-0.4	-0.4	-0.2	-0.4	-0.2	-0.2	-0.4	-0.2	-0.2	0	-1	-0.2	0.2	-0.8	-0.2	0.8	0.4	-0.2	-0.2	0.2	0.8	0.8	0.2	-0.2	0.8	0.2	1	0.4	1	0.2	0.4	0.8	0.8	0.4	0.8	0.8	1	1	-0.2	0.8	0.8
Lactobacillus brevis	0.2	0.4	0.8	0.4	0.8	0.4	0.2	-0.4	0	0	-0.4	0.2	0.4	0.4	0.2	0.4	0.4	0.4	-0.8	0.4	-0.4	-0.4	0.4	0.4	0.8	-0.4	0.4	-0.4	0.6	0.6	-0.4	-0.4	0.4	-0.4	0.8	0	0.8	-0.4	0	1	0.4	0	0.4	1	0.8	0.8	-0.4	1	0.4
Pediococcus pentosaceus	-0.4	0.2	0.4	-0.2	0.4	-0.2	-0.4	0	-0.4	-0.4	-0.2	-0.4	-0.2	-0.2	-0.4	-0.2	-0.2	0	-1	-0.2	0.2	-0.8	-0.2	0.8	0.4	-0.2	-0.2	0.2	0.8	0.8	0.2	-0.2	0.8	0.2	1	0.4	1	0.2	0.4	0.8	0.8	0.4	0.8	0.8	1	1	-0.2	0.8	0.8
Clostridium perfringens	-0.4	0.2	0.4	-0.2	0.4	-0.2	-0.4	0	-0.4	-0.4	-0.2	-0.4	-0.2	-0.2	-0.4	-0.2	-0.2	0	-1	-0.2	0.2	-0.8	-0.2	0.8	0.4	-0.2	-0.2	0.2	0.8	0.8	0.2	-0.2	0.8	0.2	1	0.4	1	0.2	0.4	0.8	0.8	0.4	0.8	0.8	1	1	-0.2	0.8	0.8
Streptococcus agalactiae	0.2	0.4	0.8	0.4	0.8	0.4	0.2	-0.4	0	0	-0.4	0.2	0.4	0.4	0.2	0.4	0.4	0.4	-0.8	0.4	-0.4	-0.4	0.4	0.4	0.8	-0.4	0.4	-0.4	0.6	0.6	-0.4	-0.4	0.4	-0.4	0.8	0	0.8	-0.4	0	1	0.4	0	0.4	1	0.8	0.8	-0.4	1	0.4
Streptococcus gallolyticus	0	1	0.8	0.6	0.8	0.6	0	0.4	0.8	0.8	-1	0	0.6	0.6	0	0.6	0.6	-0.4	-0.2	0.6	-0.6	-0.4	0.6	0.4	0.8	-1	0.6	-0.6	-0.4	-0.4	-0.6	-1	0.4	-0.6	0.2	-0.8	0.2	-0.6	-0.8	0.4	0.4	-0.8	0.4	0.4	0.2	0.2	-1	0.4	0.4
Bacillus pseudofirmus	-0.8	-0.6	-0.8	-1	-0.8	-1	-0.8	0.4	-0.8	-0.8	0.6	-0.8	-1	-1	-0.8	-1	-1	-0.4	-0.2	-1	1	-0.4	-1	0.4	-0.8	0.6	-1	1	0.4	0.4	1	0.6	0.4	1	0.2	0.8	0.2	1	0.8	-0.4	0.4	0.8	0.4	-0.4	0.2	0.2	0.6	-0.4	0.4
Paenibacillus polymyxa	-1	0	-0.4	-0.8	-0.4	-0.8	-1	0.8	-0.4	-0.4	0	-1	-0.8	-0.8	-1	-0.8	-0.8	-0.8	-0.4	-0.8	0.8	-0.8	-0.8	0.8	-0.4	0	-0.8	0.8	0.2	0.2	0.8	0	0.8	0.8	0.4	0.4	0.4	0.8	0.4	-0.2	0.8	0.4	0.8	-0.2	0.4	0.4	0	-0.2	0.8
Corynebacterium jeikeium	0.8	0.6	0.8	1	0.8	1	0.8	-0.4	0.8	0.8	-0.6	0.8	1	1	0.8	1	1	0.4	0.2	1	-1	0.4	1	-0.4	0.8	-0.6	1	-1	-0.4	-0.4	-1	-0.6	-0.4	-1	-0.2	-0.8	-0.2	-1	-0.8	0.4	-0.4	-0.8	-0.4	0.4	-0.2	-0.2	-0.6	0.4	-0.4
Bacillus sp. SG-1	-0.4	-0.8	-0.6	-0.8	-0.6	-0.8	-0.4	-0.2	-1	-1	0.8	-0.4	-0.8	-0.8	-0.4	-0.8	-0.8	0.2	-0.4	-0.8	0.8	-0.2	-0.8	0.2	-0.6	0.8	-0.8	0.8	0.8	0.8	0.8	0.8	0.2	0.8	0.4	1	0.4	0.8	1	0	0.2	1	0.2	0	0.4	0.4	0.8	0	0.2
Geobacillus kaustophilus	-0.4	-0.8	-0.6	-0.8	-0.6	-0.8	-0.4	-0.2	-1	-1	0.8	-0.4	-0.8	-0.8	-0.4	-0.8	-0.8	0.2	-0.4	-0.8	0.8	-0.2	-0.8	0.2	-0.6	0.8	-0.8	0.8	0.8	0.8	0.8	0.8	0.2	0.8	0.4	1	0.4	0.8	1	0	0.2	1	0.2	0	0.4	0.4	0.8	0	0.2
Sebaldella termitidis	-0.6	0.8	0.4	0	0.4	0	-0.6	0.8	0.4	0.4	-0.8	-0.6	0	0	-0.6	0	0	-0.8	-0.4	0	0	-0.8	0	0.8	0.4	-0.8	0	0	-0.2	-0.2	0	-0.8	0.8	0	0.4	-0.4	0.4	0	-0.4	0.2	0.8	-0.4	0.8	0.2	0.4	0.4	-0.8	0.2	0.8
Exiguobacterium sp. AT1b	1	0	0.4	0.8	0.4	0.8	1	-0.8	0.4	0.4	0	1	0.8	0.8	1	0.8	0.8	0.8	0.4	0.8	-0.8	0.8	0.8	-0.8	0.4	0	0.8	-0.8	-0.2	-0.2	-0.8	0	-0.8	-0.8	-0.4	-0.4	-0.4	-0.8	-0.4	0.2	-0.8	-0.4	-0.8	0.2	-0.4	-0.4	0	0.2	-0.8
Streptococcus mutans	0.2	0.4	0.8	0.4	0.8	0.4	0.2	-0.4	0	0	-0.4	0.2	0.4	0.4	0.2	0.4	0.4	0.4	-0.8	0.4	-0.4	-0.4	0.4	0.4	0.8	-0.4	0.4	-0.4	0.6	0.6	-0.4	-0.4	0.4	-0.4	0.8	0	0.8	-0.4	0	1	0.4	0	0.4	1	0.8	0.8	-0.4	1	0.4
Bacillus cellulosilyticus	0	-1	-0.8	-0.6	-0.8	-0.6	0	-0.4	-0.8	-0.8	1	0	-0.6	-0.6	0	-0.6	-0.6	0.4	0.2	-0.6	0.6	0.4	-0.6	-0.4	-0.8	1	-0.6	0.6	0.4	0.4	0.6	1	-0.4	0.6	-0.2	0.8	-0.2	0.6	0.8	-0.4	-0.4	0.8	-0.4	-0.4	-0.2	-0.2	1	-0.4	-0.4
Exiguobacterium sibiricum	0.4	-0.2	0.4	0.2	0.4	0.2	0.4	-0.8	-0.4	-0.4	0.2	0.4	0.2	0.2	0.4	0.2	0.2	0.8	-0.6	0.2	-0.2	0	0.2	0	0.4	0.2	0.2	-0.2	0.8	0.8	-0.2	0.2	0	-0.2	0.6	0.4	0.6	-0.2	0.4	0.8	0	0.4	0	0.8	0.6	0.6	0.2	0.8	0
Listeria seeligeri	-0.8	0.4	0.2	-0.4	0.2	-0.4	-0.8	0.6	-0.2	-0.2	-0.4	-0.8	-0.4	-0.4	-0.8	-0.4	-0.4	-0.6	-0.8	-0.4	0.4	-1	-0.4	1	0.2	-0.4	-0.4	0.4	0.4	0.4	0.4	-0.4	1	0.4	0.8	0.2	0.8	0.4	0.2	0.4	1	0.2	1	0.4	0.8	0.8	-0.4	0.4	1
Leuconostoc mesenteroides	0.4	0.8	1	0.8	1	0.8	0.4	-0.2	0.6	0.6	-0.8	0.4	0.8	0.8	0.4	0.8	0.8	0.2	-0.4	0.8	-0.8	-0.2	0.8	0.2	1	-0.8	0.8	-0.8	0	0	-0.8	-0.8	0.2	-0.8	0.4	-0.6	0.4	-0.8	-0.6	0.8	0.2	-0.6	0.2	0.8	0.4	0.4	-0.8	0.8	0.2
Clostridium saccharolyticum	0.4	0.8	1	0.8	1	0.8	0.4	-0.2	0.6	0.6	-0.8	0.4	0.8	0.8	0.4	0.8	0.8	0.2	-0.4	0.8	-0.8	-0.2	0.8	0.2	1	-0.8	0.8	-0.8	0	0	-0.8	-0.8	0.2	-0.8	0.4	-0.6	0.4	-0.8	-0.6	0.8	0.2	-0.6	0.2	0.8	0.4	0.4	-0.8	0.8	0.2
Bacillus phage phi105	1	0	0.4	0.8	0.4	0.8	1	-0.8	0.4	0.4	0	1	0.8	0.8	1	0.8	0.8	0.8	0.4	0.8	-0.8	0.8	0.8	-0.8	0.4	0	0.8	-0.8	-0.2	-0.2	-0.8	0	-0.8	-0.8	-0.4	-0.4	-0.4	-0.8	-0.4	0.2	-0.8	-0.4	-0.8	0.2	-0.4	-0.4	0	0.2	-0.8
Alkaliphilus metalliredigens	0.2	0.4	0.8	0.4	0.8	0.4	0.2	-0.4	0	0	-0.4	0.2	0.4	0.4	0.2	0.4	0.4	0.4	-0.8	0.4	-0.4	-0.4	0.4	0.4	0.8	-0.4	0.4	-0.4	0.6	0.6	-0.4	-0.4	0.4	-0.4	0.8	0	0.8	-0.4	0	1	0.4	0	0.4	1	0.8	0.8	-0.4	1	0.4
Streptococcus sanguinis	0.2	0.4	0.8	0.4	0.8	0.4	0.2	-0.4	0	0	-0.4	0.2	0.4	0.4	0.2	0.4	0.4	0.4	-0.8	0.4	-0.4	-0.4	0.4	0.4	0.8	-0.4	0.4	-0.4	0.6	0.6	-0.4	-0.4	0.4	-0.4	0.8	0	0.8	-0.4	0	1	0.4	0	0.4	1	0.8	0.8	-0.4	1	0.4
Lactobacillus paracasei	-0.4	0.2	0.4	-0.2	0.4	-0.2	-0.4	0	-0.4	-0.4	-0.2	-0.4	-0.2	-0.2	-0.4	-0.2	-0.2	0	-1	-0.2	0.2	-0.8	-0.2	0.8	0.4	-0.2	-0.2	0.2	0.8	0.8	0.2	-0.2	0.8	0.2	1	0.4	1	0.2	0.4	0.8	0.8	0.4	0.8	0.8	1	1	-0.2	0.8	0.8
Geobacillus sp. G11MC16	-0.4	-0.8	-0.6	-0.8	-0.6	-0.8	-0.4	-0.2	-1	-1	0.8	-0.4	-0.8	-0.8	-0.4	-0.8	-0.8	0.2	-0.4	-0.8	0.8	-0.2	-0.8	0.2	-0.6	0.8	-0.8	0.8	0.8	0.8	0.8	0.8	0.2	0.8	0.4	1	0.4	0.8	1	0	0.2	1	0.2	0	0.4	0.4	0.8	0	0.2
Streptococcus gordonii	0.2	0.4	0.8	0.4	0.8	0.4	0.2	-0.4	0	0	-0.4	0.2	0.4	0.4	0.2	0.4	0.4	0.4	-0.8	0.4	-0.4	-0.4	0.4	0.4	0.8	-0.4	0.4	-0.4	0.6	0.6	-0.4	-0.4	0.4	-0.4	0.8	0	0.8	-0.4	0	1	0.4	0	0.4	1	0.8	0.8	-0.4	1	0.4
Geobacillus thermodenitrificans	-0.4	-0.8	-0.6	-0.8	-0.6	-0.8	-0.4	-0.2	-1	-1	0.8	-0.4	-0.8	-0.8	-0.4	-0.8	-0.8	0.2	-0.4	-0.8	0.8	-0.2	-0.8	0.2	-0.6	0.8	-0.8	0.8	0.8	0.8	0.8	0.8	0.2	0.8	0.4	1	0.4	0.8	1	0	0.2	1	0.2	0	0.4	0.4	0.8	0	0.2
Clostridium phytofermentans	-0.4	0.2	0.4	-0.2	0.4	-0.2	-0.4	0	-0.4	-0.4	-0.2	-0.4	-0.2	-0.2	-0.4	-0.2	-0.2	0	-1	-0.2	0.2	-0.8	-0.2	0.8	0.4	-0.2	-0.2	0.2	0.8	0.8	0.2	-0.2	0.8	0.2	1	0.4	1	0.2	0.4	0.8	0.8	0.4	0.8	0.8	1	1	-0.2	0.8	0.8
[truncated: 32 more columns]
