# Supplementary material for: Metagenomic Insights Into the Taxonomic and Functional Features of Kinema, a Traditional Fermented Soybean Product of Sikkim Himalaya
Source: Front Microbiol. 2019 Aug 2;10:1744. doi: 10.3389/fmicb.2019.01744 (PMC6688588; doi:10.3389/fmicb.2019.01744)
Supplement: Supplementary file 8 [file Table_8.XLSX]

## Sheet: Supplementary Table S8.
Supplementary Table S8. . Identification of carbohydrate-active enzyme (CAZyme) in the Kinema metagenome at a sequence criteria of 25% identity and 50% subject coverage.
Cazy Families	Putative CAZy genes ≥25% identity ≥50% subject coverage (Count)				Putative CAZy genes ≥25% identity ≥50% subject coverage (%)
	SO	DJ	MA	JJ	SO	DJ	MA	JJ
GH	340	481	269	265	49.4186	46.2056	48.8203	52.8942
GT	225	326	170	156	32.7035	31.316	30.853	31.1377
CE	71	137	64	48	10.3198	13.1604	11.6152	9.58084
CBM	29	60	26	19	4.21512	5.76369	4.71869	3.79242
AA	10	19	11	4	1.45349	1.82517	1.99637	0.798403
PL	13	18	11	9	1.88953	1.72911	1.99637	1.79641
Total	688	1041	551	501
	Note: Details of CAZy genes of kinema samles are presented in next sheets (SO, DJ, MA and JJ)

## Sheet: SO
Supplementary Table S8. Carbohydrate-active enzyme (CAZyme) in SO at a sequence criteria of 25% identity and 50% subject coverage
query id	subject id	Annotation	Cazy family	For Count	Domain	Genus	% identity	mismatches	gap opens	q. start	q. end	s. start	s. end	bit score	evalue	query length	subject length	% query coverage per subject	%sub_cov
Scaffold_1390	AIL03545.1	hypothetical_protein_DR75_2114_[Enterococcus_faecalis_ATCC_______	GH63	GH63	bacteria	Enterococcus	100	0	0	4945	2609	1	779	1481	0	5168	779	45	99.8716
Scaffold_11493	BAI87020.1	beta-galactosidase_[Bacillus_subtilis_subsp._natto_________	GH42	GH42	bacteria	Bacillus	100	0	0	3222	1165	1	686	1439	0	3610	686	57	99.8542
Scaffold_3747	CBL32891.1	Beta-glucosidase/6-phospho-beta-glucosidase/beta-galactosid_ase_[Enterococcus_________	GH1	GH1	bacteria	Enterococcus	100	0	0	7231	8658	1	476	999	0	19471	476	7	99.7899
Scaffold_498	AEA93440.1	6-phospho-beta-glucosidase_[Enterococcus_faecalis_________	GH1	GH1	bacteria	Enterococcus	100	0	0	1792	3183	1	464	969	0	26048	464	5	99.7845
Scaffold_11646	AAO81202.1	glycosyl_hydrolase,_family_4_[Enterococcus_faecalis________	GH4	GH4	bacteria	Enterococcus	100	0	0	1201	2592	1	464	961	0	3641	464	38	99.7845
Scaffold_2526	CBL32552.1	Glycosyltransferases,_probably_involved_in_cell_wall_biogenesis_[Enterococcus____	GT2	GT2	bacteria	Enterococcus	100	0	0	5795	4536	1	420	818	0	15102	420	8	99.7619
Scaffold_7618	AEA94462.1	glucuronyl_hydrolase_[Enterococcus_faecalis__________	GH88	GH88	bacteria	Enterococcus	100	0	0	2382	3521	1	380	791	0	8546	380	13	99.7368
Scaffold_7244	CBL32374.1	Glycosyl_hydrolases_family_18_[Enterococcus________	GH18	GH18	bacteria	Enterococcus	100	0	0	3840	4781	1	314	610	0	11476	314	8	99.6815
Scaffold_121	CCO71705.1	tributyrin_esterase,_putative_[Enterococcus_faecalis_str._Symbioflor______	CE1	CE1	bacteria	Enterococcus	100	0	0	8223	9011	1	263	444	6e-139	18713	263	4	99.6198
Scaffold_6506	AAO82089.1	N-acetylmuramoyl-L-alanine_amidase,_family_4_[Enterococcus_faecalis_______	GH73	GH73	bacteria	Enterococcus	100	0	0	1457	819	1	213	390	7e-125	3719	213	17	99.5305
Scaffold_3024	CBL32736.1	penicillin-binding_protein,_1A_family_[Enterococcus________	GT51	GT51	bacteria	Enterococcus	100	0	0	17820	15655	1	722	1454	0	28550	728	8	99.0385
Scaffold_3690	CBL31637.1	Muramidase_(flagellum-specific)_[Enterococcus_________	GH73	CBM50	bacteria	Enterococcus	100	0	0	7426	8274	4	286	476	3e-150	10789	286	8	98.6014
Scaffold_13499	AID00637.1	deacetylase_[Staphylococcus___________	CE14	CE14	bacteria	Staphylococcus	100	0	0	655	2	1	218	449	5e-157	1280	221	51	98.19
Scaffold_16199	EEV39309.1	hypothetical_protein_ECBG_01578_[Enterococcus_casseliflavus_________	GH27	GH27	bacteria	Enterococcus	100	0	0	1375	137	1	413	862	0	2231	420	56	98.0952
Scaffold_7048	CBI43595.1	RBAM_024010_[Bacillus_amyloliquefaciens_DSM________	CE4	CE4	bacteria	Bacillus	100	0	0	2	712	7	243	491	3e-173	1181	244	60	96.7213
Scaffold_22463	AIU75486.1	1,4-beta-xylanase_[Bacillus__________	GH11	GH11	bacteria	Bacillus	100	0	0	2	610	11	213	400	7e-139	1090	213	56	94.8357
Scaffold_7267	AIC39576.1	hydrolase_[Bacillus_subtilis_subsp._subtilis_str._JH642_substr.______	CE0	CE0	bacteria	Bacillus	100	0	0	1282	1914	30	240	438	8e-147	2405	240	26	87.5
Scaffold_16669	AGE62021.1	polysaccharide_deacetylase_involved_in_sporulation_[Bacillus_subtilis_____	CE4	CE4	bacteria	Bacillus	100	0	0	989	336	32	249	448	1e-157	991	249	66	87.1486
Scaffold_6731	BAI87190.1	glycosyl_transferase_family_[Bacillus_subtilis_subsp._natto_____	GT2	GT2	bacteria	Bacillus	100	0	0	637	2	1	212	415	5e-139	2095	252	30	83.7302
Scaffold_13382	BAI85503.1	hypothetical_protein_BSNT_08401_[Bacillus_subtilis_subsp._natto_____	GH30	GH30	bacteria	Bacillus	100	0	0	1044	1	68	415	726	0	1044	422	100	82.2275
Scaffold_16218	AJO59819.1	levansucrase_[Bacillus_sp.__________	GH68	GH68	bacteria	Bacillus	100	0	0	426	1556	1	377	731	0	1558	473	73	79.4926
Scaffold_7347	AIU76628.1	hypothetical_protein_MA22_08915_[Bacillus________	CE0	CE0	bacteria	Bacillus	100	0	0	1	573	50	240	401	3e-137	1360	240	42	79.1667
Scaffold_19472	AKQ71485.1	cephalosporin_C_deacetylase,_carbohydrate_esterase_family_7_[Bacillus_licheniformis_____	CE7	CE7	bacteria	Bacillus	100	0	0	758	3	46	297	519	0	758	318	99	78.9308
Scaffold_24250	AKN12876.1	Polysaccharide_deacetylase_[Bacillus___________	CE4	CE4	bacteria	Bacillus	100	0	0	638	18	57	263	431	9e-153	640	263	97	78.327
Scaffold_15723	AKF32543.1	diacetylchitobiose-6-phosphate_hydrolase_[Bacillus_________	GH4	GH4	bacteria	Bacillus	100	0	0	843	1799	14	332	657	0	1801	442	53	71.9457
Scaffold_9034	BAI84083.1	hypothetical_protein_BSNT_06935_[Bacillus_subtilis_subsp._natto_____	GT1	GT1	bacteria	Bacillus	100	0	0	114	908	1	265	547	0	909	395	87	66.8354
Scaffold_19842	CEF17919.1	Tributyrin_esterase_[Staphylococcus_________	CE1	CE1	bacteria	Staphylococcus	100	0	0	509	3	1	169	355	3e-122	741	252	68	66.6667
Scaffold_14987	AKN14116.1	LmbE_family_protein_[Bacillus__________	CE14	CE14	bacteria	Bacillus	100	0	0	502	59	74	221	283	1e-119	1284	221	53	66.5158
Scaffold_14131	CDH96669.1	alpha-galactosidase_[Bacillus_velezensis__________	GH4	GH4	bacteria	Bacillus	100	0	0	2	592	70	266	419	1e-147	593	297	99	65.9933
Scaffold_27185	AHK48047.1	glycosyltransferase_[Bacillus_velezensis___________	GT2	GT2	bacteria	Bacillus	100	0	0	1	831	144	420	531	0	865	420	96	65.7143
Scaffold_8150	AEA93775.1	N-acetylglucosamine-6-phosphate_deacetylase_[Enterococcus_faecalis________	CE9	CE9	bacteria	Enterococcus	100	0	0	3105	3851	1	249	516	2e-169	3853	384	19	64.5833
Scaffold_30414	BAI84220.2	hypothetical_protein_BSNT_07083_[Bacillus_subtilis_subsp._natto______	CE12	CE12	bacteria	Bacillus	100	0	0	2	445	56	203	310	2e-106	446	232	99	63.3621
Scaffold_12793	AKF76366.1	diacylglycerol_glucosyltransferase_[Bacillus_________	GT28	GT28	bacteria	Bacillus	100	0	0	343	1023	13	239	446	2e-154	1025	380	66	59.4737
Scaffold_22761	ADH95691.1	beta-mannanase_[Bacillus___________	GH26	GH26	bacteria	Bacillus	100	0	0	2	634	152	362	441	7e-153	979	362	65	58.011
Scaffold_16006	BAI87594.1	hypothetical_protein_BSNT_10583_[Bacillus_subtilis_subsp._natto_______	CE12	CE12	bacteria	Bacillus	100	0	0	665	3	7	227	460	7e-162	666	382	99	57.5916
Scaffold_23948	EEV39864.1	N-acetylmuramoyl-L-alanine_amidase_[Enterococcus_casseliflavus_________	GH73	GH73	bacteria	Enterococcus	100	0	0	745	1086	1	114	234	1e-73	1086	201	31	56.2189
Scaffold_10556	AKL75198.1	glucuronosyltransferase_[Bacillus__________	GT1	GT1	bacteria	Bacillus	100	0	0	1127	462	176	397	458	2e-158	1127	397	59	55.6675
Scaffold_4023	AID00094.1	glycosyl_transferase_[Bacillus_subtilis_subsp._subtilis_str._OH_____	GT2	GT2	bacteria	Bacillus	100	0	0	1	426	115	256	307	3e-101	1118	256	38	55.0781
Scaffold_21409	AID42005.1	Glycosyl_transferase,_group_1_family_protein_[Staphylococcus______	GT4	GT4	bacteria	Staphylococcus	100	0	0	121	729	1	203	415	7e-144	730	382	83	52.8796
Scaffold_20845	CCG49086.1	lytic_transglycosylase_catalytic_[Bacillus_velezensis_YAU______	GH23	GH23	bacteria	Bacillus	100	0	0	1136	711	126	267	291	5e-95	1137	267	37	52.809
Scaffold_9150	AKN14968.1	Alpha-N-arabinofuranosidase_[Bacillus____________	GH51	GH51	bacteria	Bacillus	100	0	0	1394	603	237	500	550	0	1396	500	57	52.6
Scaffold_16810	BAI83743.1	hypothetical_protein_BSNT_00504_[Bacillus_subtilis_subsp._natto_____	GH13	GH13	bacteria	Bacillus	100	0	0	2	322	97	203	165	9e-47	1203	203	27	52.2167
Scaffold_19660	BAI87037.1	hypothetical_protein_BSNT_05183_[Bacillus_subtilis_subsp._natto______	GT2	GT2	bacteria	Bacillus	100	0	0	535	2	65	242	347	6e-119	536	344	99	51.4535
Scaffold_24427	AIU83690.1	UDP-N-acetylglucosamine--N-acetylmuramyl-(pentapeptide)_pyrophosphoryl-undecaprenol_N-acetylglucosamine_transferase_[Bacillus________	GT0	GT0	bacteria	Bacillus	100	0	0	1	510	165	334	348	5e-118	758	334	67	50.5988
Scaffold_6202	AAO80631.1	polysaccharide_lyase,_family_8_[Enterococcus_faecalis______	PL8	PL8	bacteria	Enterococcus	99.9	1	0	15215	18226	1	1004	2061	0	28597	1004	11	99.9004
Scaffold_692	AEA93370.1	family_65_glycosyl_hydrolase_[Enterococcus_faecalis______	GH65	GH65	bacteria	Enterococcus	99.87	1	0	9089	6744	1	782	1512	0	13440	783	17	99.7446
Scaffold_11032	AAO80118.1	N-acetylmuramoyl-L-alanine_amidase,_family_4_[Enterococcus_faecalis_______	GH73	GH73	bacteria	Enterococcus	99.8	1	0	6970	5462	1	503	811	0	10571	503	14	99.8012
Scaffold_1033	AJE80122.1	sucrose-6-phosphate_hydrolase_[Bacillus_sp.________	GH32	GH32	bacteria	Bacillus	99.8	1	0	1868	3334	1	489	1020	0	3565	489	41	99.7955
Scaffold_1107	AAO81040.1	glycosyl_hydrolase,_family_1_[Enterococcus_faecalis______	GH1	GH1	bacteria	Enterococcus	99.79	1	0	7707	6277	1	477	948	0	7956	477	18	99.7904
Scaffold_3344	BAJ14785.1	6-phospho-beta-galactosidase_[Staphylococcus____________	GH1	GH1	bacteria	Staphylococcus	99.79	1	0	5277	3877	1	467	961	0	16209	467	9	99.7859
Scaffold_3261	AFO44327.1	glycosyl_hydrolases_family_38_C-terminal_domain_protein_[Enterococcus_faecalis___	GH38	GH38	bacteria	Enterococcus	99.78	2	0	7930	10617	1	896	1822	0	10898	896	25	99.8884
Scaffold_7808	EEV39022.1	beta-glucosidase_[Enterococcus_casseliflavus___________	GH1	GH1	bacteria	Enterococcus	99.77	1	0	2	1279	53	478	885	0	3783	478	34	88.9121
Scaffold_17055	AAO81948.1	alpha-1,2-mannosidase,_putative_[Enterococcus_faecalis________	GH92	GH92	bacteria	Enterococcus	99.77	1	0	2278	950	271	713	917	0	2278	713	58	61.9916
Scaffold_24713	AIU82768.1	Intracellular_exo-alpha-(1-_5)-L-arabinofuranosidase_1_[Bacillus________	GH51	GH51	bacteria	Bacillus	99.76	1	0	1860	610	83	499	869	0	1860	499	67	83.3667
Scaffold_20228	BAI86177.1	levanase_[Bacillus_subtilis_subsp._natto_________	GH32	CBM66	bacteria	Bacillus	99.76	1	0	3	1247	267	681	845	0	2224	685	56	60.438
Scaffold_14841	AEA94137.1	penicillin-binding_protein_1B_[Enterococcus_faecalis________	GT51	GT51	bacteria	Enterococcus	99.75	2	0	2533	176	1	786	1454	0	3021	803	78	97.7584
Scaffold_18433	AID43848.1	Alpha-galactosidase_[Staphylococcus__________	GH4	GH4	bacteria	Staphylococcus	99.75	1	0	1213	2	1	404	813	0	1495	432	81	93.287
Scaffold_18282	EEV38575.1	hypothetical_protein_ECBG_00844_[Enterococcus_casseliflavus________	GH13	GH13	bacteria	Enterococcus	99.75	1	0	267	1490	1	408	817	0	1490	488	82	83.4016
Scaffold_22033	BAI87194.1	glycosyl_transferase_family_[Bacillus_subtilis_subsp._natto______	GT4	GT4	bacteria	Bacillus	99.74	1	0	1264	122	1	381	779	0	1529	391	75	97.1867
Scaffold_8064	AJE78246.1	arabinogalactan_endo-1,4-beta-galactosidase_[Bacillus_sp.________	GH53	GH53	bacteria	Bacillus	99.73	1	0	3562	2453	1	370	720	0	3562	370	31	99.7297
Scaffold_22969	AIL05674.1	aryl-phospho-beta-D-glucosidase_BglH_[Enterococcus_faecalis_ATCC_______	GH1	GH1	bacteria	Enterococcus	99.73	1	0	3	1112	8	377	775	0	1113	481	99	76.7152
Scaffold_4113	BAI87411.1	hypothetical_protein_BSNT_10407_[Bacillus_subtilis_subsp._natto_______	GT51	GT51	bacteria	Bacillus	99.73	1	0	1163	36	316	691	765	0	1164	691	97	54.2692
Scaffold_5371	EFF38777.1	alpha-galactosidase_AgaN_[Enterococcus_faecium_________	GH36	GH36	bacteria	Enterococcus	99.72	2	0	7172	4992	1	727	1511	0	16223	727	13	99.8624
Scaffold_8295	BAI85148.1	N-acetylglucosaminyl_transferase_[Bacillus_subtilis_subsp._natto________	GT28	GT28	bacteria	Bacillus	99.72	1	0	1864	2946	1	361	733	0	3748	363	29	99.1736
Scaffold_3547	AEA92937.1	chitinase_C1_[Enterococcus_faecalis_________	GH18	GH18	bacteria	Enterococcus	99.71	1	0	3720	2677	1	348	713	0	29270	348	4	99.7126
Scaffold_10250	AID42757.1	Glycosyl_transferase,_group_1_family_protein_[Staphylococcus______	GT4	GT4	bacteria	Staphylococcus	99.71	1	0	219	1262	1	348	710	0	1264	382	83	90.8377
Scaffold_6041	BAI83813.1	hypothetical_protein_BSNT_06675_[Bacillus_subtilis_subsp._natto_______	GH1	GH1	bacteria	Bacillus	99.7	1	0	1019	18	144	477	696	0	1249	477	96	69.8113
Scaffold_25460	BAI86613.1	glycogen_branching_enzyme_[Bacillus_subtilis_subsp._natto______	GH13	CBM48	bacteria	Bacillus	99.7	1	0	984	1	1	328	660	0	1263	627	78	52.1531
Scaffold_17704	BAI84335.1	6-phospho-alpha-glucosidase_[Bacillus_subtilis_subsp._natto_______	GH4	GH4	bacteria	Bacillus	99.69	1	0	980	3	97	422	682	0	981	449	99	72.3831
Scaffold_26352	AID43487.1	Teichoic_acid_biosynthesis_protein_X_[Staphylococcus_______	GT2	GT2	bacteria	Staphylococcus	99.68	1	0	956	1882	1	309	634	0	1884	352	49	87.5
Scaffold_15444	CBL32922.1	Glycosyltransferases_involved_in_cell_wall_biogenesis_[Enterococcus_____	GT2	GT2	bacteria	Enterococcus	99.67	1	0	1020	112	1	303	592	0	4502	312	20	96.7949
Scaffold_33264	BAO93545.1	hypothetical_protein_BSNT_09890_[Bacillus_subtilis_subsp._natto______	GH73	GH73	bacteria	Bacillus	99.67	1	0	3	908	54	355	610	0	910	568	99	52.993
Scaffold_3718	AEA92794.1	family_20_glycosyl_hydrolase_[Enterococcus_faecalis______	GH20	GH20	bacteria	Enterococcus	99.65	3	0	6340	8886	1	849	1679	0	43987	849	6	99.8822
Scaffold_20562	AIW29232.1	polysaccharide_deacetylase_[Bacillus_________	CE4	CE4	bacteria	Bacillus	99.65	1	0	1117	272	1	282	585	0	2373	282	36	99.6454
Scaffold_17038	BAI84096.1	hypothetical_protein_BSNT_06949_[Bacillus_subtilis_subsp._natto_____	GH1	GH1	bacteria	Bacillus	99.64	1	0	2	835	188	465	573	0	959	465	87	59.5699
Scaffold_1929	AAO82207.1	glycosyl_transferase,_group_2_family_protein_[Enterococcus_faecalis____	GT2	GT2	bacteria	Enterococcus	99.63	3	0	10945	8486	1	820	1682	0	21898	836	15	97.9665
Scaffold_25014	BAI86011.1	hypothetical_protein_BSNT_08933_[Bacillus_subtilis_subsp._natto______	GT4	GT4	bacteria	Bacillus	99.63	1	0	3	806	88	355	545	0	1367	355	59	75.2113
Scaffold_11852	CCF06783.1	N-acetylglucosamine-6-phosphate_deacetylase_[Bacillus_velezensis_CAU_______	CE9	CE9	bacteria	Bacillus	99.63	1	0	3	815	126	396	559	0	1785	396	46	68.1818
Scaffold_6725	EEV38429.1	6-phospho-beta-glucosidase_[Enterococcus_casseliflavus___________	GH4	GH4	bacteria	Enterococcus	99.63	1	0	1044	235	194	463	561	0	1044	463	78	58.0994
Scaffold_7751	AAO80973.1	glycosyl_transferase,_WecB/TagA/CpsF_family_[Enterococcus_faecalis______	GT26	GT26	bacteria	Enterococcus	99.6	1	0	1573	830	1	248	510	5e-168	4370	248	17	99.5968
Scaffold_6133	AEA94006.1	sucrose-6-phosphate_dehydrogenase_[Enterococcus_faecalis________	GH32	GH32	bacteria	Enterococcus	99.59	2	0	1749	3218	1	490	1018	0	5770	490	25	99.7959
Scaffold_27643	BAI87465.1	hypothetical_protein_BSNT_10458_[Bacillus_subtilis_subsp._natto_____	GT2	GT2	bacteria	Bacillus	99.59	1	0	724	2	1	241	497	5e-177	922	268	78	89.5522
Scaffold_12614	EEV39033.1	6-phospho-beta-glucosidase_[Enterococcus_casseliflavus__________	GH1	GH1	bacteria	Enterococcus	99.58	2	0	1	1419	6	478	977	0	5435	479	26	98.5386
Scaffold_13755	AJE77268.1	hypothetical_protein_OY17_03785_[Bacillus_sp._______	GH3	GH3	bacteria	Bacillus	99.58	2	0	1607	177	161	637	951	0	1608	637	89	74.7253
Scaffold_4068	AAO80948.1	penicillin-binding_protein_1A_[Enterococcus_faecalis_________	GT51	GT51	bacteria	Enterococcus	99.58	2	0	2	1444	215	695	965	0	1831	778	79	61.6967
Scaffold_12076	EEV40784.2	hypothetical_protein_ECBG_03053_[Enterococcus_casseliflavus________	AA10	CBM12	bacteria	Enterococcus	99.57	2	0	150	1529	1	460	911	0	2152	460	64	99.7826
Scaffold_7647	AEA95186.1	chitin_binding_protein_[Enterococcus_faecalis_______	AA10	AA10	bacteria	Enterococcus	99.57	1	0	4381	3686	2	233	483	3e-154	7379	233	9	99.1416
Scaffold_12818	CEF18074.1	Glucosaminidase_[Staphylococcus____________	GH73	GH73	bacteria	Staphylococcus	99.57	1	0	1062	1754	1	231	433	2e-147	1754	258	40	89.1473
Scaffold_16124	AKI91204.1	pectate_lyase_[Bacillus_________	PL1	PL1	bacteria	Bacillus	99.57	1	0	945	250	1	232	438	1e-157	1127	420	83	55
Scaffold_20828	AKD35479.1	hypothetical_protein_AW03_021010_[Bacillus_subtilis_______	CE14	CE14	bacteria	Bacillus	99.55	1	0	215	880	1	222	457	1e-159	1292	236	52	93.6441
Scaffold_8668	ADD24868.1	putative_glycosyltransferase_gtfA_(plasmid)_[Staphylococcus_simulans_bv.______	GT4	GT4	bacteria	Staphylococcus	99.55	2	0	2	1321	63	502	905	0	2625	502	50	87.4502
Scaffold_8227	AID43423.1	CsbB_stress_response_protein_[Staphylococcus_______	GT2	GT2	bacteria	Staphylococcus	99.54	1	0	807	151	118	336	402	9e-139	807	353	81	61.7564
Scaffold_12929	AJE77746.1	glycosyltransferase_[Bacillus_sp._________	GT2	GT2	bacteria	Bacillus	99.54	1	0	2	658	145	363	452	5e-159	660	386	99	56.4767
Scaffold_935	AFO44659.1	multimodular_AdoMet_Mtase_methyl/glycosyl_transferase_GT2_RfbC_Mx_like_protein_[Enterococcus_faecalis____	GT2	GT2	bacteria	Enterococcus	99.52	5	0	16010	19150	1	1047	2164	0	22500	1047	23	99.9045
Scaffold_5323	AAO81308.1	conserved_hypothetical_protein_[Enterococcus_faecalis_______	GH23	GH23	bacteria	Enterococcus	99.52	1	0	22380	21754	1	209	334	2e-101	22552	209	3	99.5215
Scaffold_2524	AEA94879.1	group_1_glycosyl_transferase_[Enterococcus_faecalis______	GT4	GT4	bacteria	Enterococcus	99.51	2	0	13864	12629	1	412	821	0	15112	412	13	99.7573
Scaffold_21747	AKI92352.1	membrane_protein_[Bacillus___________	GH23	GH23	bacteria	Bacillus	99.51	1	0	620	3	1	206	424	4e-150	694	225	89	91.1111
Scaffold_15394	AHK47940.1	cephalosporin_deacetylase_[Bacillus_velezensis________	CE7	CE7	bacteria	Bacillus	99.51	1	0	31	639	1	203	370	9e-128	639	318	95	63.522
Scaffold_24072	AKI93259.1	glycosyl_transferase_[Bacillus_________	GT4	GT4	bacteria	Bacillus	99.51	1	0	619	2	26	231	424	4e-146	873	407	71	50.3686
Scaffold_3651	CCO73557.1	N-acetylglucosamine-6-phosphate_deacetylase_[Enterococcus_faecalis_str._Symbioflor______	CE9	CE9	bacteria	Enterococcus	99.48	2	0	15419	16576	1	386	790	0	25587	386	5	99.7409
Scaffold_5245	AIL05687.1	alpha_amylase,_catalytic_domain_protein_[Enterococcus_faecalis_ATCC____	GH13	GH13	bacteria	Enterococcus	99.48	2	0	3	1163	151	537	799	0	5733	537	20	71.8808
Scaffold_33123	AKD29701.1	UDP-N-acetylglucosamine-N-acetylmuramyl-(pentapeptide)pyrophosphoryl-undecaprenol_N-acetylglucosamine_transferase_[Bacillus_velezensis_______	GT28	GT28	bacteria	Bacillus	99.48	1	0	577	2	156	347	387	4e-134	577	363	99	52.6171
Scaffold_716	AAO81568.1	conserved_hypothetical_protein_[Enterococcus_faecalis_______	GH101	GH101	bacteria	Enterococcus	99.47	7	0	17963	13992	1	1324	2604	0	27048	1324	15	99.9245
Scaffold_11509	AIU83696.1	Spore_coat_polysaccharide_biosynthesis_protein_SpsA_[Bacillus_____	GT2	GT2	bacteria	Bacillus	99.47	1	0	1859	1296	1	188	389	2e-131	3398	256	21	73.0469
Scaffold_19360	AFD33644.1	alpha-amylase_precursor_[Bacillus_________	GH13	CBM26	bacteria	Bacillus	99.47	2	0	58	1194	26	404	783	0	1195	659	95	57.3596
Scaffold_4559	AEA93414.1	UDP-N-acetylglucosamine--N-acetylmuramyl-(pentapeptide)_pyrophosphoryl-undecaprenol_N-acetylglucosamine_transferase_[Enterococcus_faecalis________	GT28	GT28	bacteria	Enterococcus	99.46	2	0	7160	8263	1	368	716	0	8724	368	13	99.7283
Scaffold_9759	AAO81139.1	glucan_1,6-alpha-glucosidase,_putative_[Enterococcus_faecalis_______	GH13	GH13	bacteria	Enterococcus	99.46	2	0	1588	470	169	541	771	0	1638	541	96	68.7616
Scaffold_21652	AIX09058.1	putative_glycosyltransferase_EpsJ_[Bacillus________	GT2	GT2	bacteria	Bacillus	99.46	1	0	1	552	161	344	387	4e-134	600	344	92	53.1977
Scaffold_24479	BAI84236.1	hydrolytic_enzyme_[Bacillus_subtilis_subsp._natto________	GH4	GH4	bacteria	Bacillus	99.45	2	0	2427	1333	83	447	723	0	2427	447	45	81.4318
Scaffold_293	CCM44153.1	4,4'-diaponeurosporenoate_glycosyltransferase_[Staphylococcus__________	GT2	GT2	bacteria	Staphylococcus	99.42	2	0	3756	2716	1	347	716	0	8805	347	12	99.7118
Scaffold_14120	EEV40075.1	maltose-6'-phosphate_glucosidase_malH_[Enterococcus_casseliflavus_________	GH4	GH4	bacteria	Enterococcus	99.41	2	0	1013	3	1	337	703	0	2204	443	46	75.8465
Scaffold_14029	EEV38484.2	glycosyl_transferase_[Enterococcus_casseliflavus_________	GT4	GT4	bacteria	Enterococcus	99.41	1	0	431	940	6	175	347	6e-117	942	336	54	50.2976
Scaffold_11475	AEA92903.1	6-phospho-beta-glucosidase_[Enterococcus_faecalis__________	GH1	GH1	bacteria	Enterococcus	99.4	3	0	4504	2996	1	503	1050	0	4607	503	33	99.8012
Scaffold_11468	BAI87533.1	6-phospho-beta-glucosidase_[Bacillus_subtilis_subsp._natto________	GH4	GH4	bacteria	Bacillus	99.4	2	0	1406	2407	109	442	681	0	2466	442	54	75.3394
Scaffold_6655	EEV38408.2	penicillin-binding_protein_[Enterococcus_casseliflavus__________	GT51	GT51	bacteria	Enterococcus	99.4	3	0	3	1490	297	792	968	0	2382	814	62	60.8108
Scaffold_9987	EEV38944.1	hypothetical_protein_ECBG_01213_[Enterococcus_casseliflavus_________	GH1	GH1	bacteria	Enterococcus	99.37	3	0	2386	3822	1	479	992	0	4617	479	31	99.7912
Scaffold_14863	AEY82462.1	NLP/P60_family_protein,_partial_[Streptococcus________	GH23	GH23	bacteria	Streptococcus	99.36	1	0	1193	1663	1	157	270	1e-85	1663	168	28	92.8571
Scaffold_20500	AID00180.1	polysaccharide_deacetylase_[Bacillus_subtilis_subsp._subtilis_str._OH______	CE4	CE4	bacteria	Bacillus	99.35	1	0	929	1387	4	156	248	5e-77	1389	279	33	54.4803
Scaffold_3661	AAO82413.1	glycosyl_hydrolase,_family_2_[Enterococcus_faecalis________	GH2	GH2	bacteria	Enterococcus	99.32	7	0	10496	7428	3	1025	2126	0	14062	1025	22	99.7073
Scaffold_15671	AID00706.1	N-acetylmannosaminyltransferase_[Staphylococcus___________	GT26	GT26	bacteria	Staphylococcus	99.28	1	0	1	417	38	176	291	5e-99	417	248	100	55.6452
Scaffold_26142	BAI87623.1	hypothetical_protein_BSNT_06026_[Bacillus_subtilis_subsp._natto______	GH1	GH1	bacteria	Bacillus	99.26	1	0	367	771	36	170	253	6e-83	772	172	52	77.907
Scaffold_22431	EEV38260.2	hypothetical_protein_ECBG_00529_[Enterococcus_casseliflavus________	GH73	GH73	bacteria	Enterococcus	99.26	2	0	808	2	181	449	509	1e-179	808	459	99	58.3878
Scaffold_20691	BAI87055.1	hypothetical_protein_BSNT_05205_[Bacillus_subtilis_subsp._natto_______	GH32	GH32	bacteria	Bacillus	99.26	2	0	1	810	243	512	546	0	811	516	99	52.1318
Scaffold_7207	AII34781.1	hypothetical_protein_M036_03775_[Bacillus_subtilis_______	GT0	GT0	bacteria	Bacillus	99.25	2	0	3	800	46	311	556	0	819	311	97	85.209
Scaffold_5562	CBL32909.1	Beta-glucosidase/6-phospho-beta-glucosidase/beta-galactosid_ase_[Enterococcus__________	GH1	GH1	bacteria	Enterococcus	99.25	2	0	797	3	206	470	520	0	798	476	99	55.4622
Scaffold_13159	CCO72853.1	glycosyl_transferase,_group_2_family_protein_[Enterococcus_faecalis_str._Symbioflor__	GT2	GT2	bacteria	Enterococcus	99.24	1	0	394	2	1	131	267	3e-79	4197	252	9	51.5873
Scaffold_9093	AID41817.1	Glycosyl_transferase_family_protein,_putative_[Staphylococcus______	GT2	GT2	bacteria	Staphylococcus	99.23	3	0	1167	1	33	421	802	0	1169	574	99	67.5958
Scaffold_26346	AFJ62285.1	spore_maturation_protein_[Bacillus_amyloliquefaciens_______	GT2	GT2	bacteria	Bacillus	99.23	2	0	150	932	1	261	543	0	933	448	84	58.0357
Scaffold_12826	EEV39333.2	hypothetical_protein_ECBG_01602_[Enterococcus_casseliflavus________	GH51	GH51	bacteria	Enterococcus	99.22	4	0	665	2194	1	510	1068	0	2827	510	54	99.8039
Scaffold_20109	EEV40764.2	sucrose-6-phosphate_hydrolase_[Enterococcus_casseliflavus_________	GH32	GH32	bacteria	Enterococcus	99.22	3	0	909	2069	1	387	817	0	2069	494	56	78.1377
Scaffold_14918	BAI85656.1	spore_maturation_protein_CgeD_[Bacillus_subtilis_subsp._natto_____	GT2	GT2	bacteria	Bacillus	99.21	2	0	1	762	91	344	531	0	763	426	99	59.3897
Scaffold_22942	AIU82229.1	D-inositol_3-phosphate_glycosyltransferase_[Bacillus________	GT4	GT4	bacteria	Bacillus	99.2	3	0	2318	1188	1	377	706	0	2715	377	42	99.7347
Scaffold_16882	AIU81448.1	SPBc2_prophage-derived_glycosyltransferase_SunS_[Bacillus_______	GT2	GT2	bacteria	Bacillus	99.2	3	0	1211	87	1	375	748	0	1720	375	65	99.7333
Scaffold_23530	BAI87449.1	spore_coat_polysaccharide_biosynthesis_protein_SpsG_[Bacillus_subtilis_subsp._natto___	GT0	GT0	bacteria	Bacillus	99.2	2	0	133	882	1	250	512	0	882	339	85	73.4513
Scaffold_5714	AFZ90837.1	chitin_binding_protein_[Bacillus_velezensis_______	AA10	AA10	bacteria	Bacillus	99.2	1	0	1391	1017	82	206	259	5e-82	1392	206	27	60.1942
Scaffold_21561	AFJ64068.1	lipopolysaccharide_1,2-glucosyltransferase_[Bacillus_amyloliquefaciens________	GT8	GT8	bacteria	Bacillus	99.18	2	0	3	731	21	263	506	0	818	263	89	92.0152
Scaffold_19392	AKC47516.1	glycosyl_transferase_family_1_[Bacillus_subtilis_KCTC_______	GT1	GT1	bacteria	Bacillus	99.18	3	0	2396	3493	9	374	726	0	3495	405	31	90.1235
Scaffold_6325	ABS73139.1	YfnF_[Bacillus_velezensis_________	GT0	GT0	bacteria	Bacillus	99.18	2	0	1229	498	60	303	509	3e-179	1229	303	60	80.198
Scaffold_454	CEF19940.1	Putative_14-beta-N-acetylmuramidase_[Staphylococcus__________	GH25	GH25	bacteria	Staphylococcus	99.17	2	0	724	2	1	241	501	5e-158	66581	268	1	89.5522
Scaffold_16885	AHI40925.1	General_stress_protein_A_[Enterococcus_faecalis_______	GT8	GT8	bacteria	Enterococcus	99.15	2	0	831	127	47	281	482	3e-171	832	281	85	83.274
Scaffold_5230	AEA95112.1	glycosyl_hydrolase_[Enterococcus_faecalis________	GH65	GH65	bacteria	Enterococcus	99.12	8	0	3890	1149	1	914	1823	0	15564	914	18	99.8906
Scaffold_11983	AFO44048.1	neopullulanase_[Enterococcus_faecalis_________	GH13	CBM34	bacteria	Enterococcus	99.12	4	0	3	1358	137	588	944	0	1910	588	97	76.7007
Scaffold_5691	AGK87014.1	endo-beta-N-acetylglucosaminidase_LytB,_partial_[Bacillus_phage________	GH73	GH73	viruses	Bacillus	99.11	7	0	9195	6832	1	788	1169	0	11699	790	20	99.6203
Scaffold_12250	AFJ64101.1	mannan_endo-1,4-beta-mannosidase_[Bacillus_amyloliquefaciens________	GH26	GH26	bacteria	Bacillus	99.1	3	0	1986	2987	1	334	656	0	2988	378	34	88.0952
Scaffold_6356	AIU82072.1	Oleandomycin_glycosyltransferase_[Bacillus_________	GT1	GT1	bacteria	Bacillus	99.1	3	0	381	1382	1	334	665	0	1382	403	73	82.6303
Scaffold_12837	AFJ60247.1	xylanase/chitin_deacetylase_[Bacillus_amyloliquefaciens________	CE4	CE4	bacteria	Bacillus	99.1	2	0	3	668	73	294	454	8e-158	1274	294	52	75.1701
Scaffold_6751	AHI40379.1	Hypothetical_protein_DENG_01384_[Enterococcus_faecalis_________	GH94	GH94	bacteria	Enterococcus	99.08	10	0	5927	2655	1	1091	2244	0	12427	1091	26	99.9083
Scaffold_745	AAO81902.1	glycosyl_transferase,_group_2_family_protein_[Enterococcus_faecalis____	GT2	GT2	bacteria	Enterococcus	99.07	3	0	12280	11309	1	324	655	0	14331	324	7	99.6914
Scaffold_26736	AKN14977.1	Arabinan_endo-1,5-alpha-L-arabinosidase_[Bacillus__________	GH43	GH43	bacteria	Bacillus	99.05	3	0	1017	73	9	323	603	0	1059	323	89	97.2136
Scaffold_22208	AFZ89302.1	oligo-1,6-glucosidase_[Bacillus_velezensis_________	GH13	GH13	bacteria	Bacillus	99.04	4	0	1987	740	144	559	860	0	1988	559	63	74.2397
Scaffold_6550	AIU80969.1	Maltose-6'-phosphate_glucosidase_[Bacillus__________	GH4	GH4	bacteria	Bacillus	99.04	3	0	1369	437	133	443	645	0	1370	449	68	69.0423
Scaffold_10925	AID41533.1	CsbB_stress_response_protein_[Staphylococcus________	GT2	GT2	bacteria	Staphylococcus	99.03	3	0	426	1355	1	310	597	0	1625	315	57	98.0952
Scaffold_33847	BAI86606.1	spore_coat_protein_SA_[Bacillus_subtilis_subsp._natto_____	GT4	GT4	bacteria	Bacillus	99.03	2	0	623	3	67	273	432	3e-151	625	377	99	54.6419
Scaffold_18844	AID02658.1	6-phospho-beta-glucosidase_[Staphylococcus____________	GH1	GH1	bacteria	Staphylococcus	99.02	3	0	2	919	160	465	635	0	921	474	99	64.346
Scaffold_21785	AFJ61570.1	endo-1,4-beta-xylanase_D_[Bacillus_amyloliquefaciens________	CE4	CE4	bacteria	Bacillus	98.98	0	1	60	932	1	294	565	0	1170	294	75	99.6599
Scaffold_21646	AGA22369.1	Hypothetical_protein_YesY_[Bacillus_subtilis_subsp._subtilis_str.____	CE12	CE12	bacteria	Bacillus	98.97	2	0	3	587	23	217	404	2e-142	707	217	83	89.4009
Scaffold_5491	AJE78746.1	beta-xylosidase_[Bacillus_sp._________	GH43	GH43	bacteria	Bacillus	98.97	4	0	1170	1	27	416	812	0	1171	533	99	72.9831
Scaffold_10478	AFJ63723.1	conserved_hypothetical_protein_YwoF_[Bacillus_amyloliquefaciens______	PL9	PL9	bacteria	Bacillus	98.96	5	0	3775	2339	1	479	941	0	5133	479	28	99.7912
Scaffold_13939	BAI87468.1	sucrase-6-phosphate_hydrolase_[Bacillus_subtilis_subsp._natto________	GH32	GH32	bacteria	Bacillus	98.96	5	0	526	1962	1	479	997	0	3090	479	47	99.7912
Scaffold_12934	AFJ63772.1	Putative_N-acetylmannosaminyltransferase_[Bacillus_amyloliquefaciens________	GT26	GT26	bacteria	Bacillus	98.96	2	0	578	3	1	192	392	2e-133	1337	268	43	71.2687
Scaffold_27505	AHK50657.1	glycosyl_transferase_[Bacillus_velezensis________	GT2	GT2	bacteria	Bacillus	98.96	2	0	1	576	154	345	380	4e-124	2089	345	45	55.3623
Scaffold_16063	AKI91404.1	polysaccharide_deacetylase_[Bacillus_________	CE4	CE4	bacteria	Bacillus	98.94	3	0	954	109	1	282	546	0	1692	282	50	99.6454
Scaffold_15758	EEV39420.1	hypothetical_protein_ECBG_01689_[Enterococcus_casseliflavus_________	GH4	GH4	bacteria	Enterococcus	98.94	4	0	1555	428	66	441	771	0	1556	441	72	85.034
Scaffold_13370	EEV39185.2	hypothetical_protein_ECBG_01454_[Enterococcus_casseliflavus________	GH73	GH73	bacteria	Enterococcus	98.94	3	0	3	854	222	505	556	0	2045	505	42	56.0396
Scaffold_4220	EEV40181.1	hypothetical_protein_ECBG_02450_[Enterococcus_casseliflavus_________	GH1	GH1	bacteria	Enterococcus	98.93	5	0	1578	181	1	466	967	0	1610	466	87	99.7854
Scaffold_19696	AIW36620.1	glycosyl_transferase_[Bacillus_________	GT2	GT2	bacteria	Bacillus	98.93	2	0	561	1	122	308	392	2e-136	562	355	99	52.3944
Scaffold_13646	EEV37893.2	hypothetical_protein_ECBG_00162_[Enterococcus_casseliflavus________	GH1	GH1	bacteria	Enterococcus	98.91	5	0	1992	3362	1	457	933	0	3802	459	36	99.3464
Scaffold_30935	AKI92454.1	diacylglycerol_glucosyltransferase_[Bacillus__________	GT28	GT28	bacteria	Bacillus	98.9	4	0	1088	3	10	371	715	0	1090	382	99	94.5026
Scaffold_20550	AJE77571.1	FAD-binding_protein_[Bacillus_sp.________	AA7	AA7	bacteria	Bacillus	98.88	2	1	324	1658	1	448	864	0	2418	448	55	99.7768
Scaffold_7449	AJE77045.1	glycosyl_transferase_family_1_[Bacillus_sp.______	GT4	GT4	bacteria	Bacillus	98.83	4	0	817	1839	1	341	695	0	1839	430	56	79.0698
Scaffold_8246	AID41955.1	6-phospho-beta-glucosidase_[Staphylococcus__________	GH1	GH1	bacteria	Staphylococcus	98.82	3	0	1	765	163	417	520	0	767	480	99	52.9167
Scaffold_12562	AKE25236.1	extracellular_matrix_biosynthesis_enzyme_[Bacillus_sp._LM_____	GT4	GT4	bacteria	Bacillus	98.81	4	0	2293	1286	1	336	674	0	2567	381	43	87.9265
Scaffold_14420	EEV40171.1	hypothetical_protein_ECBG_02440_[Enterococcus_casseliflavus_________	GH29	GH29	bacteria	Enterococcus	98.8	3	0	3	755	121	371	518	0	757	452	99	55.3097
Scaffold_23299	BAP05458.1	putative_glycosyltransferase_BmgtA_[Bacillus________	GT1	GT1	bacteria	Bacillus	98.76	3	0	727	2	4	245	491	1e-170	1284	394	57	61.1675
Scaffold_5511	ADX79430.1	autolysin_[Enterococcus_faecalis__________	GH73	CBM50	bacteria	Enterococcus	98.75	5	0	326	1525	1	400	590	0	1527	451	79	88.4701
Scaffold_13243	ABS75599.1	TuaH_[Bacillus_velezensis_________	GT4	GT4	bacteria	Bacillus	98.74	5	0	2994	1804	1	397	818	0	3724	398	32	99.4975
Scaffold_16528	ADV95697.1	beta-galacturonidase_[Bacillus_subtilis___________	GH42	GH42	bacteria	Bacillus	98.69	6	0	1565	195	207	663	932	0	1567	663	87	68.7783
Scaffold_3662	EEV38853.1	hypothetical_protein_ECBG_01122_[Enterococcus_casseliflavus_________	CE4	CE4	bacteria	Enterococcus	98.69	4	0	7017	6103	202	506	588	0	7017	506	13	60.0791
Scaffold_16819	AJE78940.1	glycosyl_hydrolase_[Bacillus_sp.________	GH30	GH30	bacteria	Bacillus	98.68	4	0	2	907	14	315	598	0	909	491	99	61.3035
Scaffold_2888	AAO81606.1	polysaccharide_deacetylase_family_protein_[Enterococcus_faecalis______	CE4	CE4	bacteria	Enterococcus	98.67	4	0	1375	473	1	301	616	0	4703	301	19	99.6678
Scaffold_13168	EEV40341.1	hypothetical_protein_ECBG_02610_[Enterococcus_casseliflavus_________	GH31	GH31	bacteria	Enterococcus	98.67	7	0	1638	55	229	756	1097	0	1920	756	97	69.709
Scaffold_25038	AIY96092.1	endopeptidase_[Bacillus___________	GH23	GH23	bacteria	Bacillus	98.65	3	0	666	1	2	223	448	3e-158	668	329	99	67.1733
Scaffold_8841	CEF19527.1	N-acetylglucosamine-6-phosphate_deacetylase_[Staphylococcus__________	CE9	CE9	bacteria	Staphylococcus	98.63	4	0	929	1801	1	291	575	0	1803	386	48	75.1295
Scaffold_15823	AJO18597.1	carbohydrate_esterase_[Bacillus_________	CE14	CE14	bacteria	Bacillus	98.62	2	0	436	2	10	154	300	4e-101	726	221	60	65.1584
Scaffold_1574	AJE77478.1	lipoprotein_YdaJ_[Bacillus_sp.__________	GH126	GH126	bacteria	Bacillus	98.6	5	0	215	1288	1	358	730	0	1288	361	83	98.892
Scaffold_13818	EEV37857.1	hypothetical_protein_ECBG_00126_[Enterococcus_casseliflavus_________	GH38	GH38	bacteria	Enterococcus	98.6	10	0	292	2427	1	712	1464	0	2429	891	88	79.798
Scaffold_18930	AID41542.1	Polysaccharide_intercellular_adhesin_(PIA)_biosynthesis_deacetylase_IcaB_[Staphylococcus_____	CE4	CE4	bacteria	Staphylococcus	98.59	4	0	1903	1055	1	283	563	0	2409	283	35	99.6466
Scaffold_7231	CDH97272.1	putative_polypeptide_N-acetylgalactosaminyltransferase-like_protein_1_[Bacillus_velezensis_____	GT2	GT2	bacteria	Bacillus	98.58	5	0	1214	159	118	469	728	0	2955	470	48	74.6809
Scaffold_12259	EEV39308.2	hypothetical_protein_ECBG_01577_[Enterococcus_casseliflavus_________	GH43	GH43	bacteria	Enterococcus	98.58	3	0	636	1	1	212	438	7e-150	1276	396	50	53.2828
Scaffold_8436	AIW34519.1	acetyl_xylan_esterase_[Bacillus________	CE6	CE6	bacteria	Bacillus	98.58	2	0	423	1	1	141	295	1e-95	1300	280	33	50
Scaffold_20359	AJE76905.1	polysaccharide_deacetylase_[Bacillus_sp.________	CE4	CE4	bacteria	Bacillus	98.57	4	0	225	1064	1	280	586	0	1201	280	70	99.6429
Scaffold_31145	CDH97123.1	glycosyl_transferase_group_1_[Bacillus_velezensis______	GT4	GT4	bacteria	Bacillus	98.56	2	0	418	2	1	139	289	3e-98	490	224	85	61.6071
Scaffold_22758	AJE80098.1	glycosyltransferase_[Bacillus_sp.__________	GT2	GT2	bacteria	Bacillus	98.55	5	0	1289	258	1	344	710	0	1460	344	71	99.7093
Scaffold_23787	AJE78893.1	membrane_protein_[Bacillus_sp.________	GH23	GH23	bacteria	Bacillus	98.52	3	0	1622	2230	15	217	412	7e-138	2231	221	27	91.4027
Scaffold_9852	AIC96667.1	glycosyl_hydrolase_[Bacillus_subtilis_subsp._subtilis_str._OH______	GH18	CBM50	bacteria	Bacillus	98.51	6	0	3	1208	30	431	820	0	2584	431	47	93.0394
Scaffold_16627	AEP89793.1	FG-GAP_repeat_domain_protein_[Bacillus_subtilis_subsp._subtilis_str.___	PL11	PL11	bacteria	Bacillus	98.48	5	0	987	1	60	388	659	0	987	612	100	53.5948
Scaffold_27303	AID00577.1	glycosyl_transferase_family_1_[Staphylococcus________	GT4	GT4	bacteria	Staphylococcus	98.47	6	0	1181	3	223	615	740	0	1183	781	99	50.1921
Scaffold_21257	EEV39086.1	glycosyl_hydrolase_[Enterococcus_casseliflavus_________	GH35	GH35	bacteria	Enterococcus	98.46	5	0	2	973	268	591	664	0	1674	591	58	54.6531
Scaffold_31187	AIC97835.1	glycosyltransferase_[Bacillus_subtilis_subsp._subtilis_str._OH_____	GT2	GT2	bacteria	Bacillus	98.45	3	0	1	579	66	258	390	9e-136	580	323	99	59.4427
Scaffold_20765	AJO56987.1	oligo-1,6-glucosidase_[Bacillus_sp._________	GH13	GH13	bacteria	Bacillus	98.45	3	1	89	1048	1	322	618	0	1048	561	92	57.2193
Scaffold_22581	EEV38109.1	alpha-1,2-mannosidase_[Enterococcus_casseliflavus__________	GH92	GH92	bacteria	Enterococcus	98.45	6	0	3	1160	49	434	795	0	1162	716	99	53.7709
Scaffold_14900	AGE62597.1	putative_glycosyltransferase_[Bacillus_subtilis________	GT0	GT0	bacteria	Bacillus	98.28	3	0	1568	2089	1	174	328	2e-104	2089	307	25	56.3518
Scaffold_14324	CEF17447.1	Putative_glycosyltransferase_[Staphylococcus___________	GT1	GT1	bacteria	Staphylococcus	98.27	7	0	67	1281	1	405	825	0	1411	405	86	99.7531
Scaffold_11437	AKN14226.1	Multimodular_transpeptidase-transglycosylase_[Bacillus___________	GT51	GT51	bacteria	Bacillus	98.26	12	0	2748	676	102	792	1355	0	2749	914	75	75.4923
Scaffold_18031	AIL05641.1	general_stress_protein_A_[Enterococcus_faecalis_ATCC_______	GT8	GT8	bacteria	Enterococcus	98.25	4	0	3	686	39	266	467	9e-166	688	300	99	75.6667
Scaffold_24783	AFS18545.1	endoglucanase_[uncultured___________	GH5	GH5	bacteria	uncultured	98.21	4	0	2	670	166	388	461	5e-162	671	394	99	56.3452
Scaffold_22711	AFJ64285.1	levansucrase_[Bacillus_amyloliquefaciens__________	GH68	GH68	bacteria	Bacillus	98.17	9	0	116	1594	1	493	955	0	2254	493	66	99.7972
Scaffold_17822	AFX88671.1	endo-1,4-beta-glucanase_[uncultured___________	GH5	CBM3	bacteria	uncultured	98.11	6	0	8	961	1	318	569	0	963	405	99	78.2716
Scaffold_32389	AFJ62244.1	putative_N-acetylglucosaminylphosphatidylinositol_deacetylase_[Bacillus_amyloliquefaciens_______	CE14	CE14	bacteria	Bacillus	98.06	3	0	466	2	1	155	315	2e-108	473	224	98	68.75
Scaffold_26930	AEP89787.1	YesR_[Bacillus_subtilis_subsp._subtilis_str.______	GH105	GH105	bacteria	Bacillus	98.06	4	0	620	3	19	224	399	8e-139	621	344	99	59.593
Scaffold_8031	EEV39840.1	hypothetical_protein_ECBG_02109_[Enterococcus_casseliflavus_________	CE8	CE8	bacteria	Enterococcus	98.05	5	0	576	1346	1	257	474	5e-165	1346	305	57	83.9344
Scaffold_18964	AFJ64152.1	Pectin_lyase_[Bacillus_amyloliquefaciens________	PL1	PL1	bacteria	Bacillus	98.04	7	0	2407	1337	1	357	679	0	3129	357	34	99.7199
Scaffold_18303	EEV38062.1	sucrose-6-phosphate_hydrolase_[Enterococcus_casseliflavus__________	GH32	GH32	bacteria	Enterococcus	98.02	8	0	2060	849	77	480	822	0	2062	480	59	83.9583
Scaffold_18185	EEV39207.1	hypothetical_protein_ECBG_01476_[Enterococcus_casseliflavus________	CE7	CE7	bacteria	Enterococcus	97.94	4	0	584	3	1	194	396	4e-136	977	306	60	63.0719
Scaffold_12243	AID43630.1	Acetylxylan_esterase_related_enzyme_[Staphylococcus_______	CE6	CE6	bacteria	Staphylococcus	97.85	6	0	314	1150	1	279	572	0	1490	279	56	99.6416
Scaffold_15708	AID02508.1	hypothetical_protein_BE24_10940_[Staphylococcus_________	GT2	GT2	bacteria	Staphylococcus	97.84	8	0	1114	2	1	371	740	0	1906	720	58	51.3889
Scaffold_16812	ADV94312.1	N-acetylglucosamine-6-phosphate_deacetylase_[Bacillus_subtilis________	CE9	CE9	bacteria	Bacillus	97.8	5	0	2	682	170	396	419	9e-141	1606	396	42	57.0707
Scaffold_15836	AAO81906.1	conserved_domain_protein_[Enterococcus_faecalis_______	GH25	GH25	bacteria	Enterococcus	97.76	7	2	1434	4079	1	893	1661	0	4281	893	62	99.888
Scaffold_6167	EEV39828.1	hypothetical_protein_ECBG_02097_[Enterococcus_casseliflavus_________	CE12	CE12	bacteria	Enterococcus	97.76	5	0	1248	580	1	223	454	7e-152	2749	223	24	99.5516
Scaffold_22160	EEV40642.1	beta-glucosidase_[Enterococcus_casseliflavus__________	GH1	GH1	bacteria	Enterococcus	97.69	6	0	2	781	212	471	535	0	1790	471	44	54.9894
Scaffold_9758	AJO57639.1	penicillin-binding_protein_[Bacillus_sp.________	GT51	GT51	bacteria	Bacillus	97.68	12	0	1554	1	26	543	1011	0	3014	714	52	72.409
Scaffold_24650	AJO18508.1	glycoside_hydrolase_[Bacillus_________	GH23	GH23	bacteria	Bacillus	97.67	5	0	724	80	2	216	437	2e-154	837	216	77	99.0741
Scaffold_25713	EEV38152.2	hypothetical_protein_ECBG_00421_[Enterococcus_casseliflavus________	GH3	GH3	bacteria	Enterococcus	97.61	5	0	628	2	94	302	426	1e-148	628	401	99	51.8703
Scaffold_2832	AAO82337.1	N-acetylmuramoyl-L-alanine_amidase,_family_4_[Enterococcus_faecalis________	GH73	GH73	bacteria	Enterococcus	97.58	10	0	16595	15357	103	515	817	0	17739	515	9	80
Scaffold_13302	AJE76920.1	beta-glucanase_[Bacillus_sp._________	GH16	GH16	bacteria	Bacillus	97.53	6	0	250	978	1	243	471	6e-156	3396	243	21	99.5885
Scaffold_5926	EEV38114.2	beta-glucosidase_[Enterococcus_casseliflavus__________	GH1	GH1	bacteria	Enterococcus	97.37	9	0	3	1028	122	463	694	0	1978	463	52	73.6501
Scaffold_20760	CCF07296.1	Glycosyl_transferase,_group_1_[Bacillus_velezensis_CAU_____	GT4	GT4	bacteria	Bacillus	97.35	10	0	2	1135	67	444	761	0	1381	444	82	84.9099
Scaffold_14129	EEV40331.2	hypothetical_protein_ECBG_02600_[Enterococcus_casseliflavus________	GH43	GH43	bacteria	Enterococcus	97.3	14	0	510	2063	1	518	1021	0	2063	538	75	96.0967
Scaffold_23718	AIX09575.1	Extracellular_endo-alpha-(1-_5)-L-arabinanase_2_precursor_[Bacillus_______	GH43	GH43	bacteria	Bacillus	97.15	7	0	2	739	95	340	472	7e-165	741	469	99	52.2388
Scaffold_6557	AIC97458.1	hypothetical_protein_Q433_05140_[Bacillus_subtilis_subsp._subtilis_str._OH____	AA6	AA6	bacteria	Bacillus	96.86	5	0	477	1	1	159	322	3e-102	2694	176	18	89.7727
Scaffold_17749	EEV38628.1	hypothetical_protein_ECBG_00897_[Enterococcus_casseliflavus________	GH115	GH115	bacteria	Enterococcus	96.75	14	0	3	1295	188	618	876	0	1297	677	99	63.5155
Scaffold_204	EEV38430.1	6-phospho-beta-glucosidase_[Enterococcus_casseliflavus__________	GH1	GH1	bacteria	Enterococcus	96.64	16	0	1636	3063	1	476	965	0	58385	477	5	99.5807
Scaffold_15413	EEV39067.2	hypothetical_protein_ECBG_01336_[Enterococcus_casseliflavus_________	GT2	GT2	bacteria	Enterococcus	96.6	8	0	52	756	131	365	426	8e-146	1229	365	57	64.1096
Scaffold_29847	AKQ75084.1	glycosyl_transferase_family_26_[Bacillus_licheniformis_______	GT26	GT26	bacteria	Bacillus	96.57	8	0	3	701	28	260	466	8e-164	1087	260	64	89.2308
Scaffold_5310	AGF28679.1	pectate_lyase_[Bacillus_amyloliquefaciens________	PL1	PL1	bacteria	Bacillus	96.06	11	1	1424	222	16	421	702	0	1749	421	69	96.1995
Scaffold_2108	AID43723.1	Trehalose-6-phosphate_hydrolase_[Staphylococcus__________	GH13	GH13	bacteria	Staphylococcus	95.92	22	0	3208	4824	6	544	1079	0	5639	544	29	98.8971
Scaffold_12751	EEV39707.1	glycogen/starch_synthase,_ADP-glucose_type_[Enterococcus_casseliflavus_______	GT5	GT5	bacteria	Enterococcus	95.81	14	0	1	1002	144	477	674	0	1481	477	68	69.8113
Scaffold_9113	CCO73413.1	endolysin_[Enterococcus_faecalis_str._Symbioflor_________	GH25	CBM50	bacteria	Enterococcus	95.75	17	0	1200	1	14	413	784	0	1202	419	99	95.2267
Scaffold_35607	CAL28352.1	monofunctional_glycosyltransferase_[Staphylococcus_carnosus_subsp._carnosus______	GT51	GT51	bacteria	Staphylococcus	95.71	6	0	3	422	131	270	275	4e-92	499	270	84	51.4815
Scaffold_21862	ADM39520.1	putative_glycosyltransferase_[Bacillus_subtilis_subsp._spizizenii_str._______	GT4	GT4	bacteria	Bacillus	95.68	18	0	101	1351	1	417	842	0	1499	417	83	99.7602
Scaffold_28326	AGE63606.1	hypothetical_protein_C663_1817_[Bacillus_subtilis_________	GH11	GH11	bacteria	Bacillus	95.56	2	0	10	144	1	45	91.3	1e-22	579	45	23	97.7778
Scaffold_4400	AKF32703.1	levanase_[Bacillus__________	GH32	GH32	bacteria	Bacillus	95.39	16	0	3210	2170	168	514	685	0	3220	515	32	67.1845
Scaffold_23622	EEV40176.2	hypothetical_protein_ECBG_02445_[Enterococcus_casseliflavus________	GH3	GH3	bacteria	Enterococcus	95.29	18	0	1146	1	21	402	703	0	1146	747	100	51.004
Scaffold_10030	AGA24032.1	Hypothetical_protein_YlxY_[Bacillus_subtilis_subsp._subtilis_str._____	CE4	CE4	bacteria	Bacillus	95.09	11	0	1727	1056	96	319	448	9e-153	1729	319	39	69.906
Scaffold_26779	EEV39461.1	hypothetical_protein_ECBG_01730_[Enterococcus_casseliflavus_________	GT4	GT4	bacteria	Enterococcus	94.97	10	0	678	82	145	343	357	8e-122	680	343	88	57.7259
Scaffold_20585	BAI86161.1	chitosanase_[Bacillus_subtilis_subsp._natto_______	GH46	GH46	bacteria	Bacillus	94.88	11	0	929	285	57	271	428	9e-150	930	271	69	78.9668
Scaffold_13689	AIW36729.1	glycosyltransferase_[Bacillus____________	GT2	GT2	bacteria	Bacillus	94.79	17	0	1891	914	1	326	590	0	3992	326	24	99.6933
Scaffold_19027	AIU83360.1	Intracellular_maltogenic_amylase_[Bacillus________	GH13	CBM34	bacteria	Bacillus	94.65	24	0	3	1349	140	588	896	0	1397	588	96	76.1905
Scaffold_15312	AHC43729.1	glycosyl_transferase_[Bacillus_amyloliquefaciens________	GT2	GT2	bacteria	Bacillus	94.48	8	0	436	2	78	222	288	4e-97	436	280	99	51.4286
Scaffold_20656	EEV40348.1	hypothetical_protein_ECBG_02617_[Enterococcus_casseliflavus________	GH29	GH29	bacteria	Enterococcus	94.44	16	0	2	865	201	488	566	0	945	488	91	58.8115
Scaffold_20727	AID43925.1	Glycosyl_transferase_family_protein,_putative_[Staphylococcus________	GT2	GT2	bacteria	Staphylococcus	94.28	19	0	1	996	71	402	588	0	998	449	99	73.7194
Scaffold_8147	EEV40164.1	hypothetical_protein_ECBG_02433_[Enterococcus_casseliflavus________	GH20	GH20	bacteria	Enterococcus	94.26	19	0	998	6	102	432	622	0	998	433	99	76.2125
Scaffold_16178	AHI19289.1	choline_dehydrogenase_[Corynebacterium_casei_LMG_______	AA3	AA3	bacteria	Corynebacterium	94.22	17	0	883	2	1	294	548	0	1430	518	62	56.5637
Scaffold_17247	AHI21190.1	glycosyltransferase_[Corynebacterium_casei_LMG________	GT2	GT2	bacteria	Corynebacterium	94.2	12	1	1208	3	1	414	805	0	1915	660	63	62.5758
Scaffold_28482	BAO07891.1	beta-galactosidase,_alpha_subunit_[Enterococcus_mundtii_QU_______	GH2	GH2	bacteria	Enterococcus	93.24	30	0	34	1365	1	444	871	0	1366	597	98	74.2044
Scaffold_10522	AID41876.1	Beta-hexosaminidase_[Staphylococcus__________	GH3	GH3	bacteria	Staphylococcus	93.21	39	0	40	1761	1	574	1125	0	1828	574	94	99.8258
Scaffold_8514	AHI19034.1	MshA_glycosyltransferase_[Corynebacterium_casei_LMG_______	GT4	GT4	bacteria	Corynebacterium	93.06	29	0	480	1733	1	418	790	0	3452	418	36	99.7608
Scaffold_18177	AHI21114.1	glycoside_hydrolase_[Corynebacterium_casei_LMG_______	GH76	GH76	bacteria	Corynebacterium	92.95	28	0	2471	1281	1	397	736	0	2768	397	43	99.7481
Scaffold_20975	CCM44181.1	6-phospho-beta-glucosidase_[Staphylococcus__________	GH1	GH1	bacteria	Staphylococcus	92.69	28	0	1149	1	40	422	741	0	1149	484	100	78.9256
Scaffold_470	EEV40277.1	neopullulanase_[Enterococcus_casseliflavus__________	GH13	CBM34	bacteria	Enterococcus	92.65	43	0	27533	25779	1	585	1150	0	30795	595	6	98.1513
Scaffold_5673	EEV39818.1	6-phospho-alpha-glucosidase_2_[Enterococcus_casseliflavus_________	GH4	GH4	bacteria	Enterococcus	92.53	33	0	3202	1877	1	442	837	0	14148	443	9	99.5485
Scaffold_35693	BAI87006.1	hypothetical_protein_BSNT_09981_[Bacillus_subtilis_subsp._natto______	GH18	GH18	bacteria	Bacillus	92.5	1	1	558	1	53	252	368	3e-128	559	262	99	75.9542
Scaffold_5739	AJE96745.1	mannosyltransferase_[Bacillus_subtilis_subsp._________	GT0	GT0	bacteria	Bacillus	92.29	18	1	1518	1	21	505	742	0	2210	685	69	70.6569
Scaffold_3571	CEF17872.1	Beta-glucuronidase_[Staphylococcus___________	GH2	GH2	bacteria	Staphylococcus	92.13	24	0	917	3	1	305	584	0	1015	597	90	50.9213
Scaffold_1649	AAM75311.1	EF0108_[Enterococcus____________	CE4	CE4	bacteria	Enterococcus	92.05	41	0	15160	13613	1	516	980	0	19087	516	8	99.8062
Scaffold_11494	AHI19717.1	glycogen_debranching_enzyme_[Corynebacterium_casei_LMG______	GH13	CBM48	bacteria	Corynebacterium	91.97	31	0	3	1160	307	692	708	0	1160	734	99	52.4523
Scaffold_10557	AHI18875.1	glycosyltransferase_[Corynebacterium_casei_LMG________	GT2	GT2	bacteria	Corynebacterium	91.69	26	0	1600	2538	1	313	564	0	4007	313	23	99.6805
Scaffold_16471	AHI20002.1	polyprenol-phosphate-mannose_synthase_domain_1_[Corynebacterium_casei_LMG_____	GT2	GT2	bacteria	Corynebacterium	91.63	21	0	1	753	22	272	478	9e-165	1708	305	44	81.9672
Scaffold_14925	EEV40168.2	hypothetical_protein_ECBG_02437_[Enterococcus_casseliflavus________	GH20	GH20	bacteria	Enterococcus	91.39	41	0	1429	2	1	476	892	0	1839	623	78	76.244
Scaffold_605	EEV38206.1	hypothetical_protein_ECBG_00475_[Enterococcus_casseliflavus________	GH73	CBM50	bacteria	Enterococcus	91.23	31	2	1497	1	1	513	885	0	16857	632	15	81.0127
Scaffold_1706	AID42462.1	Autolysin_[Staphylococcus___________	GH73	GH73	bacteria	Staphylococcus	91.13	25	0	20966	21811	1	282	495	3e-156	34485	284	2	98.9437
Scaffold_24471	BAO07890.1	alpha-N-arabinofuranosidase_[Enterococcus_mundtii_QU_________	GH43	GH43	bacteria	Enterococcus	91.1	25	0	3	845	75	355	526	0	847	466	99	60.0858
Scaffold_7297	ABS73636.1	YkcB_[Bacillus_velezensis__________	GT0	GT0	bacteria	Bacillus	91.06	31	1	1863	421	245	713	672	0	1864	713	77	65.6381
Scaffold_9425	AHI20364.1	glycogen_synthase_[Corynebacterium_casei_LMG_______	GT4	GT4	bacteria	Corynebacterium	90.89	35	0	1696	2847	1	384	723	0	3372	384	34	99.7396
Scaffold_8705	ACV83340.1	endolysin_[Enterococcus_phage_________	GH25	CBM50	viruses	Enterococcus	90.89	37	0	2906	1689	14	419	743	0	2908	419	42	96.6587
Scaffold_1104	EEV40457.2	hypothetical_protein_ECBG_02726_[Enterococcus_casseliflavus_________	GT32	GT32	bacteria	Enterococcus	90.87	19	0	3148	2525	1	208	400	3e-124	34149	208	2	99.5192
Scaffold_21004	AEB25982.1	glycosyltransferase_[Bacillus_amyloliquefaciens__________	GT0	GT0	bacteria	Bacillus	90.65	23	0	1213	476	1	246	457	1e-159	1248	246	59	99.5935
Scaffold_6609	AHI18858.1	arabinosyl_transferase_C_[Corynebacterium_casei_LMG______	GT53	GT53	bacteria	Corynebacterium	90.57	75	1	2	2419	326	1130	1399	0	2431	1130	99	71.1504
Scaffold_12033	AHI20278.1	glycogen_branching_enzyme_[Corynebacterium_casei_LMG______	GH13	CBM48	bacteria	Corynebacterium	90.45	38	0	198	1391	1	398	767	0	1391	706	86	56.2323
Scaffold_1490	BAE18439.1	penicillin-binding_protein_2_[Staphylococcus_saprophyticus_subsp._saprophyticus_ATCC_____	GT51	GT51	bacteria	Staphylococcus	89.9	69	1	46889	44814	1	693	1179	0	48924	724	4	95.5801
Scaffold_11811	AHI20481.1	mycothiol_conjugate_amidase_Mca_[Corynebacterium_casei_LMG_____	CE14	CE14	bacteria	Corynebacterium	89.74	32	0	306	1241	1	312	600	0	1276	312	73	99.6795
Scaffold_21016	AKJ52739.1	putative_lysozyme_and_endopeptidase_related_protein_[Mycoplasma_____	GH23	GH23	bacteria	Mycoplasma	89.47	24	0	1	684	96	323	427	7e-144	1885	323	36	70.2786
Scaffold_6242	EEV40564.1	undecaprenyldiphospho-muramoylpentapeptide_beta-N-acetylglucosaminyltransferase_[Enterococcus_casseliflavus__________	GT28	GT28	bacteria	Enterococcus	89.29	39	0	4269	5360	1	364	646	0	10247	364	11	99.7253
Scaffold_2411	CEF17954.1	6-phospho-beta-glucosidase_[Staphylococcus___________	GH1	GH1	bacteria	Staphylococcus	89.17	52	0	23874	25313	1	480	894	0	41067	480	4	99.7917
Scaffold_16215	AHI19737.1	glycogen_phosphorylase_[Corynebacterium_casei_LMG_______	GT35	GT35	bacteria	Corynebacterium	88.84	73	0	1962	1	114	767	1239	0	1962	830	100	78.6747
Scaffold_17890	BAE19519.1	putative_14-beta-N-acetylmuramidase_[Staphylococcus_saprophyticus_subsp._saprophyticus_ATCC______	GH25	GH25	bacteria	Staphylococcus	88.31	18	0	3	464	90	243	258	3e-85	464	268	99	57.0896
Scaffold_24570	EEV40166.1	hypothetical_protein_ECBG_02435_[Enterococcus_casseliflavus_________	GH29	GH29	bacteria	Enterococcus	88.21	21	2	710	1396	21	243	417	3e-140	1398	434	50	51.1521
Scaffold_946	EEV39306.1	hypothetical_protein_ECBG_01575_[Enterococcus_casseliflavus_________	GH51	GH51	bacteria	Enterococcus	87.53	60	0	21157	19715	1	481	910	0	23221	481	6	99.7921
Scaffold_14148	AHI20277.1	alpha-amylase_[Corynebacterium_casei_LMG________	GH13	GH13	bacteria	Corynebacterium	87.47	53	1	646	2034	133	590	846	0	2034	637	82	71.7425
Scaffold_18783	AHI19301.1	trehalose_synthase_[Corynebacterium_casei_LMG_______	GH13	GH13	bacteria	Corynebacterium	87.25	39	0	3	920	200	505	556	0	1149	546	80	55.8608
Scaffold_17921	AHI20397.1	hypothetical_protein_CCASEI_09170_[Corynebacterium_casei_LMG______	CE14	CE14	bacteria	Corynebacterium	87.2	21	0	721	1212	1	164	295	1e-102	1508	231	44	70.5628
Scaffold_17920	AHI18859.1	arabinofuranosyl_transferase_A_[Corynebacterium_casei_LMG______	GT85	GT85	bacteria	Corynebacterium	86.96	76	0	1750	2	1	583	972	0	3870	612	45	95.098
Scaffold_1942	EEV40002.1	1A_family_penicillin-binding_protein_[Enterococcus_casseliflavus_______	GT51	GT51	bacteria	Enterococcus	86.94	92	1	6429	8582	1	720	1285	0	75425	720	3	99.8611
Scaffold_9693	AHI21265.1	penicillin-binding_protein_1_[Corynebacterium_casei_LMG______	GT51	GT51	bacteria	Corynebacterium	86.73	56	0	1267	2	20	441	773	0	1268	717	99	58.7169
Scaffold_8338	EEV38485.1	glycosyl_transferase_[Enterococcus_casseliflavus_________	GT4	GT4	bacteria	Enterococcus	86.59	55	0	18483	17254	1	410	691	0	18898	410	7	99.7561
Scaffold_25278	CCI76111.1	unnamed_protein_product_[Klebsiella_pneumoniae_subsp._rhinoscleromatis_____	GH1	GH1	bacteria	Klebsiella	86.27	14	0	1	306	71	172	192	9e-62	308	179	99	56.4246
Scaffold_16239	AHI20493.1	hypothetical_protein_CCASEI_09680_[Corynebacterium_casei_LMG______	GH23	GH23	bacteria	Corynebacterium	85.96	24	0	514	2	16	186	305	5e-95	2658	254	19	66.9291
Scaffold_5526	EEV39652.1	glycosyl_transferase_[Enterococcus_casseliflavus_________	GT2	GT2	bacteria	Enterococcus	85.51	29	1	3011	2394	105	311	341	1e-125	10688	314	8	65.6051
Scaffold_14832	AHI20527.1	glycogen_synthase_[Corynebacterium_casei_LMG_______	GT4	GT4	bacteria	Corynebacterium	85.38	38	0	2871	2092	110	369	465	1e-153	2871	374	27	69.2513
Scaffold_4796	AFU17563.1	Alpha-galactosidase_(plasmid)_[Bacillus_thuringiensis_________	GH4	GH4	bacteria	Bacillus	85.07	66	0	2097	772	14	455	768	0	3373	460	39	95.8696
Scaffold_2756	CEF19948.1	Alpha-galactosidase_[Staphylococcus____________	GH4	GH4	bacteria	Staphylococcus	84.95	65	0	1815	3110	1	432	796	0	7096	432	18	99.7685
Scaffold_12041	AHI18954.1	penicillin-binding_protein_1_[Corynebacterium_casei_LMG______	GT51	GT51	bacteria	Corynebacterium	84.92	116	1	342	2666	29	804	1284	0	5452	804	43	96.393
Scaffold_7395	AHI21186.1	trehalose_corynomycolyl_transferase_B_[Corynebacterium_casei_LMG_____	CE1	CE1	bacteria	Corynebacterium	84.84	52	0	1022	2050	1	343	595	0	2097	343	49	99.7085
Scaffold_46	AID42790.1	UDP-N-acetylglucosamine--N-acetylmuramyl-_(pentapeptide)_pyrophosphoryl-undecaprenol_N-acetylglucosamine_transferase_[Staphylococcus_______	GT28	GT28	bacteria	Staphylococcus	84.51	55	0	19848	20912	1	355	595	0	27846	357	4	99.1597
Scaffold_28660	AIK49139.1	GDSL-like_Lipase/Acylhydrolase_family_protein_[Bacillus_atrophaeus_subsp._______	CE0	CE0	bacteria	Bacillus	84.36	38	0	738	10	1	243	446	1e-155	1236	243	59	99.5885
Scaffold_11191	CBL31002.1	Alpha-galactosidases/6-phospho-beta-glucosidases,_family_4_of_glycosyl_hydrolases_[Enterococcus_______	GH4	GH4	bacteria	Enterococcus	84.02	39	0	1986	2717	1	244	438	0	3146	425	37	57.1765
Scaffold_432	AID02511.1	choline_dehydrogenase_[Staphylococcus__________	AA3	AA3	bacteria	Staphylococcus	83.92	55	0	1027	2	3	344	608	0	1185	562	87	60.6762
Scaffold_15152	EEV38750.2	1A_family_penicillin-binding_protein_[Enterococcus_casseliflavus_______	GT51	GT51	bacteria	Enterococcus	83.65	109	2	5202	3148	1	682	1123	0	5209	773	39	88.0983
Scaffold_12711	AJA52812.1	hypothetical_protein_CLPA_c27570_[Clostridium_pasteurianum_DSM_525_=_ATCC___	CE6	CE6	bacteria	Clostridium	83.65	26	0	477	1	1	159	290	2e-94	1109	282	43	56.0284
Scaffold_31280	CCO10422.1	glycosyl_hydrolase_1_family_protein_[Carnobacterium_maltaromaticum_______	GH1	GH1	bacteria	Carnobacterium	83.46	44	0	798	1	135	400	480	1e-167	799	483	99	54.8654
Scaffold_24101	AHI19966.1	hypothetical_protein_CCASEI_06975_[Corynebacterium_casei_LMG______	CE1	CE1	bacteria	Corynebacterium	83.22	51	0	15	926	60	363	538	0	1161	363	79	83.4711
Scaffold_2055	CCO10479.1	aryl-phospho-beta-D-glucosidase_BglH_[Carnobacterium_maltaromaticum_________	GH1	GH1	bacteria	Carnobacterium	83.06	81	1	3292	1823	1	488	872	0	6325	490	23	99.3878
Scaffold_13922	AGX41993.1	aryl-phospho-beta-D-glucosidase_BglA_[Clostridium_saccharobutylicum_DSM_________	GH1	GH1	bacteria	Clostridium	82.84	64	0	1121	3	64	436	671	0	1318	477	85	77.9874
Scaffold_5711	AAO80136.1	glycosyl_hydrolase,_family_1_[Enterococcus_faecalis______	GH1	GH1	bacteria	Enterococcus	82.82	67	0	3	1172	96	485	699	0	14509	488	8	79.7131
Scaffold_20486	AHI19468.1	4-alpha-glucanotransferase_[Corynebacterium_casei_LMG________	GH77	GH77	bacteria	Corynebacterium	82.63	78	0	2751	1405	257	705	758	0	2751	713	49	62.8331
Scaffold_31367	AKH33509.1	glycosyl_transferase_[Streptococcus_________	GT4	GT4	bacteria	Streptococcus	82.61	8	0	140	3	3	48	86.3	5e-21	372	87	37	51.7241
Scaffold_4227	AKC66187.1	6-phospho-beta-glucosidase_[Bacillus____________	GH1	GH1	bacteria	Bacillus	82.52	48	1	859	2	103	386	505	6e-177	861	491	99	57.6375
Scaffold_5093	AKX86401.1	6-phospho-beta-glucosidase_[Enterococcus__________	GH1	GH1	bacteria	Enterococcus	82.49	80	0	16277	14907	5	461	809	0	30795	465	4	98.0645
Scaffold_15191	ALB06585.1	beta-xylosidase_[Weissella_sp.__________	GH43	GH43	bacteria	Weissella	82.29	68	0	1	1152	21	404	657	0	1152	562	100	68.1495
Scaffold_1631	AKC75231.1	glycoside_hydrolase_[Staphylococcus___________	GH1	GH1	bacteria	Staphylococcus	82.05	86	0	1952	3388	1	479	837	0	4025	479	36	99.7912
Scaffold_252	CEF17654.1	Teichoic_acid_biosynthesis_protein_F_[Staphylococcus______	GT2	GT2	bacteria	Staphylococcus	82.01	129	0	124102	126252	1	717	1237	0	178438	720	1	99.4444
Scaffold_20619	AEP92541.1	pectate_lyase_[Bacillus_subtilis_subsp._subtilis_str._______	PL3	PL3	bacteria	Bacillus	81.55	13	1	1154	546	9	241	372	6e-127	1157	241	53	96.2656
Scaffold_2627	AEB28881.1	aryl-phospho-beta-d-glucosidase_[Carnobacterium_sp.___________	GH1	GH1	bacteria	Carnobacterium	81.41	87	0	12675	11272	1	468	827	0	19104	469	7	99.5736
Scaffold_26200	AHI20381.1	MshB_deacetylase_[Corynebacterium_casei_LMG_______	CE14	CE14	bacteria	Corynebacterium	81.14	33	0	941	1465	1	175	293	3e-93	1465	325	36	53.5385
Scaffold_2555	ALA53470.1	Maltose-6'-phosphate_glucosidase_[Bacillus___________	GH4	GH4	bacteria	Bacillus	81.13	57	0	1354	449	137	438	525	0	1354	441	67	68.254
Scaffold_1913	EGF38949.2	glycoside_hydrolase_family_1_protein_[Listeria_monocytogenes_______	GH1	GH1	bacteria	Listeria	80.78	89	0	2569	1181	1	463	810	0	4008	463	35	99.784
Scaffold_17318	AHI20540.1	resuscitation-promoting_factor_RpfB_[Corynebacterium_casei_LMG______	GH23	GH23	bacteria	Corynebacterium	80.67	69	1	621	1784	1	382	571	0	1875	382	62	99.7382
Scaffold_1606	ACZ36001.1	putative_maltose-6-phosphate_glucosidase_[Enterococcus__________	GH4	GH4	bacteria	Enterococcus	80.45	86	0	8874	7555	2	441	751	0	10660	441	12	99.5465
Scaffold_2597	EEV39708.1	glycogen/starch/alpha-glucan_phosphorylase_[Enterococcus_casseliflavus_________	GT35	GT35	bacteria	Enterococcus	80.45	158	0	7843	10266	1	808	1286	0	12091	817	20	98.776
Scaffold_2035	BAE19426.1	putative_glycosyl_hydrolase_[Staphylococcus_saprophyticus_subsp._saprophyticus_ATCC_____	GH13	GH13	bacteria	Staphylococcus	80.31	103	0	19291	20859	1	523	913	0	22129	544	7	95.9559
Scaffold_23383	BAK95365.1	6-phospho-beta-glucosidase_[Tetragenococcus_halophilus_NBRC_________	GH1	GH1	bacteria	Tetragenococcus	80	7	0	646	542	22	56	60.5	5e-11	646	56	16	60.7143
Scaffold_253	AID42717.1	Alpha-glucosidase_[Staphylococcus__________	GH13	GH13	bacteria	Staphylococcus	79.6	112	0	6639	4993	1	549	914	0	60513	549	3	99.8179
Scaffold_7057	AKD30857.1	alpha-N-arabinofuranosidase_[Bacillus_velezensis__________	GH51	GH51	bacteria	Bacillus	79.55	95	2	6	1454	16	496	814	0	3319	496	44	96.7742
Scaffold_2947	EEV38112.1	glycosyl_hydrolase_[Enterococcus_casseliflavus__________	GH38	GH38	bacteria	Enterococcus	79.31	183	1	16041	13360	1	892	1479	0	19406	892	14	99.8879
Scaffold_877	AID42297.1	Sucrose-6-phosphate_hydrolase_[Staphylococcus__________	GH32	GH32	bacteria	Staphylococcus	79.27	102	0	51623	50148	1	492	827	0	77436	494	2	99.3927
Scaffold_25078	AGE29189.1	6-phospho-beta-glucosidase_[Enterococcus_faecium_NRRL________	GH1	GH1	bacteria	Enterococcus	79.22	50	1	766	2	110	361	427	5e-147	766	485	99	51.7526
Scaffold_20164	AHI21187.1	hypothetical_protein_CCASEI_13185_[Corynebacterium_casei_LMG______	GT89	GT89	bacteria	Corynebacterium	79.18	66	2	1018	2	1	338	455	4e-152	1465	643	69	52.4106
Scaffold_530	EEV40864.1	hypothetical_protein_ECBG_03133_[Enterococcus_casseliflavus________	GT8	GT8	bacteria	Enterococcus	78.97	57	0	23116	22304	1	271	457	3e-143	25828	279	3	96.7742
Scaffold_889	CEF18381.1	Monofunctional_glycosyltransferase_[Staphylococcus_________	GT51	GT51	bacteria	Staphylococcus	78.89	56	1	26669	27478	1	269	427	2e-132	41149	269	2	99.6283
Scaffold_5087	EEV38093.2	hypothetical_protein_ECBG_00362_[Enterococcus_casseliflavus________	GH42	GH42	bacteria	Enterococcus	78.68	145	0	1276	3315	1	680	1132	0	6155	683	33	99.4143
Scaffold_6994	BAO06031.1	beta-glucosidase_[Enterococcus_mundtii_QU_________	GH1	GH1	bacteria	Enterococcus	78.33	57	0	790	2	31	293	434	9e-150	792	476	99	55.042
Scaffold_1274	CCO12064.1	glycosyl_hydrolase_1_family_protein_[Carnobacterium_maltaromaticum______	GH1	GH1	bacteria	Carnobacterium	78.23	89	1	4108	5361	61	476	698	0	5610	479	22	86.6388
Scaffold_630	AID00774.1	glycosyltransferase_[Staphylococcus___________	GT2	GT2	bacteria	Staphylococcus	78.09	73	2	21619	20558	1	353	539	1e-170	22013	353	5	99.7167
Scaffold_3042	EEV39838.1	polygalacturonase_[Enterococcus_casseliflavus__________	GH28	GH28	bacteria	Enterococcus	78.08	93	2	9930	11237	1	437	732	0	31037	438	4	99.5434
Scaffold_619	BAO06703.1	N-acetylglucosamine-6-phosphate_deacetylase_[Enterococcus_mundtii_QU________	CE9	CE9	bacteria	Enterococcus	77.69	85	0	8048	6906	1	381	626	0	13935	382	8	99.4764
Scaffold_22349	EEV40361.1	hypothetical_protein_ECBG_02630_[Enterococcus_casseliflavus_______	GH125	GH125	bacteria	Enterococcus	77.39	59	0	1	783	169	429	439	2e-149	1287	429	61	60.6061
Scaffold_10662	EEV40360.1	hypothetical_protein_ECBG_02629_[Enterococcus_casseliflavus_______	GH76	GH76	bacteria	Enterococcus	77.23	79	0	1618	578	1	347	551	0	2062	350	50	98.8571
Scaffold_1433	BAE19161.1	N-acetylglucosamine-6-phosphate_deacetylase_[Staphylococcus_saprophyticus_subsp._saprophyticus_ATCC______	CE9	CE9	bacteria	Staphylococcus	77.08	88	0	63090	64241	1	384	608	0	67515	388	2	98.7113
Scaffold_8019	EEV38450.1	hypothetical_protein_ECBG_00719_[Enterococcus_casseliflavus________	GH42	GH42	bacteria	Enterococcus	77.01	153	1	4949	2943	1	670	1082	0	9112	670	22	99.8507
Scaffold_2357	AFC62659.1	6-phospho-beta-glucosidase_[Enterococcus_faecium__________	GH1	GH1	bacteria	Enterococcus	76.92	108	0	11542	10139	1	468	756	0	11631	469	12	99.5736
Scaffold_2919	AKX85594.1	glucan_1,6-alpha-glucosidase_[Enterococcus__________	GH13	GH13	bacteria	Enterococcus	76.6	98	1	1269	1	5	426	689	0	27100	542	5	77.6753
Scaffold_2679	CCB54677.1	TagF_[Staphylococcus_lugdunensis__________	GT2	GT2	bacteria	Staphylococcus	76.33	169	0	3615	5756	1	714	1175	0	11656	722	18	98.7535
Scaffold_1514	AGF55533.1	beta-glucosidase/6-phospho-beta-glucosidase/beta-galactosidase_[Clostridium_saccharoperbutylacetonicum__________	GH1	GH1	bacteria	Clostridium	76.26	112	1	1617	193	1	476	770	0	7511	480	19	98.9583
Scaffold_6355	EEV38765.2	N-acetylmuramoyl-L-alanine_amidase_[Enterococcus_casseliflavus__________	GH73	CBM50	bacteria	Enterococcus	76.11	63	2	2184	3044	1	292	424	3e-136	3814	292	23	99.6575
Scaffold_14082	AHI21090.1	hypothetical_protein_CCASEI_12700_[Corynebacterium_casei_LMG______	GT87	GT87	bacteria	Corynebacterium	75.84	93	0	665	1819	1	385	499	4e-171	1822	401	63	95.7606
Scaffold_207	AIF65633.1	6-phospho-beta-glucosidase_[Terribacillus___________	GH1	GH1	bacteria	Terribacillus	75.78	111	1	17778	16342	1	474	773	0	18438	478	8	98.954
Scaffold_974	BAO05983.1	alpha_amylase_family_protein_[Enterococcus_mundtii_QU______	GH13	GH13	bacteria	Enterococcus	75.6	71	0	875	3	1	291	474	2e-146	8369	543	10	53.407
Scaffold_129	AID41457.1	hypothetical_protein_SXYLSMQ121_0024_[Staphylococcus__________	GH120	GH120	bacteria	Staphylococcus	75.35	158	0	2270	348	1	641	1016	0	55436	645	3	99.2248
Scaffold_2977	AGW35555.1	hypothetical_protein_SA40_0508_[Staphylococcus_aureus_subsp._aureus_____	CE14	CE14	bacteria	Staphylococcus	74.75	50	0	369	962	1	198	294	3e-93	1916	221	31	89.1403
Scaffold_6180	EEV38187.1	hypothetical_protein_ECBG_00456_[Enterococcus_casseliflavus________	GH36	GH36	bacteria	Enterococcus	74.34	186	0	12260	10086	1	725	1152	0	21654	730	10	99.1781
Scaffold_3932	ADL04634.1	glycoside_hydrolase_family_1_[[Clostridium]_saccharolyticum________	GH1	GH1	bacteria	Clostridium	73.89	124	0	1980	556	1	475	770	0	13996	476	10	99.5798
Scaffold_427	AKG75068.1	deacetylase_[Salinicoccus___________	CE14	CE14	bacteria	Salinicoccus	73.87	58	0	8910	8245	1	222	348	3e-105	143305	222	0	99.5495
Scaffold_33981	ABY24805.1	alpha-glucosidase_[Renibacterium_salmoninarum_ATCC________	GH13	GH13	bacteria	Renibacterium	73.81	11	0	379	504	26	67	54.3	5e-09	507	77	25	53.2468
Scaffold_613	AKS67478.1	glycosyl_transferase_[Staphylococcus_________	GT4	GT4	bacteria	Staphylococcus	73.73	93	0	5	1066	1	354	508	3e-175	1561	445	68	79.3258
Scaffold_3949	CBW85288.1	Hypothetical_protein_of_unknown_function_[Listeria_ivanovii_subsp._ivanovii_PAM__	GH130	GH130	bacteria	Listeria	73.71	92	0	14989	16038	1	350	498	6e-156	53329	355	2	98.3099
Scaffold_5599	AEB30605.1	6-phospho-beta-glucosidase_GmuD_[Carnobacterium_sp.__________	GH1	GH1	bacteria	Carnobacterium	73.65	121	1	1603	218	1	463	738	0	4496	463	31	99.784
Scaffold_8780	EEV39534.1	hypothetical_protein_ECBG_01803_[Enterococcus_casseliflavus________	GH23	GH23	bacteria	Enterococcus	73.56	55	0	433	1056	1	208	266	5e-80	3696	209	17	99.0431
Scaffold_3586	AFM70140.1	glycosyl_hydrolase,_family_1_[Enterococcus_hirae_ATCC______	GH1	GH1	bacteria	Enterococcus	73.55	122	1	8519	9913	4	467	705	0	28749	475	5	97.4737
Scaffold_10907	AHI20723.1	glycosyltransferase_[Corynebacterium_casei_LMG________	GT2	GT2	bacteria	Corynebacterium	72.99	47	0	3	524	98	271	289	3e-94	1095	278	48	62.2302
Scaffold_3135	CCO12635.1	putative_phospho-beta-glucosidase_[Carnobacterium_maltaromaticum__________	GH1	GH1	bacteria	Carnobacterium	72.86	127	0	1050	2453	1	468	736	0	10122	475	14	98.3158
Scaffold_541	AKG72827.1	hypothetical_protein_AAT16_00475_[Salinicoccus_________	GT4	GT4	bacteria	Salinicoccus	72.55	141	1	326517	328073	1	521	763	0	482635	533	0	97.561
Scaffold_13990	AGE30114.1	UDP-glucuronosyltransferase-related_glycosyl_transferase_[Enterococcus_faecium_NRRL________	GT1	GT1	bacteria	Enterococcus	72.51	58	0	1	633	32	242	329	2e-110	634	411	99	51.0949
Scaffold_16890	BAE19224.1	teichoic_acid_biosynthesis_protein_[Staphylococcus_saprophyticus_subsp._saprophyticus_ATCC____	GT2	GT2	bacteria	Staphylococcus	72.24	68	0	132	866	1	245	380	1e-129	868	352	85	69.3182
Scaffold_3253	BAE17642.1	putative_truncated_Beta-glucosidase_[Staphylococcus_saprophyticus_subsp._saprophyticus_ATCC______	GH1	GH1	bacteria	Staphylococcus	72.22	15	0	335	174	20	73	87	1e-21	337	74	48	71.6216
Scaffold_3376	EEV40600.1	hypothetical_protein_ECBG_02869_[Enterococcus_casseliflavus_________	GH25	GH25	bacteria	Enterococcus	72.1	175	4	33573	31624	91	744	963	0	50779	745	4	87.651
Scaffold_1720	EEV38923.2	hypothetical_protein_ECBG_01192_[Enterococcus_casseliflavus________	GH65	GH65	bacteria	Enterococcus	71.89	246	0	5912	3288	1	875	1322	0	14415	875	18	99.8857
Scaffold_218	AKG73409.1	hypothetical_protein_AAT16_03745_[Salinicoccus_________	GT4	GT4	bacteria	Salinicoccus	71.88	108	0	176303	175152	1	384	587	0	235943	388	0	98.7113
Scaffold_27583	CAC99182.1	lmo1104_[Listeria_monocytogenes__________	GH23	GH23	bacteria	Listeria	71.7	58	1	3	638	114	323	332	3e-112	640	336	99	62.2024
Scaffold_4809	ALF50514.1	glycosyl_transferase_family_1_[Enterococcus_________	GT4	GT4	bacteria	Enterococcus	71.61	113	0	15010	16203	4	401	585	0	16603	401	7	99.0025
Scaffold_7119	EEV40363.1	hypothetical_protein_ECBG_02632_[Enterococcus_casseliflavus________	GH65	GH65	bacteria	Enterococcus	71.53	198	1	2454	4547	6	704	1065	0	5133	716	41	97.486
Scaffold_9196	BAE17525.1	truncated_beta-glucosidase_[Staphylococcus_saprophyticus_subsp._saprophyticus_ATCC______	GH1	GH1	bacteria	Staphylococcus	71.43	24	0	347	96	30	113	132	1e-38	348	113	72	73.4513
Scaffold_1325	BAM48390.1	6-phospho-beta-glucosidase_[Amphibacillus_xylanus_NBRC_________	GH1	GH1	bacteria	Amphibacillus	71.37	133	3	2962	1544	1	474	707	0	5304	474	54	99.789
Scaffold_7865	ALG47582.1	Maltose-6'-phosphate_glucosidase_[Clostridium___________	GH4	GH4	bacteria	Clostridium	71.17	124	3	2573	1242	1	440	686	0	4297	441	31	99.5465
Scaffold_12220	AGV73077.1	glycoside_hydrolase_GH5_family_[Lactococcus_lactis_subsp._cremoris______	GH5	GH5	bacteria	Lactococcus	70.94	93	0	76	1035	4	323	491	6e-172	1036	393	93	81.1705
Scaffold_1416	EEV39510.2	hypothetical_protein_ECBG_01779_[Enterococcus_casseliflavus_________	GH42	GH42	bacteria	Enterococcus	70.93	192	1	3159	5150	1	663	1026	0	14504	665	14	99.5489
Scaffold_345	AKG74099.1	transglycosylase_[Salinicoccus___________	GT51	GT51	bacteria	Salinicoccus	70.83	184	2	18732	20654	54	691	935	0	31207	824	6	77.3058
Scaffold_10601	CCF01498.1	6-phospho-beta-galactosidase_[Streptococcus_macedonicus_ACA-DC________	GH1	GH1	bacteria	Streptococcus	70.78	135	0	6372	7757	4	465	699	0	8545	466	16	98.927
Scaffold_21333	BAE17209.1	putative_glycosyltransferase_[Staphylococcus_saprophyticus_subsp._saprophyticus_ATCC______	GT2	GT2	bacteria	Staphylococcus	70.77	38	0	202	591	1	130	189	4e-58	591	254	66	50.7874
Scaffold_15853	AHA97912.1	PTS_beta-glucoside_transporter_subunit_IIABC_[Lactobacillus_johnsonii______	GH1	GH1	bacteria	Lactobacillus	70.59	19	1	203	3	1	68	89.7	4e-19	2365	120	8	55.8333
Scaffold_4324	EEV37765.2	hypothetical_protein_ECBG_00034_[Enterococcus_casseliflavus_________	GH38	GH38	bacteria	Enterococcus	70.45	294	6	31175	34219	1	1021	1495	0	36352	1029	8	99.1254
Scaffold_5394	AIQ39886.1	glucan_1,6-alpha-glucosidase_[Paenibacillus_sp._FSL________	GH13	GH13	bacteria	Paenibacillus	70.3	146	3	63	1643	1	542	792	0	5762	543	27	99.6317
Scaffold_1201	EEV39210.2	hypothetical_protein_ECBG_01479_[Enterococcus_casseliflavus________	GH94	GH94	bacteria	Enterococcus	70.28	321	4	30711	27433	1	1096	1651	0	54492	1096	6	99.9088
Scaffold_1848	BAH18644.1	alpha-glucosidase_homolog_[Macrococcus_caseolyticus__________	GH13	GH13	bacteria	Macrococcus	70.26	145	1	4836	3367	53	543	746	0	4838	545	30	89.9083
Scaffold_2913	CCB53938.1	penicillin-binding_protein_2_[Staphylococcus_lugdunensis________	GT51	GT51	bacteria	Staphylococcus	70.21	152	2	2261	714	167	682	754	0	2263	731	68	70.4514
Scaffold_4659	AKX85536.1	alpha-rhamnosidase_[Enterococcus__________	GH78	GH78	bacteria	Enterococcus	70.08	192	1	22755	20821	1	644	982	0	39100	659	5	97.5721
Scaffold_1648	ALB28534.1	6-phospho-beta-glucosidase_[Lactobacillus___________	GH1	GH1	bacteria	Lactobacillus	70.02	137	0	6733	5363	1	457	686	0	10477	461	13	98.9154
Scaffold_34	ALH98957.1	diacylglycerol_glucosyltransferase_[Staphylococcus_aureus_subsp.________	GT28	GT28	bacteria	Staphylococcus	69.82	118	0	1996	3168	1	391	548	1e-175	6483	391	18	99.7442
Scaffold_1910	CCE58718.1	processive_diacylglycerol_glucosyltransferase_[Staphylococcus__________	GT28	GT28	bacteria	Staphylococcus	69.82	116	1	2123	957	1	391	540	0	2470	391	47	99.7442
Scaffold_5731	AFR69674.1	glycoside_hydrolase_[Brachyspira_pilosicoli_________	GH1	GH1	bacteria	Brachyspira	69.77	145	1	26289	27734	4	486	711	0	30045	486	5	99.177
Scaffold_14074	CEN27419.1	Beta-galactosidase_GanA_[Lactococcus_piscium_________	GH42	GH42	bacteria	Lactococcus	69.71	185	1	1876	17	3	626	942	0	1984	679	94	91.7526
Scaffold_4744	CCM44203.1	4,4'-diaponeurosporenoate_glycosyltransferase_[Staphylococcus___________	GT2	GT2	bacteria	Staphylococcus	69.57	90	1	12	905	1	299	413	1e-142	906	347	99	85.879
Scaffold_17527	CCE89321.1	N-acetylmuramoyl-L-alanine_amidase_(plasmid)_[Staphylococcus_saprophyticus_subsp._______	GH73	GH73	bacteria	Staphylococcus	69.56	153	5	5	1672	151	705	712	0	2031	705	82	78.5816
Scaffold_11238	CCE59149.1	putative_glycosyltransferase_[Staphylococcus___________	GT4	GT4	bacteria	Staphylococcus	69.44	114	0	599	1717	1	373	554	0	3880	380	29	97.8947
Scaffold_8681	AKS74019.1	glycosyl_transferase_[Staphylococcus_________	GT4	GT4	bacteria	Staphylococcus	69.1	93	0	334	1236	133	433	415	5e-146	1523	445	76	67.4157
Scaffold_589	AFK58573.1	chitin_binding_protein_[Enterococcus_faecium________	AA10	AA10	bacteria	Enterococcus	69.04	60	1	2918	3508	7	202	286	6e-87	3923	202	15	96.5347
Scaffold_108	EEV40070.1	maltose_phosphorylase_[Enterococcus_casseliflavus_________	GH65	GH65	bacteria	Enterococcus	68.96	226	4	26001	28256	1	753	1083	0	39518	754	6	99.7347
Scaffold_1787	AJP23986.1	deacetylase_[Staphylococcus___________	CE14	CE14	bacteria	Staphylococcus	68.92	67	1	2745	3410	1	220	327	6e-101	4420	221	15	99.095
Scaffold_1250	ADX75453.1	glycosyl_hydrolase,_family_35_[Staphylococcus_pseudintermedius_______	GH35	GH35	bacteria	Staphylococcus	68.89	154	0	1	1485	17	511	743	0	1486	590	99	83.7288
Scaffold_14	AKG75317.1	hypothetical_protein_AAT16_08655_[Salinicoccus_________	GT51	GT51	bacteria	Salinicoccus	68.86	244	4	155045	152622	1	819	1110	0	199518	842	1	97.1496
Scaffold_42	AKL91882.1	UDP-N-acetylglucosamine--N-acetylmuramyl-_(pentapeptide)_pyrophosphoryl-undecaprenol_N-acetylglucosamine_transferase_[Staphylococcus_capitis_subsp._____	GT28	GT28	bacteria	Staphylococcus	68.56	111	0	2237	3295	1	353	471	7e-154	3586	357	30	98.5994
Scaffold_3480	AKS69311.1	6-phospho-beta-galactosidase_[Staphylococcus____________	GH1	GH1	bacteria	Staphylococcus	68.51	148	0	1611	202	1	470	700	0	1678	470	84	99.7872
Scaffold_2675	CEN28684.1	Oligo-1,6-glucosidase_MalL_[Lactococcus_piscium_________	GH13	GH13	bacteria	Lactococcus	68.37	172	1	11501	13141	10	555	805	0	13183	556	12	98.0216
Scaffold_1276	BAS46157.1	6-phospho-beta-galactosidase_[Staphylococcus___________	GH1	GH1	bacteria	Staphylococcus	68.3	149	0	1014	2423	1	470	698	0	2624	470	54	99.7872
Scaffold_117	CAC83649.1	putative_autolysin_[Staphylococcus__________	GH73	GH73	bacteria	Staphylococcus	68.29	327	12	23990	20565	248	1401	1521	0	86670	1401	4	82.2984
Scaffold_4896	CCO12111.1	intracellular_maltogenic_amylase_[Carnobacterium_maltaromaticum________	GH13	CBM34	bacteria	Carnobacterium	68.07	134	2	2327	1050	119	547	617	0	2333	554	55	77.2563
Scaffold_9521	CAL29088.1	truncated_protein_similar_to_glycosyl/glycerophosphate_transferases_(fragment_1)_[Staphylococcus_carnosus_subsp._carnosus_	GT2	GT2	bacteria	Staphylococcus	67.99	113	0	1499	441	1	353	500	1e-172	1692	362	63	97.2376
Scaffold_970	EEV40175.2	hypothetical_protein_ECBG_02444_[Enterococcus_casseliflavus________	GH38	GH38	bacteria	Enterococcus	67.98	319	4	21504	18481	4	1014	1328	0	26835	1015	11	99.5074
Scaffold_1962	BAE18178.1	putative_monofunctional_glycosyltransferase_[Staphylococcus_saprophyticus_subsp._saprophyticus_ATCC_____	GT51	GT51	bacteria	Staphylococcus	67.88	94	1	36045	35149	2	303	431	5e-133	102969	303	1	99.3399
Scaffold_25267	CBX35132.1	parallel_beta-helix_repeat_[Staphylococcus_aureus_subsp._aureus_ECT-R_____	GH0	GH0	bacteria	Staphylococcus	67.65	65	1	611	3	99	302	280	5e-92	612	365	99	55.6164
Scaffold_1236	AKO93522.1	6-phospho-beta-glucosidase_[Bacillus___________	GH1	GH1	bacteria	Bacillus	67.57	132	1	1420	56	8	485	639	0	2826	485	90	98.3505
Scaffold_2921	ADQ77216.1	transglycosylase_[Staphylococcus_aureus_subsp._aureus_______	GT51	GT51	bacteria	Staphylococcus	67.24	133	1	3	1229	284	691	580	0	1564	716	78	56.8436
Scaffold_708	AGX06394.1	6-phospho-beta-glucosidase_[Bacillus_infantis_NRRL_________	GH1	GH1	bacteria	Bacillus	67.17	147	3	5043	3676	10	469	651	0	5160	469	27	97.8678
Scaffold_235	AJE64999.1	alpha_amylase_[Staphylococcus_aureus_subsp._aureus_______	GH13	GH13	bacteria	Staphylococcus	67.16	177	2	2176	3807	5	548	737	0	4750	549	34	98.9071
Scaffold_245	ADX75447.1	LPXTG-motif_cell_wall_anchor_domain_protein_[Staphylococcus_pseudintermedius______	GH101	GH101	bacteria	Staphylococcus	66.79	255	6	2346	1	505	1288	1124	0	3136	1566	84	50
Scaffold_9064	AGC91410.1	hypothetical_protein_A284_10485_[Staphylococcus_warneri________	GT2	GT2	bacteria	Staphylococcus	66.77	104	0	1732	794	1	313	446	4e-144	3802	316	25	98.7342
Scaffold_3734	CDF87153.1	glycosyl_transferase_[Streptococcus___________	GT2	GT2	bacteria	Streptococcus	66.67	85	0	802	38	4	258	360	8e-111	7377	258	10	98.4496
Scaffold_1338	BAE04300.1	sucrose-6-phosphate_hydrolase_[Staphylococcus_haemolyticus_________	GH32	GH32	bacteria	Staphylococcus	66.67	107	1	1657	683	166	492	465	5e-157	1659	494	59	65.9919
Scaffold_2691	AJI23743.1	BNR_repeat-like_domain_protein_[Bacillus_megaterium_NBRC_15308_=_ATCC____	GH33	GH33	bacteria	Bacillus	66.58	127	0	6466	7605	7	386	521	2e-164	10745	388	11	97.6804
Scaffold_4452	AID41873.1	Beta-glucuronidase_[Staphylococcus___________	GH2	GH2	bacteria	Staphylococcus	66.44	198	2	1385	3169	1	595	846	0	3416	597	52	99.4975
Scaffold_1691	BAL17712.1	conserved_hypothetical_protein_[Bacillus_cereus_________	GH112	GH112	bacteria	Bacillus	66.34	240	2	6263	8413	1	719	1021	0	55704	723	4	99.3084
Scaffold_5664	EEV39704.2	1,4-alpha-glucan_branching_enzyme_[Enterococcus_casseliflavus________	GH13	CBM48	bacteria	Enterococcus	66.02	204	2	790	2631	16	626	867	0	7314	639	25	95.4617
Scaffold_4039	ADC86411.1	N-acetylglucosamine-6-phosphate_deacetylase_[Staphylococcus_lugdunensis__________	CE9	CE9	bacteria	Staphylococcus	65.9	117	1	505	1545	22	370	464	1e-158	1546	389	67	89.4602
Scaffold_3951	AFO44049.1	glucan_1,6-alpha-glucosidase_[Enterococcus_faecalis________	GH13	GH13	bacteria	Enterococcus	65.87	99	1	10751	9876	247	539	423	3e-128	10751	541	8	53.9741
Scaffold_3887	AJW29113.1	SsaA-like_protein_(plasmid)_[Staphylococcus_________	GH73	GH73	bacteria	Staphylococcus	65.82	104	5	11714	12754	15	358	400	1e-122	12950	358	8	95.8101
Scaffold_5274	AII38909.1	aryl-phospho-beta-D-glucosidase_[Enterococcus_faecium___________	GH1	GH1	bacteria	Enterococcus	65.71	152	2	8898	10253	2	450	627	0	15062	455	9	98.4615
Scaffold_8080	CCO10496.1	glycosyl_hydrolase_family_3_C_terminal_domain_protein_[Carnobacterium_maltaromaticum___	GH3	GH3	bacteria	Carnobacterium	65.65	178	1	1	1566	164	687	692	0	1568	923	99	56.6631
Scaffold_3546	CBY48454.1	putative_glycosylase_[Listeria_monocytogenes_________	GH130	GH130	bacteria	Listeria	65.62	120	1	5971	7023	1	352	465	5e-145	16249	355	6	98.8732
Scaffold_529	ADN53970.1	6-phospho-beta-glucosidase_[Thermoanaerobacter_sp._________	GH1	GH1	bacteria	Thermoanaerobacter	65.57	154	2	51333	52691	7	462	652	0	61522	464	2	98.0603
Scaffold_1868	BAC14719.1	beta-glucosidase_[Oceanobacillus_iheyensis__________	GH1	GH1	bacteria	Oceanobacillus	65.45	93	2	3	872	70	370	411	3e-125	8997	465	10	64.5161
Scaffold_6158	AGY80990.1	bactoprenol_glucosyl_transferase_[Carnobacterium_inhibens_subsp._______	GT2	GT2	bacteria	Carnobacterium	65.37	107	0	1685	2611	1	309	415	1e-130	4652	324	20	95.0617
Scaffold_109	AII11789.1	Glycosyl_transferase_[Lactococcus_lactis_subsp._lactis_NCDO_______	GT2	GT2	bacteria	Lactococcus	65.21	151	0	7234	8535	5	438	586	0	10442	438	12	98.8584
Scaffold_2568	CCO12112.1	oligo-1,6-glucosidase_[Carnobacterium_maltaromaticum___________	GH13	GH13	bacteria	Carnobacterium	65.16	97	2	1665	814	6	292	397	2e-119	7051	565	20	50.6195
Scaffold_5410	AJE32850.1	glucosyl-3-phosphoglycerate_synthase_[Corynebacterium_humireducens_NBRC_106098_=_DSM____	GT81	GT81	bacteria	Corynebacterium	65.05	72	0	3	620	34	239	256	1e-82	873	242	71	84.7107
Scaffold_899	AIL05872.1	undecaprenyldiphospho-muramoylpentapeptide_beta-N-acetylglucosaminyltransferase_[Enterococcus_faecalis_ATCC________	GT28	GT28	bacteria	Enterococcus	64.92	127	0	11524	10439	1	362	495	1e-155	14374	363	8	99.449
Scaffold_4381	ALH97386.1	sucrose-6-phosphate_hydrolase_[Staphylococcus_aureus_subsp._________	GH32	GH32	bacteria	Staphylococcus	64.9	172	0	2242	773	1	490	685	0	4484	494	33	98.9879
Scaffold_3463	AJG26110.1	glycosyl_transferase_family_2_[Streptococcus_______	GT2	GT2	bacteria	Streptococcus	64.5	82	0	1470	778	5	235	302	3e-97	1678	241	41	95.4357
Scaffold_28921	BAK94950.1	UDP-N-acetylmannosamine--N-acetylglucosaminyldiphosphoundecaprenol_N-acetylmannosaminyltransferase_[Tetragenococcus_halophilus_NBRC_______	GT26	GT26	bacteria	Tetragenococcus	64.38	57	0	743	264	84	243	223	1e-70	743	244	65	65.1639
Scaffold_5629	BAL62606.1	bactoprenol_glucosyl_transferase_[Melissococcus_plutonius________	GT2	GT2	bacteria	Melissococcus	64.19	109	2	4054	4980	1	309	401	2e-124	6639	313	14	98.4026
Scaffold_16066	ADG57569.1	WchF_[Streptococcus__________	GT4	GT4	bacteria	Streptococcus	64.1	112	0	1	936	77	388	431	1e-148	1001	390	94	79.7436
Scaffold_16566	CAL29006.1	hypothetical_protein_SCA_2101_[Staphylococcus_carnosus_subsp._carnosus_______	GT2	GT2	bacteria	Staphylococcus	64.09	115	1	247	1212	3	325	414	5e-141	1219	380	79	84.7368
Scaffold_21773	AFJ25828.1	Glycosyltransferase_involved_in_cell_wall_biogenesis_[Streptococcus_parasanguinis______	GT2	GT2	bacteria	Streptococcus	63.74	66	0	547	2	3	184	247	1e-80	560	259	98	69.8842
Scaffold_2537	BAH17386.1	intercellular_adhesion_protein_IcaA_homolog_[Macrococcus_caseolyticus______	GT2	GT2	bacteria	Macrococcus	63.7	147	0	2534	3748	10	414	569	0	6178	414	20	97.5845
Scaffold_11500	AKG73493.1	6-phospho-alpha-glucosidase_[Salinicoccus___________	GH4	GH4	bacteria	Salinicoccus	63.64	160	0	1839	520	1	440	612	0	3833	441	34	99.5465
Scaffold_2885	CAL29249.1	putative_capsular_polysaccharide_biosynthesis_protein_[Staphylococcus_carnosus_subsp._carnosus_____	GT4	GT4	bacteria	Staphylococcus	63.42	136	2	1327	2463	1	378	464	1e-146	5271	386	22	97.6684
Scaffold_324	CAL29014.1	putative_teichoic_acid_biosynthesis_protein_F_[Staphylococcus_carnosus_subsp._carnosus___	GT2	GT2	bacteria	Staphylococcus	63.38	264	0	7698	9860	1	721	948	0	14963	725	14	99.3103
Scaffold_5414	AAO81966.1	glucuronyl_hydrolase,_putative_[Enterococcus_faecalis_________	GH88	GH88	bacteria	Enterococcus	63.27	137	0	3613	4731	8	380	514	2e-162	9123	380	24	97.8947
Scaffold_4905	AGF73768.1	oxidoreductase_[Corynebacterium_halotolerans_YIM_70093_=_DSM_____	AA3	AA3	bacteria	Corynebacterium	63.17	143	1	1	1170	116	506	514	6e-170	2928	527	40	74.0038
Scaffold_146	AID41517.1	Beta-galactosidase_[Staphylococcus___________	GH2	GH2	bacteria	Staphylococcus	63.14	363	2	49073	52042	1	993	1297	0	89700	994	3	99.7988
Scaffold_157	CCO09888.1	N-acetylglucosamine-6-phosphate_deacetylase_[Carnobacterium_maltaromaticum__________	CE9	CE9	bacteria	Carnobacterium	63.09	137	1	14910	16043	1	382	471	1e-146	17837	384	6	99.2188
Scaffold_316	AID43641.1	CDP-glycerol:poly(glycerophosphate)_glycerophosphotransferase_[Staphylococcus__________	GT4	GT4	bacteria	Staphylococcus	62.98	279	2	17907	20228	1	773	993	0	37603	781	6	98.8476
Scaffold_1255	ADZ20581.1	Beta-xylosidase,_family_43_glycosyl_hydrolase_[Clostridium_acetobutylicum_EA______	GH43	GH43	bacteria	Clostridium	62.86	116	1	2691	3632	4	318	437	3e-136	8868	327	11	96.0245
Scaffold_2270	BAN75662.1	glucuronyl_hydrolase_[Lactobacillus_casei_subsp._casei_ATCC_______	GH88	GH88	bacteria	Lactobacillus	62.85	144	2	12499	11324	1	392	508	2e-159	22059	392	5	99.7449
Scaffold_6097	EEV39993.1	hypothetical_protein_ECBG_02262_[Enterococcus_casseliflavus_________	GH73	CBM50	bacteria	Enterococcus	62.81	193	6	6262	7929	1	565	646	0	10749	565	16	99.823
Scaffold_10105	AIQ26714.1	beta-glucosidase_[Paenibacillus_sp._FSL_________	GH3	GH3	bacteria	Paenibacillus	62.73	268	0	3	2159	61	779	961	0	2228	779	97	92.1694
Scaffold_860	BAH17353.1	UDP-N-acetyl-D-mannosamine_transferase_homolog_[Macrococcus_caseolyticus________	GT26	GT26	bacteria	Macrococcus	62.71	88	0	3890	3183	9	244	296	2e-88	7247	255	10	92.1569
Scaffold_10376	CCB54940.1	glycosyl_hydrolase_family_protein_[Staphylococcus_lugdunensis________	GH32	GH32	bacteria	Staphylococcus	62.61	169	3	3348	1945	9	470	633	0	5087	471	28	97.8769
Scaffold_115	AID02750.1	glycosyl_transferase_family_1_[Staphylococcus________	GT1	GT1	bacteria	Staphylococcus	62.34	151	0	463	1665	1	401	551	1e-173	30918	405	4	98.7654
Scaffold_28996	AFM71078.1	hypothetical_protein_EHR_10965_[Enterococcus_hirae_ATCC________	GH123	GH123	bacteria	Enterococcus	62.21	115	1	919	2	110	416	410	3e-137	1153	566	93	54.0636
Scaffold_2204	CCP89075.1	unnamed_protein_product_[Staphylococcus_aureus_subsp._______	GT2	GT2	bacteria	Staphylococcus	62.12	287	1	301	2589	12	772	996	0	15882	773	32	98.3182
Scaffold_2	AGS77099.1	Glycosyl_hydrolase_(plasmid)_[Enterococcus_faecium________	GH32	GH32	bacteria	Enterococcus	62.03	180	0	3020	1599	1	474	622	0	4938	475	29	99.5789
Scaffold_1273	CCO12625.1	alpha-mannosidase_[Carnobacterium_maltaromaticum__________	GH38	GH38	bacteria	Carnobacterium	61.5	341	2	15260	12591	2	891	1149	0	20153	892	13	99.6637
Scaffold_562	CKG82864.1	6-phospho-beta-glucosidase_BglA_[Clostridioides___________	GH1	GH1	bacteria	Peptoclostridium	61.44	181	1	1227	2639	6	477	623	0	2675	477	53	98.7421
Scaffold_3494	CBL18293.1	Glycosyltransferases_involved_in_cell_wall_biogenesis_[Ruminococcus_champanellensis_18P13_=_JCM__	GT2	GT2	bacteria	Ruminococcus	61.39	122	0	10256	9309	1	316	378	1e-115	10571	317	9	99.3691
Scaffold_1315	EEV39314.1	mannosyl-glycoprotein_endo-beta-N-acetylglucosaminidase_[Enterococcus_casseliflavus_________	GH85	CBM32	bacteria	Enterococcus	61.21	279	3	3720	1540	218	941	891	0	12702	943	20	76.6702
Scaffold_2626	CCB52818.1	putative_glycosyltransferase_[Staphylococcus_lugdunensis__________	GT2	GT2	bacteria	Staphylococcus	60.93	143	0	5945	4848	1	366	474	7e-148	14769	374	15	97.5936
Scaffold_16403	BAE17749.1	putative_glucosaminidase_[Staphylococcus_saprophyticus_subsp._saprophyticus_ATCC______	GH73	GH73	bacteria	Staphylococcus	60.9	60	1	8	475	103	257	208	4e-65	613	258	76	59.6899
Scaffold_26354	AJC95108.1	hypothetical_protein_SHYC_01490_[Staphylococcus_________	GH23	GH23	bacteria	Staphylococcus	60.47	27	1	2	259	1	79	107	2e-29	260	118	99	66.1017
Scaffold_292	ALB47945.1	alpha-glucosidase_[Clostridium_beijerinckii_NRRL________	GH13	GH13	bacteria	Clostridium	60.33	206	5	1626	13	1	545	694	0	9221	546	18	99.6337
Scaffold_7677	BAK94962.1	UDP-N-acetylmannosamine--N-acetylglucosaminyldiphosphoundecaprenol_N-acetylmannosaminyltransferase_[Tetragenococcus_halophilus_NBRC________	GT26	GT26	bacteria	Tetragenococcus	60.32	87	1	805	98	1	247	313	1e-104	976	248	73	99.1935
Scaffold_26945	ADJ59245.1	putative_glycosyl_transferase_[Lactococcus_lactis_subsp._cremoris_____	GT2	GT2	bacteria	Lactococcus	60.2	78	0	3	590	47	242	237	2e-76	591	264	99	73.8636
Scaffold_1055	EEV39209.1	glycosyl_hydrolase_[Enterococcus_casseliflavus_________	GH3	GH3	bacteria	Enterococcus	60.18	176	0	2475	1150	265	706	535	3e-164	14446	716	13	61.5922
Scaffold_208	ADC87251.1	Autolysin_[Staphylococcus_lugdunensis___________	GH73	GH73	bacteria	Staphylococcus	59.85	94	2	920	117	25	280	316	9e-97	3683	284	22	89.7887
Scaffold_2107	BAK93690.1	putative_glycosidase_[Tetragenococcus_halophilus_NBRC________	GH3	GH3	bacteria	Tetragenococcus	59.49	126	0	8924	7992	54	364	399	1e-121	14202	389	7	79.6915
Scaffold_2403	BAL62564.1	glycosyltransferase_LafA_[Melissococcus_plutonius__________	GT4	GT4	bacteria	Melissococcus	59.47	150	1	12331	11213	1	375	485	3e-151	17228	407	6	91.8919
Scaffold_1331	CBE02177.1	oligo-1,6-glucosidase_[Clostridioides_difficile___________	GH13	GH13	bacteria	Clostridium	59.35	222	3	3621	1954	2	553	714	0	4596	554	36	99.4585
Scaffold_5411	AHJ33208.1	glycosyl_transferase_[Lactobacillus_paracasei________	GT4	GT4	bacteria	Lactobacillus	59.28	68	0	9522	9022	83	249	218	3e-61	9524	249	5	66.6667
Scaffold_757	BAH18114.1	conserved_hypothetical_protein_[Macrococcus_caseolyticus________	GT51	GT51	bacteria	Macrococcus	59.15	310	2	1079	3400	3	773	883	0	3429	782	68	98.4655
Scaffold_685	CAR85988.1	Alpha-mannosidase_(GH38)_[Lactobacillus_rhamnosus________	GH38	GH38	bacteria	Lactobacillus	58.58	356	4	7746	10355	1	872	1053	0	11766	873	22	99.7709
Scaffold_13750	BAE17256.1	conserved_hypothetical_protein_[Staphylococcus_saprophyticus_subsp._saprophyticus_ATCC______	GT8	GT8	bacteria	Staphylococcus	58.54	172	1	1306	20	1	439	523	4e-178	2144	441	60	99.3197
Scaffold_2562	BAE05645.1	unnamed_protein_product_[Staphylococcus_haemolyticus________	GH73	GH73	bacteria	Staphylococcus	58.48	257	4	3854	1953	6	647	704	0	15679	647	12	99.0726
Scaffold_14967	BAH17535.1	glycosyl_transferase_family_2_protein_homolog_[Macrococcus_caseolyticus______	GT2	GT2	bacteria	Macrococcus	58.47	98	0	3	710	34	269	302	1e-100	711	318	99	73.8994
Scaffold_337	EEV39380.1	hypothetical_protein_ECBG_01649_[Enterococcus_casseliflavus_______	GH36	GH36	bacteria	Enterococcus	58.46	304	2	8772	6562	1	738	942	0	39086	743	6	99.1925
Scaffold_987	CKG83502.1	6-phospho-beta-glucosidase_[Clostridioides____________	GH1	GH1	bacteria	Peptoclostridium	58.44	195	2	3269	1854	2	475	612	0	20368	484	7	97.7273
Scaffold_4638	CEF19744.1	CDP-glycerol:poly(Glycerophosphate)_glycerophosphotransferase_[Staphylococcus___________	GT4	GT4	bacteria	Staphylococcus	58.04	119	1	6	860	61	346	344	2e-108	2055	482	42	59.1286
Scaffold_10739	BAL62699.1	unsaturated_glucuronyl_hydrolase_[Melissococcus_plutonius_________	GH88	GH88	bacteria	Melissococcus	57.89	88	0	986	360	172	380	265	5e-84	991	380	63	54.7368
Scaffold_2180	CBH28607.1	glycosyl_transferase_family_protein_[Listeria_seeligeri_serovar_1/2b_str._____	GT2	GT2	bacteria	Listeria	57.83	132	0	5320	4382	1	313	369	3e-112	13688	315	7	99.0476
Scaffold_8761	AHJ04197.1	glycosyl_hydrolase_[Listeria_monocytogenes__________	GT2	GT2	bacteria	Listeria	57.47	111	0	798	16	48	308	324	8e-109	799	315	98	82.5397
Scaffold_6647	CCO11000.1	phage_lysozyme_family_protein_[Carnobacterium_maltaromaticum_______	GH24	GH24	bacteria	Carnobacterium	57.36	82	1	6371	6955	1	197	224	2e-62	10066	312	6	62.8205
Scaffold_16619	BAL61999.1	hypothetical_protein_MPD5_0756_[Melissococcus_plutonius________	GH43	GH43	bacteria	Melissococcus	57.19	125	3	908	15	224	520	353	2e-116	916	546	98	54.2125
Scaffold_2674	CAC21566.1	penicillin_binding_protein_1A_[Enterococcus_________	GT51	GT51	bacteria	Enterococcus	57.08	184	1	1307	15	52	481	507	1e-153	16784	778	8	55.1414
Scaffold_2297	BAK30519.1	6-phospho-beta-glucosidase_[Streptococcus_pasteurianus_ATCC__________	GH1	GH1	bacteria	Streptococcus	57	202	3	3946	2504	6	489	561	0	4889	490	30	98.5714
Scaffold_116	AHL72858.1	teichoic_acid_biosynthesis_protein_F_[Bacillus______	GT2	GT2	bacteria	Bacillus	56.52	323	3	4010	1734	1	752	883	0	7085	757	32	99.2074
Scaffold_6401	BAL61353.1	maltose_phosphorylase/_trehalose_phosphorylase_[Melissococcus_plutonius________	GH65	GH65	bacteria	Melissococcus	56.52	301	6	8098	5948	4	739	841	0	12187	742	18	99.0566
Scaffold_10869	ALC92301.1	hypothetical_protein_AM500_22900_[Bacillus_sp._________	GH2	GH2	bacteria	Bacillus	56.51	214	9	2190	661	93	613	613	0	2191	1020	99	50.9804
Scaffold_3969	AID41777.1	Two-component_response_regulator_yesN_[Staphylococcus_________	GH39	GH39	bacteria	Staphylococcus	56.47	221	1	1	1530	208	716	518	9e-175	1530	761	100	66.7543
Scaffold_114	ADX77008.1	glycosyl_transferase,_group_2_family_protein_[Staphylococcus_pseudintermedius______	GT2	GT2	bacteria	Staphylococcus	56.16	354	7	4589	7138	6	852	970	0	11615	853	22	99.1794
Scaffold_3421	AJA53476.1	sucrose-6-phosphate_hydrolase_[Clostridium_pasteurianum_DSM_525_=_ATCC_____	GH32	GH32	bacteria	Clostridium	55.88	212	2	4258	5706	12	496	563	5e-178	8735	502	17	96.4143
Scaffold_4086	AKT51629.1	hypothetical_protein_ADJ73_10560_[Arsenicicoccus_sp._oral_taxon_______	GH3	GH3	bacteria	Arsenicicoccus	55.86	321	10	3789	1507	41	797	823	0	7025	797	32	94.8557
Scaffold_6132	CDM67496.1	Glucan_1,6-alpha-glucosidase_[Clostridium__________	GH13	GH13	bacteria	Clostridium	55.81	198	6	6	1400	70	539	550	0	1654	542	84	86.5314
Scaffold_5450	AGE30387.1	Aggregation_promoting_factor_[Enterococcus_faecium_NRRL_______	GH23	CBM50	bacteria	Enterococcus	55.77	74	4	2507	1926	1	204	206	1e-58	3362	204	17	99.5098
Scaffold_1118	AJK67709.1	glycosyl_transferase_family_protein_[Corynebacterium_marinum_DSM_____	GT2	GT2	bacteria	Corynebacterium	55.75	100	0	2793	2116	26	251	270	2e-81	2794	264	24	85.2273
Scaffold_8348	CAL29086.1	hypothetical_protein_SCA_2181_[Staphylococcus_carnosus_subsp._carnosus______	GT4	GT4	bacteria	Staphylococcus	55.64	300	1	2050	2	8	687	737	0	3268	833	63	81.5126
Scaffold_31616	AAO81929.1	glycosyl_transferase,_group_2_family_protein_[Enterococcus_faecalis____	GT2	GT2	bacteria	Enterococcus	55.41	68	2	1	465	16	172	180	6e-55	465	262	100	59.542
Scaffold_2176	AKL93210.1	Lyzozyme_M1_(1,4-beta-N-acetylmuramidase)_[Staphylococcus_capitis_subsp._______	GH25	GH25	bacteria	Staphylococcus	55.36	63	2	485	9	29	193	189	7e-54	1659	271	29	60.5166
Scaffold_1152	ADP74878.1	glycoside_hydrolase_family_31_[Geobacillus_sp._______	GH31	GH31	bacteria	Geobacillus	55.27	225	0	1	1509	190	692	606	0	2344	799	64	62.8285
Scaffold_6633	AIQ52107.1	glycosyl_hydrolase_family_3_[Paenibacillus_sp._FSL______	GH3	GH3	bacteria	Paenibacillus	55.14	325	5	2249	4459	3	738	824	0	4664	739	47	99.4587
Scaffold_1268	AJC95682.1	glycosyltransferase_[Staphylococcus___________	GT51	GT51	bacteria	Staphylococcus	55.09	115	1	4559	3765	6	266	290	4e-86	6317	268	13	97.0149
Scaffold_6604	ACT02762.1	glycosyl_hydrolase_family_88_[Paenibacillus_sp._______	GH88	GH88	bacteria	Paenibacillus	54.92	104	2	3321	2593	17	255	248	3e-74	4004	375	25	63.4667
Scaffold_1861	AIW27786.1	SceD-like_transglycosylase,_biomarker_for_vancomycin-intermediate_strains_[Staphylococcus_aureus_subsp.___	GH23	GH23	bacteria	Staphylococcus	54.7	57	3	3519	3010	65	231	155	2e-40	3523	231	14	71.8615
Scaffold_9264	ABO65789.1	Putative_hydrolase_[Geobacillus_thermodenitrificans_________	GH2	GH2	bacteria	Geobacillus	54.62	253	8	2880	1141	9	584	649	0	3370	586	65	98.1229
Scaffold_1504	AIQ25715.1	glycosyl_transferase_[Paenibacillus_sp._FSL_________	GT2	GT2	bacteria	Paenibacillus	54.58	109	0	8771	8052	1	240	269	6e-79	9517	249	8	95.9839
Scaffold_220	ALD81626.1	transglycosylase_[Staphylococcus___________	GH23	GH23	bacteria	Staphylococcus	54.55	103	1	90177	89491	1	231	199	1e-53	91176	231	1	99.5671
Scaffold_6005	EEV38030.1	hypothetical_protein_ECBG_00299_[Enterococcus_casseliflavus_________	GH2	GH2	bacteria	Enterococcus	54.42	297	4	2776	755	1	670	776	0	5651	797	42	83.9398
Scaffold_13232	AGK53502.1	hypothetical_protein_B1NLA3E_08700_[Bacillus_sp.________	GH28	GH28	bacteria	Bacillus	54.42	127	1	20	862	189	471	322	4e-105	862	521	98	54.1267
Scaffold_14872	ABN44905.1	Glycosyltransferase,_putative_[Streptococcus_sanguinis________	GT4	GT4	bacteria	Streptococcus	54.39	128	1	3	851	27	311	304	2e-99	852	415	99	68.4337
Scaffold_155	BAE18744.1	putative_glycosyltransferase_[Staphylococcus_saprophyticus_subsp._saprophyticus_ATCC______	GT2	GT2	bacteria	Staphylococcus	54.24	285	1	17051	15180	1	625	709	0	42618	627	4	99.5215
Scaffold_20678	ADX77005.1	hypothetical_protein_SPSE_1751_[Staphylococcus_pseudintermedius_______	GT4	GT4	bacteria	Staphylococcus	54.12	178	0	1721	558	9	396	452	6e-153	1723	396	68	97.7273
Scaffold_24	CCO11889.1	multicopper_oxidase_mco_[Carnobacterium_maltaromaticum________	AA0	AA0	bacteria	Carnobacterium	54.04	194	4	129655	128363	21	450	500	2e-154	243846	452	1	94.9115
Scaffold_729	BAK60932.1	amylopullulanase_[Lactococcus_garvieae___________	GH13	CBM34	bacteria	Lactococcus	54.01	190	3	41172	39904	144	563	479	1e-145	41177	605	3	69.2562
Scaffold_2183	AFJ26040.1	acetyl_xylan_esterase_[Streptococcus_parasanguinis_________	CE7	CE7	bacteria	Streptococcus	53.82	144	1	184	1122	7	320	348	2e-105	8067	327	12	95.7187
Scaffold_1733	BAK93367.1	putative_trehalose_6-phosphate_phosphorylase_[Tetragenococcus_halophilus_NBRC______	GH65	GH65	bacteria	Tetragenococcus	53.67	350	11	34640	32247	68	876	856	0	41958	876	6	92.2374
Scaffold_4206	ABX32291.1	hypothetical_protein_Pmob_1595_[Petrotoga_mobilis_______	CE1	CE1	bacteria	Petrotoga	53.62	31	1	79	282	8	76	73.6	3e-16	284	114	72	59.6491
Scaffold_3032	AHX19752.1	beta-galactosidase_[Bacillus_bombysepticus_str.__________	GH35	GH35	bacteria	Bacillus	53.56	274	0	4300	6069	1	590	686	0	16625	591	11	99.6616
Scaffold_1599	CBK94329.1	Alpha-galactosidase_[[Eubacterium]_rectale___________	GH36	GH36	bacteria	Eubacterium	53.3	329	4	15924	13741	1	717	825	0	21750	946	10	75.6871
Scaffold_9130	AKS72734.1	hypothetical_protein_RN70_01770_[Staphylococcus_________	GT4	GT4	bacteria	Staphylococcus	53.27	413	5	728	3421	22	920	1006	0	3826	921	70	97.5027
Scaffold_8423	CAL29012.1	putative_teichoic_acid_biosynthesis_protein_[Staphylococcus_carnosus_subsp._carnosus_____	GT4	GT4	bacteria	Staphylococcus	53.25	269	2	2	1741	152	735	617	0	2043	735	85	79.3197
Scaffold_3563	ABJ67178.1	Glycosyltransferase_[Pediococcus_pentosaceus_ATCC________	GT4	GT4	bacteria	Pediococcus	53.14	215	6	1418	3	1	475	494	3e-155	6082	482	23	98.3402
Scaffold_4311	AIM63574.1	hypothetical_protein_WS74_1325_[Weissella_________	GT8	GT8	bacteria	Weissella	52.79	127	0	1557	751	1	269	322	9e-103	2087	275	39	97.4545
Scaffold_14561	AIQ24904.1	beta-hexosaminidase_[Paenibacillus_sp._FSL________	GH3	GH3	bacteria	Paenibacillus	52.68	252	6	1915	188	1	560	618	0	2549	566	68	98.7633
Scaffold_225	AFO44358.1	multimodular_transpeptidase-transglycosylase_PBP_1B_[Enterococcus_faecalis________	GT51	GT51	bacteria	Enterococcus	52.62	343	8	39274	37019	23	776	735	0	48887	789	5	95.4373
Scaffold_149	AID02140.1	autolysin_[Staphylococcus___________	GH73	GH73	bacteria	Staphylococcus	52.61	108	1	944	1633	29	257	249	7e-74	2812	258	25	88.3721
Scaffold_1259	ADG99808.1	alpha-1,3/4-fucosidase,_putative_[Bifidobacterium_longum_subsp._longum______	GH29	GH29	bacteria	Bifidobacterium	52.44	217	3	13790	12381	8	472	512	6e-159	35438	478	4	97.0711
Scaffold_1657	ACS98997.1	glycoside_hydrolase_family_3_domain_protein_[Paenibacillus_sp._____	GH3	GH3	bacteria	Paenibacillus	52.21	333	5	7565	9715	3	720	768	0	14562	720	15	99.5833
Scaffold_4451	AKG73328.1	hypothetical_protein_AAT16_03290_[Salinicoccus_________	GH13	GH13	bacteria	Salinicoccus	51.38	224	4	10461	9058	1	469	468	3e-144	20206	472	7	99.1525
Scaffold_16369	CAL29061.1	conserved_hypothetical_protein_[Staphylococcus_carnosus_subsp._carnosus_____	GT4	GT4	bacteria	Staphylococcus	51.21	98	1	2	676	134	381	255	4e-81	676	421	99	58.6698
Scaffold_10351	AIQ48384.1	glycoside_hydrolase_[Paenibacillus_sp._FSL________	GH65	GH65	bacteria	Paenibacillus	50.9	212	2	1317	1	1	440	457	1e-150	1575	768	84	57.1615
Scaffold_4083	AHO06742.1	pyruvate-flavodoxin_oxidoreductase_[Salmonella_enterica_subsp._enterica_serovar_Enteritidis_str.____	GT2	GT2	bacteria	Salmonella	50.69	205	3	482	1765	1	431	435	1e-140	1767	810	73	53.0864
Scaffold_707	ADV94704.1	putative_exported_polysaccharide_deacetylase,_lipoprotein_[Bacillus_subtilis_______	CE4	CE4	bacteria	Bacillus	50.67	108	2	6154	6828	56	277	247	2e-70	19719	279	3	79.2115
Scaffold_13325	ADD99838.1	glycosyl_hydrolase_family_85_[Propionibacterium_acnes_______	GH85	GH85	bacteria	Propionibacterium	50.19	245	8	1543	2	4	515	512	1e-171	1817	718	85	71.1699
Scaffold_7724	AKZ84334.1	glycoside_hydrolase_[Enterobacter_hormaechei_subsp._______	GH28	GH28	bacteria	Enterobacter	50	203	3	1537	299	20	430	434	6e-146	1627	430	76	95.3488
Scaffold_2808	ADI96868.1	Phage_tail_length_tape-measure_protein_[Staphylococcus_aureus_subsp._aureus___	GH23	GH23	bacteria	Staphylococcus	50	315	13	4	2052	342	1011	570	4e-171	32777	1066	6	62.758
Scaffold_10014	AGY83005.1	6-phospho-beta-glucosidase_(plasmid)_[Carnobacterium_inhibens_subsp.________	GH1	GH1	bacteria	Carnobacterium	49.78	222	3	3870	2533	9	455	444	6e-141	3891	472	34	94.4915
Scaffold_13408	AAZ55152.1	Protein_of_unknown_function_DUF152_[Thermobifida_fusca_______	AA0	AA0	bacteria	Thermobifida	49.67	77	0	27	485	86	238	144	7e-37	2477	241	19	63.0705
Scaffold_6536	ACX66892.1	glycosyl_hydrolase_family_88_[Paenibacillus_sp.________	GH88	GH88	bacteria	Paenibacillus	49.61	189	2	2390	3526	8	390	397	1e-121	8272	390	14	97.9487
Scaffold_3106	AFM70990.1	alpha-L-fucosidase_[Enterococcus_hirae_ATCC_________	GH29	GH29	bacteria	Enterococcus	49.53	197	10	6840	8099	36	452	406	4e-123	11139	468	11	88.8889
Scaffold_16374	AGR48156.1	tail_lysin_[Staphylococcus_phage________	GH73	GH73	viruses	Staphylococcus	49.43	356	1	2347	230	1	705	667	0	4133	1401	51	50.2498
Scaffold_12161	AIQ33561.1	hypothetical_protein_R50345_02160_[Paenibacillus_sp._FSL______	PL12	PL12	bacteria	Paenibacillus	49.4	167	1	1038	43	3	333	346	1e-106	2237	651	45	50.6912
Scaffold_23100	AAC98402.1	WbbF_(plasmid)_[Plasmid__________	GT2	GT2	bacteria	Salmonella	49.32	205	5	1284	16	21	459	407	1e-135	1498	459	85	95.4248
Scaffold_3258	ADI26383.1	glycoside_hydrolase_family_2_sugar_binding_protein_[Geobacillus_sp.___	GH2	GH2	bacteria	Geobacillus	49.31	286	5	2580	862	8	580	597	0	7387	591	35	96.7851
Scaffold_22464	AFN50494.1	tat_pathway_signal_sequence_[Mycobacterium_tuberculosis______	GH0	GH0	bacteria	Mycobacterium	49.27	100	3	1099	488	38	239	194	3e-57	1276	240	48	83.75
Scaffold_2792	AFM69104.1	endolysin_[Enterococcus_hirae_ATCC__________	GH25	GH25	bacteria	Enterococcus	49.21	91	2	987	424	3	187	172	3e-46	2287	345	25	53.3333
Scaffold_2154	CAL28772.1	putative_transferase_[Staphylococcus_carnosus_subsp._carnosus________	GT4	GT4	bacteria	Staphylococcus	49.16	180	2	6	1079	24	379	363	4e-121	1206	390	89	91.0256
Scaffold_2552	ACJ51470.1	conserved_hypothetical_protein_[Bifidobacterium_longum_subsp._infantis_ATCC_15697_=_JCM_1222_=_DSM	GH0	GH0	bacteria	Bifidobacterium	49.02	327	6	2869	902	15	673	680	0	3163	674	62	97.6261
Scaffold_7672	AJT50364.1	amylopullulanase_[Lactobacillus_mucosae_________	GH13	CBM34	bacteria	Lactobacillus	48.93	278	6	520	2193	4	557	558	0	3954	611	42	90.5074
Scaffold_1914	CCE59752.1	Probable_transglycosylase_sceD_[Staphylococcus_________	GH23	GH23	bacteria	Staphylococcus	48.79	94	2	621	1	1	195	167	5e-45	2729	230	23	84.3478
Scaffold_16730	AAQ91294.1	dextranase_1_[Paenibacillus_sp._________	GH66	GH66	bacteria	Paenibacillus	48.77	207	7	1321	5	40	472	434	6e-142	1656	715	80	60.4196
Scaffold_226	AKG73413.1	hypothetical_protein_AAT16_03770_[Salinicoccus_________	GT4	GT4	bacteria	Salinicoccus	48.56	479	2	34612	37410	1	935	915	0	102685	938	3	99.5736
Scaffold_25948	BAK21846.1	minor_capsid_protein_[Melissococcus_plutonius_ATCC_______	GH0	GH0	bacteria	Melissococcus	47.85	78	4	558	76	119	276	135	3e-37	560	277	86	56.6787
Scaffold_760	ABX32004.1	glycosyl_transferase_group_1_[Petrotoga_mobilis________	GT4	GT4	bacteria	Petrotoga	47.81	195	6	6971	8125	1	385	363	6e-109	11704	407	10	94.3489
Scaffold_3971	ABX31679.1	putative_esterase_[Petrotoga_mobilis_________	CE1	CE1	bacteria	Petrotoga	47.79	129	4	67	864	1	265	256	6e-80	1438	265	55	99.6226
Scaffold_4221	AAL00946.1	putative_autolytic_1,4_beta-N-acetylmuramidase,_partial_[Lactobacillus_______	GH25	GH25	bacteria	Lactobacillus	47.72	117	8	1742	1029	10	244	199	2e-54	18173	244	4	95.9016
Scaffold_1361	AJP21769.1	glycosyl_transferase_family_1_[Staphylococcus________	GT4	GT4	bacteria	Staphylococcus	47.06	255	3	3657	2185	1	489	437	4e-138	3773	496	39	98.3871
Scaffold_25512	AIW34154.1	Pre-neck_appendage_protein_[Bacillus__________	GH28	GH28	bacteria	Bacillus	46.98	200	5	1208	3	269	698	330	5e-103	1208	849	99	50.53
Scaffold_193	AJC95556.1	hypothetical_protein_SHYC_03805_[Staphylococcus__________	GH23	CBM50	bacteria	Staphylococcus	46.79	81	4	597	1187	43	246	162	1e-42	3710	246	16	82.5203
Scaffold_18463	BAH18457.1	hypothetical_protein_MCCL_1750_[Macrococcus_caseolyticus_________	GH23	CBM50	bacteria	Macrococcus	46.53	63	1	436	47	1	144	92	6e-19	2021	271	19	52.7675
Scaffold_60	AKG74751.1	hypothetical_protein_AAT16_11435_[Salinicoccus_________	GH32	GH32	bacteria	Salinicoccus	46.52	257	2	11017	12477	6	490	428	4e-129	129842	501	1	96.6068
Scaffold_453	BAO08019.1	polysaccharide_lyase_8_[Enterococcus_mundtii_QU_______	PL8	PL8	bacteria	Enterococcus	46.41	500	9	23239	20300	7	993	931	0	28830	1005	10	98.1095
Scaffold_2312	AJD92663.1	pullulanase_[Jeotgalibacillus____________	GH13	CBM41,CBM48	bacteria	Jeotgalibacillus	46.2	447	13	2795	168	39	916	786	0	3411	968	77	90.5992
Scaffold_18471	AIT88202.1	Hypothetical_protein_Cul210932_0232_[Corynebacterium_________	GT0	GT0	bacteria	Corynebacterium	46.04	148	1	947	120	72	349	228	4e-69	1084	398	76	69.598
Scaffold_25126	AHC21780.1	esterase_[Paenibacillus_polymyxa__________	CE1	CE1	bacteria	Paenibacillus	45.86	85	0	495	25	1	157	147	9e-42	601	247	78	63.1579
Scaffold_7287	AJP25569.1	transglycosylase_[Staphylococcus___________	GH23	GH23	bacteria	Staphylococcus	45.82	110	5	3	731	1	233	144	2e-39	1006	235	72	98.7234
Scaffold_3818	BAO07776.1	peptidase,_M23_family_[Enterococcus_mundtii_QU________	GH73	GH73	bacteria	Enterococcus	45.71	123	6	11179	10130	192	474	289	4e-82	22660	490	5	57.551
Scaffold_2741	AII40405.1	DNA_recombination_protein,_RuvA_[Enterococcus_faecium_______	GH35	GH35	bacteria	Enterococcus	45.59	141	4	20	817	230	500	224	6e-61	4064	518	20	52.1236
Scaffold_3929	AGX06968.1	hypothetical_protein_N288_25690_[Bacillus_infantis_NRRL_______	PL9	PL9	bacteria	Bacillus	45.52	188	10	11606	10473	11	389	301	5e-87	11607	463	10	81.6415
Scaffold_13270	ALC91502.1	hypothetical_protein_AM500_18205_[Bacillus_sp.________	GH0	GH0	bacteria	Bacillus	45.23	282	6	1615	41	6	539	449	7e-149	1876	558	84	95.5197
Scaffold_774	BAK59757.1	penicillin-binding_protein_1A/1B_[Lactococcus_garvieae________	GT51	GT51	bacteria	Lactococcus	45.09	319	12	1384	3225	42	647	488	7e-148	14943	713	12	84.8527
Scaffold_18060	AEV21021.1	Glycosyl_transferase_group_1_[Geobacillus_thermoleovorans_______	GT4	GT4	bacteria	Geobacillus	44.35	193	5	1072	2	7	366	320	1e-96	3692	380	29	94.4737
Scaffold_13355	AJI06556.1	poly(glycerophosphate)_glycerophosphotransferase_[Bacillus_cereus_________	GT2	GT2	bacteria	Bacillus	44.22	203	9	50	1201	317	709	328	8e-94	7131	710	16	55.2113
Scaffold_7858	AJK35028.1	BNR/Asp-box_repeat_family_protein_[Bacillus________	GH0	GH0	bacteria	Bacillus	44.04	192	5	3223	4287	1	357	312	2e-92	9272	357	11	99.7199
Scaffold_7847	AEF31373.1	glycosyl_hydrolase_family_25_[Gardnerella_vaginalis_______	GH25	GH25	bacteria	Gardnerella	43.99	162	8	1181	249	1	306	259	5e-79	1823	306	51	99.6732
Scaffold_18162	AHZ16182.1	Pre-neck_appendage_protein_[Bacillus_velezensis_________	GH28	GH28	bacteria	Bacillus	43.87	302	7	3114	1423	265	858	473	3e-149	3119	860	54	68.9535
Scaffold_617	AIR83304.1	teichoic_acid_biosynthesis_protein_F_[Staphylococcus_______	GT2	GT2	bacteria	Staphylococcus	43.65	220	4	4199	5410	300	714	348	4e-100	11893	721	25	57.4202
Scaffold_6590	ADO66962.1	beta_galactosidase_subunit_small_(plasmid)_[Enterococcus________	GH2	GH2	bacteria	Enterococcus	43.44	276	10	2	1513	401	915	427	2e-137	1515	943	99	54.5069
Scaffold_420	CCO10545.1	muramidase-2_[Carnobacterium_maltaromaticum__________	GH73	CBM50	bacteria	Carnobacterium	43.31	285	7	7226	8794	273	805	315	3e-88	9704	807	16	65.9232
Scaffold_7451	AIS64483.1	glycosyl_hydrolase_[Listeria_ivanovii_subsp._________	GH0	GH0	bacteria	Listeria	43.25	353	10	3266	1323	169	807	556	0	3271	809	59	78.8628
Scaffold_3665	AJO73024.1	CDP-glycerol_glycerophosphotransferase_[Lactobacillus__________	GT4	GT4	bacteria	Lactobacillus	43.11	431	10	982	3321	13	795	590	0	3666	939	64	83.2801
Scaffold_8365	AAO81590.1	N-acetylmuramoyl-L-alanine_amidase,_family_4_[Enterococcus_faecalis______	GH73	GH73	bacteria	Enterococcus	42.86	214	9	11628	12857	111	504	289	1e-118	13631	652	11	60.2761
Scaffold_10096	ABJ97672.1	antifreeze_protein_[Saussurea__________	GH19	GH19	eukaryota	Saussurea	42.74	53	2	2180	1839	11	116	67.4	9e-11	3814	200	9	52.5
Scaffold_1803	AFM03407	#N/A	GT4	GT4	bacteria	Flexibacter	42.26	94	2	3922	4419	20	186	119	5e-27	4740	296	11	56.0811
Scaffold_28087	NP_466072.1	wall_teichoic_acid_glycosylation_protein_GtcA_[Listeria_monocytogenes_____	GT0	GT0	bacteria	Listeria	42.24	59	1	338	661	30	145	91.7	2e-21	696	145	47	79.3103
Scaffold_12906	AKG74780.1	hypothetical_protein_AAT16_11625_[Salinicoccus_________	GH23	CBM50	bacteria	Salinicoccus	42.01	75	3	1066	581	1	153	108	7e-24	3762	293	13	51.8771
Scaffold_1397	AGP73798.1	Glycosyl_transferase,_family_2_[Lactobacillus_rhamnosus_______	GT8	GT8	bacteria	Lactobacillus	41.96	164	2	1217	363	1	285	229	1e-65	3649	286	23	99.3007
Scaffold_2196	BAK60580.1	phage_minor_tail_protein_[Lactococcus_garvieae________	GH23	GH23	bacteria	Lactococcus	41.82	644	16	4580	768	1	1350	1023	0	26283	1593	16	84.683
Scaffold_1537	AGC89857.1	teichoic_acid_biosynthesis_protein_F_[Staphylococcus_warneri______	GT2	GT2	bacteria	Staphylococcus	41.63	242	5	1529	246	275	714	342	1e-98	6790	720	35	60.9722
Scaffold_7006	CAL27202.1	teichoic_acid_biosynthesis_protein_X_[Staphylococcus_carnosus_subsp._carnosus____	GT2	GT2	bacteria	Staphylococcus	41.61	156	8	2998	2159	1	281	212	2e-58	4521	352	19	79.5455
Scaffold_2866	ALA96589.1	hypothetical_protein_AMK43_02675_[Leptotrichia_sp._oral_taxon______	GH0	GH0	bacteria	Leptotrichia	41.58	183	12	2037	841	43	398	310	2e-92	3893	434	31	81.7972
Scaffold_9131	AKP04358.1	hypothetical_protein_ABB45_11740_(plasmid)_[Lactobacillus________	GT4	GT4	bacteria	Lactobacillus	40.91	117	0	1410	817	171	368	153	3e-40	1410	375	42	52.5333
Scaffold_10725	AIZ15679.1	glycoside_hydrolase_family_42_[Bifidobacterium_pseudolongum_______	GH42	GH42	bacteria	Bifidobacterium	40.81	423	7	635	2857	109	839	606	0	2971	839	75	87.0083
Scaffold_6516	AGY80987.1	pre-neck_appendage_protein_[Carnobacterium_inhibens_subsp._______	GH28	GH28	bacteria	Carnobacterium	40.73	151	5	504	1307	77	346	183	1e-50	1309	472	61	56.9915
Scaffold_1028	ACU07564.1	hypothetical_protein_FIC_01114_[Flavobacteriaceae_bacterium________	CE0	CE0	bacteria	Flavobacteriaceae	40.73	189	5	33715	32744	1	328	229	7e-83	38476	608	4	53.7829
Scaffold_29101	BAI84760.1	hypothetical_protein_BSNT_02005_[Bacillus_subtilis_subsp._natto______	GT4	GT4	bacteria	Bacillus	40.47	142	5	1	750	120	372	176	5e-51	751	377	99	66.8435
Scaffold_148	AEH92114.1	glycosyl_transferase,_group_2_family_protein_[Listeria_monocytogenes_____	GT2	GT2	bacteria	Listeria	40.43	430	13	41466	39199	8	782	504	8e-152	49044	783	9	98.8506
Scaffold_28308	ABS21278.1	putative_esterase_[Bacillus_cytotoxicus_NVH________	CE0	CE0	bacteria	Bacillus	40.43	83	1	4	426	90	229	127	6e-35	455	243	93	57.2016
Scaffold_19851	EEV38235.1	hypothetical_protein_ECBG_00504_[Enterococcus_casseliflavus________	CE4	CE4	bacteria	Enterococcus	40.2	167	3	894	7	135	427	198	2e-54	1714	520	52	56.1538
Scaffold_195	ADK03946.1	conserved_hypothetical_acetyl_esterase_[Bacillus_cereus_biovar_anthracis_str.____	CE0	CE0	bacteria	Bacillus	40.08	141	1	52567	53277	6	241	194	5e-52	53839	243	1	96.7078
Scaffold_3112	AKN54606.1	Teichoic_acid_biosynthesis_protein_[Bacillus_________	GT4	GT4	bacteria	Bacillus	39.8	668	17	3638	168	29	1197	797	0	3677	1198	94	97.4958
Scaffold_10501	AJG92915.1	glycosyl_transferases_group_1_family_protein_[Bacillus_______	GT4	GT4	bacteria	Bacillus	39.13	289	6	3484	4986	5	496	352	7e-103	5802	664	26	73.9458
Scaffold_21744	AEN91383.1	Esterase_family_protein_[Bacillus_megaterium________	CE0	CE0	bacteria	Bacillus	38.89	110	0	494	1033	8	187	122	8e-31	1044	241	52	74.2739
Scaffold_4281	AFV71678.1	BglG_family_transcriptional_antiterminator_[Streptococcus_________	GH13	GH13	bacteria	Streptococcus	38.76	247	6	8891	10141	281	690	287	1e-79	12170	692	10	59.104
Scaffold_4774	CEF19124.1	Tape_measure_domain_protein_[Staphylococcus_________	GH23	GH23	bacteria	Staphylococcus	38.75	629	31	7287	3481	337	1558	683	0	11164	1558	43	78.3697
Scaffold_2128	AEH52780.1	CDP-glycerol:poly(glycerophosphate)_glycerophosphotransferase_[Bacillus_coagulans__________	GT4	GT4	bacteria	Bacillus	38.57	686	16	1190	4666	5	1198	790	0	19580	1199	23	99.4996
Scaffold_14896	AGE38766.1	Glycosyltransferase_[Lactobacillus_plantarum__________	GT2	GT2	bacteria	Lactobacillus	38.51	177	5	221	1147	3	298	213	3e-62	1664	319	56	92.4765
Scaffold_24067	ADQ59455.1	minor_capsid_protein_[Lactobacillus_amylovorus_GRL_______	GH0	GH0	bacteria	Lactobacillus	38.28	200	5	996	1	5	338	209	5e-61	1295	387	77	86.0465
Scaffold_20063	AFM43133.1	putative_glycosyltransferase_[Desulfosporosinus_acidiphilus_________	GT2	GT2	bacteria	Desulfosporosinus	37.74	92	4	141	614	2	154	97.8	9e-23	630	288	75	52.7778
Scaffold_1176	ACZ43481.1	cysteinyl-tRNA_synthetase_[Thermobaculum_terrenum_ATCC_________	GT2	GT2	bacteria	Thermobaculum	37.6	265	9	12320	13723	1	463	311	1e-86	17807	785	8	58.8535
Scaffold_7990	AII40189.1	hypothetical_protein_M395_01375_[Enterococcus_faecium________	GH78	GH78	bacteria	Enterococcus	37.56	107	5	15	587	140	326	134	2e-33	1492	336	38	55.3571
Scaffold_1773	AGB80024.1	glycosyltransferase_[Enterobacteriaceae_bacterium_strain_FGI________	GT4	GT4	bacteria	Enterobacteriaceae	37.55	309	10	3040	4575	30	544	353	6e-101	4848	1022	32	50.2935
Scaffold_3634	AEP88498.1	glycosyltransferase_[Bacillus_subtilis_subsp._spizizenii_________	GT2	GT2	bacteria	Bacillus	37.35	693	21	4046	552	3	1159	736	0	5798	1166	60	99.1424
Scaffold_2629	EEV39642.2	hypothetical_protein_ECBG_01911_[Enterococcus_casseliflavus_________	GT4	GT4	bacteria	Enterococcus	37.34	419	13	3	2210	274	1041	459	1e-144	2212	1114	99	68.851
Scaffold_3870	KFY84961.1	hypothetical_protein_V500_08824_[Pseudogymnoascus_sp._VKM_F-4518_______	GH135	GH135	eukaryota	Pseudogymnoascus	37.3	224	6	291	1379	5	373	248	2e-72	1540	655	71	56.1832
Scaffold_3751	AGQ45430.1	Peptidase_family_protein_(plasmid)_[Bacillaceae_bacterium_______	GH23	GH23	bacteria	Bacillaceae	37.29	164	9	5952	5095	51	333	167	7e-43	7100	343	12	82.2157
Scaffold_14867	ACY24657.1	beta-galactosidase_[uncultured____________	GH0	GH0	unclassified	uncultured	37.2	103	0	1417	926	135	298	110	8e-26	1443	301	34	54.1528
Scaffold_10193	ADL35584.1	polygalacturonase_Pgl28B_[Butyrivibrio_proteoclasticus_________	GH28	GH28	bacteria	Butyrivibrio	36.31	278	12	1705	3165	16	508	297	4e-87	3580	519	41	94.7977
Scaffold_7195	AFZ04852.1	amino_acid_adenylation_domain_protein_[Oscillatoria_nigro-viridis_PCC______	GT2	GT2	bacteria	Oscillatoria	35.74	451	12	758	3001	321	1056	459	6e-139	3005	1443	75	50.9356
Scaffold_17081	ALA44820.1	hypothetical_protein_ABE82_11165_[Paenibacillus__________	PL0	PL0	bacteria	Paenibacillus	35.63	189	10	1049	102	198	542	188	4e-52	1056	634	90	54.2587
Scaffold_849	ABZ10271.1	putative_tRNA_synthetases_class_I_(C)_catalytic_domain_protein_[uncultured_marine_microorganism__	GT2	GT2	unclassified	uncultured	35.32	286	9	56790	58253	2	481	303	8e-84	67819	754	2	63.5279
Scaffold_525	AFM69111.1	TP901_family_phage_tail_tape_measure_protein_[Enterococcus_hirae_ATCC____	GH23	GH23	bacteria	Enterococcus	35.19	675	21	29817	33311	7	1237	602	8e-173	43235	2161	9	56.9181
Scaffold_8407	ACM06887.1	lytic_transglycosylase,_catalytic_(plasmid)_[Thermomicrobium_roseum_DSM______	GH23	GH23	bacteria	Thermomicrobium	34.92	99	8	1067	540	82	259	94.7	5e-20	1518	327	35	54.1284
Scaffold_21085	AHB93109.1	hypothetical_protein_P795_16920_[Acinetobacter_baumannii________	GT0	GT0	bacteria	Acinetobacter	34.82	110	5	129	716	81	296	117	3e-29	716	360	82	59.7222
Scaffold_4985	BAH17374.1	hypothetical_protein_MCCL_0667_[Macrococcus_caseolyticus_________	GT2	GT2	bacteria	Macrococcus	34.67	399	14	8919	6955	38	686	341	4e-98	9964	706	20	91.7847
Scaffold_12007	AIQ22829.1	glycoside_hydrolase_[Paenibacillus_sp._FSL________	GH36	GH36	bacteria	Paenibacillus	34.26	326	8	2503	950	40	572	345	9e-102	5767	580	27	91.7241
Scaffold_5097	AAV54596.1	formaldehyde_dehydrogenase/S-formylglutathione_hydrolase_fusion_protein_(macronuclear)_[Sterkiella______	CE0	CE0	eukaryota	Sterkiella	34.14	231	6	1106	6	9	371	179	2e-46	2181	671	50	53.9493
Scaffold_26132	AGE38764.1	Glycosyltransferase_[Lactobacillus_plantarum__________	GT4	GT4	bacteria	Lactobacillus	34.13	114	4	317	871	3	210	108	9e-26	873	343	64	60.3499
Scaffold_30116	ACL38425.1	alpha-L-rhamnosidase_[Pseudarthrobacter_chlorophenolicus__________	GH78	GH78	bacteria	Arthrobacter	34	247	6	1258	71	369	759	254	1e-74	1260	763	94	51.114
Scaffold_5237	EEV03402.1	peptidase_M23_[Staphylococcus_aureus_subsp._aureus______	GH23	GH23	bacteria	Staphylococcus	33.82	630	25	6675	10079	13	1066	556	2e-166	15734	1110	22	94.8649
Scaffold_6148	AJE49066.1	nucleoside_diphosphate_epimerase_[Celeribacter_________	GH0	GH0	bacteria	Celeribacter	33.72	190	13	957	13	312	646	142	2e-32	17925	661	5	50.5295
Scaffold_119	AIQ17358.1	esterase_[Paenibacillus_sp._FSL_________	CE0	CE0	bacteria	Paenibacillus	33.62	141	4	1207	545	11	240	124	2e-30	1744	253	38	90.5138
Scaffold_1878	BAK95127.1	putative_phage_tail_tape_measure_protein_[Tetragenococcus_halophilus_NBRC____	GH23	GH23	bacteria	Tetragenococcus	33.55	578	26	43683	46607	10	1053	437	9e-123	69325	1465	5	71.1945
Scaffold_9129	AGC46951.1	esterase_[Myxococcus_stipitatus_DSM_________	CE0	CE0	bacteria	Myxococcus	33.14	87	11	673	182	52	203	57.4	7e-08	1328	285	37	52.9825
Scaffold_35432	AAO82730.1	conserved_hypothetical_protein_[Enterococcus_faecalis_________	CE0	CE0	bacteria	Enterococcus	33.12	62	3	135	479	5	156	80.5	2e-17	479	262	72	57.6336
Scaffold_7779	BAK93713.1	putative_hydrolase_[Tetragenococcus_halophilus_NBRC_________	GH73	GH73	bacteria	Tetragenococcus	32.84	114	3	1032	229	125	326	150	3e-40	1032	349	78	57.5931
Scaffold_4029	ACV39365.1	sucrose-6-phosphate_hydrolase_[Leptotrichia_buccalis__________	GH32	GH32	bacteria	Leptotrichia	32.24	301	10	2195	3610	4	480	247	7e-66	4900	946	29	50.3171
Scaffold_13472	AKE28372.1	oxidoreductase_[Thermotoga_maritima___________	GH109	GH109	bacteria	Thermotoga	32.01	217	8	306	1325	2	344	178	2e-49	1411	360	72	95
Scaffold_12115	ACO62070.1	formaldehyde_dehydrogenase/S-formylglutathione_hydrolase_[Micromonas__________	CE0	CE0	eukaryota	Micromonas	31.78	225	9	736	1776	322	680	131	3e-30	2101	681	50	52.5698
Scaffold_15878	AIJ21817.1	glycosyl_transferase_[Amycolatopsis_methanolica__________	GT2	GT2	bacteria	Amycolatopsis	31.49	109	6	5	532	136	306	63.5	2e-09	1800	306	29	55.5556
Scaffold_16823	ACV05413.1	cell_wall-associated_hydrolase,_invasion-associated_protein_[Kytococcus_sedentarius_DSM______	GT2	GT2	bacteria	Kytococcus	31.27	188	5	1011	1874	269	571	149	5e-37	1970	580	44	52.069
Scaffold_12300	EEQ65803.1	hypothetical_protein_LBPG_01252_[Lactobacillus_paracasei_subsp._paracasei______	PL12	PL12	bacteria	Lactobacillus	31.11	402	12	1922	69	26	635	286	2e-80	5282	641	35	95.0078
Scaffold_1091	ACA82102.1	Predicted_periplasmic_solute-binding_protein_[Leuconostoc_citreum________	GH73	GH73	bacteria	Leuconostoc	31.06	167	6	5859	6632	78	332	120	4e-26	16675	440	5	57.7273
Scaffold_7422	BAS15972.1	L-arabinose_transport_system_permease_protein_AraQ_[Arthrobacter_sp.______	GH130	GH130	bacteria	Arthrobacter	31.02	184	2	8689	7883	44	317	140	5e-33	8802	445	9	61.3483
Scaffold_18271	AIF44547.1	glycosyl_transferase_family_1_[Virgibacillus_sp._______	GT4	GT4	bacteria	Virgibacillus	30.46	220	4	1269	298	57	376	174	5e-47	1726	389	56	82.0051
Scaffold_15776	CRK61483.1	Cell_wall-binding_protein_[Alloactinosynnema_sp.________	GH23	GH23	bacteria	Alloactinosynnema	30.4	182	6	1127	1936	134	401	95.1	6e-19	2411	492	34	54.2683
Scaffold_20729	AGF58056.1	beta-xylosidase_XynB_[Clostridium_saccharoperbutylacetonicum__________	GH39	GH39	bacteria	Clostridium	30.35	159	5	63	782	123	376	132	6e-34	795	461	91	54.8807
Scaffold_2323	BAB92994.1	member_of_chb_operon_[Serratia_________	CE0	CE0	bacteria	Serratia	30.12	168	8	13874	14641	24	272	90.1	4e-17	15825	272	5	91.1765
Scaffold_9282	AHV96381.1	hypothetical_protein_PSAB_07235_[Paenibacillus_sabinae________	PL0	PL0	bacteria	Paenibacillus	30.02	285	24	2305	485	31	518	197	7e-52	2468	697	74	69.8709
Scaffold_6455	AHM58361.1	oxidoreductase_[Flammeovirgaceae_bacterium___________	GH0	GH0	bacteria	Flammeovirgaceae	30	131	6	1111	524	24	218	84.3	3e-16	1647	350	36	55.4286
Scaffold_9790	AEA24083.1	asparagine_synthase_(glutamine-hydrolyzing)_[Pseudonocardia_dioxanivorans_________	GT4	GT4	bacteria	Pseudonocardia	29.97	404	23	3454	1577	391	1031	263	8e-71	4761	1049	39	61.0105
Scaffold_16585	AAU39366.1	putative_esterase_[Bacillus_licheniformis_DSM_13_=_ATCC______	CE1	CE1	bacteria	Bacillus	29.67	124	2	3	539	78	258	81.3	1e-15	1569	271	34	66.4207
Scaffold_4405	CBJ22825.1	esterase_[Streptococcus_mitis__________	CE0	CE0	bacteria	Streptococcus	29.64	164	6	708	1430	1	251	112	3e-26	1595	259	45	96.5251
Scaffold_17794	ACU71587.1	serine/threonine_protein_kinase_[Catenulispora_acidiphila_DSM_______	GH23	GH23	bacteria	Catenulispora	29.39	163	15	1259	477	20	304	84	8e-16	1494	552	52	51.4493
Scaffold_633	AKS73694.1	hypothetical_protein_RN70_07150_[Staphylococcus__________	GH23	GH23	bacteria	Staphylococcus	28.94	754	41	16637	20329	1	1390	472	4e-133	64115	1658	6	83.7756
Scaffold_91	CAH17256.1	hypothetical_protein_plpp0079_(plasmid)_[Legionella_pneumophila_str._______	CE1	CE1	bacteria	Legionella	28.94	139	15	2856	3512	48	270	58.9	1e-07	3555	298	18	74.4966
Scaffold_15	AEI12495.1	UDP-N-acetylmuramate/alanine_ligase_[Cellulomonas_gilvus_ATCC_________	GT28	GT28	bacteria	Cellvibrio	28.57	297	11	1001	2296	430	888	162	2e-39	2619	894	49	51.2304
Scaffold_10803	ALC25135.1	serine/threonine_protein_kinase_[Streptomyces_________	GH23	GH23	bacteria	Streptomyces	28.52	176	11	1301	501	19	301	77	2e-13	1978	506	40	55.7312
Scaffold_868	AEO40275.1	transcriptional_regulator_[Listeria_monocytogenes_Finland_________	GH39	GH39	bacteria	Listeria	28.12	393	19	6937	5159	163	773	202	5e-51	17778	780	10	78.2051
Scaffold_10835	CCQ75502.1	Putative_GT2_[Magnetospira_sp._________	GT2	GT2	bacteria	Magnetospirillum	28.09	223	10	1680	2714	301	634	94.4	4e-18	4498	642	23	51.8692
Scaffold_7560	AEJ31528.1	N-acetylmuramidase_[Leuconostoc_sp.__________	GH73	GH73	bacteria	Leuconostoc	28.05	163	6	2319	1585	69	301	89	1e-16	5397	434	14	53.4562
Scaffold_21245	AEE16179.1	Beta-ketoacyl-acyl-carrier-protein_synthase_III_[Treponema_brennaborense_DSM________	GT2	GT2	bacteria	Treponema	27.47	105	5	184	654	138	317	71.2	3e-13	656	328	72	54.5732
Scaffold_11026	ACT50443.1	extracellular_solute-binding_protein_family_3_[Methylovorus_glucosetrophus______	GH23	GH23	bacteria	Methylovorus	27.31	166	7	1789	2505	13	256	81.6	2e-14	3390	475	21	51.1579
Scaffold_867	AJO24331.1	AraC_family_transcriptional_regulator_[Bacillus________	GH39	GH39	bacteria	Bacillus	27.3	427	14	5835	3985	139	764	193	1e-48	12145	768	15	81.3802
Scaffold_7420	BAP55057.1	glycosyltransferase,_group_2_family_protein_[Thioploca_______	GT2	GT2	bacteria	Thioploca	27.27	157	13	2023	1196	2	246	64.3	2e-09	2396	478	35	51.046
Scaffold_31606	AJX14872.1	glycosyl_transferases_group_1_family_protein_[Burkholderia_ubonensis_____	GT4	GT4	bacteria	Burkholderia	26.94	144	5	632	18	13	229	94	3e-21	652	398	94	54.2714
Scaffold_476	ADH70687.1	glycosyl_transferase_family_51_[Nocardiopsis_dassonvillei_subsp._dassonvillei_DSM____	GT51	GT51	bacteria	Nocardiopsis	26.53	244	17	2475	3617	314	715	85.5	1e-14	16724	789	7	50.8238
Scaffold_19476	CBL92206.1	N-acetylmuramidase_[Leuconostoc_gelidum_subsp._gasicomitatum_LMG________	GH73	GH73	bacteria	Leuconostoc	26.34	179	6	1298	534	68	322	96.3	6e-20	1557	430	49	59.0698
Scaffold_3366	AHF92902.1	oxidoreductase_[Opitutaceae_bacterium___________	GH0	GH0	bacteria	Opitutaceae	26.23	225	11	1287	2387	22	365	119	5e-27	2556	432	43	79.3981
Scaffold_78	AKY02190.1	hypothetical_protein_SF1_410_[Streptomyces_phage________	GH0	GH0	viruses	Streptomyces	25.9	337	9	12062	10677	182	649	122	2e-26	16659	674	8	69.2878
Scaffold_14966	ABN80102.1	IspC_[Listeria____________	GH73	GH73	bacteria	Listeria	25.58	309	24	1785	436	308	765	77.8	4e-13	3023	774	45	59.0439
Scaffold_15856	AEI15911.1	ABC-type_transporter,_periplasmic_subunit_family_3_[Flexistipes_sinusarabici_DSM_____	GH23	GH23	bacteria	Flexistipes	25.42	159	7	25	720	35	262	70.9	9e-12	1372	454	51	50
Scaffold_4296	AET29874.1	aminodeoxychorismate_lyase_[Leuconostoc_mesenteroides_subsp._mesenteroides_______	GH73	GH73	bacteria	Leuconostoc	25.37	163	9	998	258	76	327	69.7	1e-11	1151	433	64	57.9677

## Sheet: DJ
Supplementary Table S8. Carbohydrate-active enzyme (CAZyme) in DJ at a sequence criteria of 25% identity and 50% subject coverage
query id	subject id	Annotation	Cazy family	For Count	Domain	Genus	% identity	mismatches	gap opens	q. start	q. end	s. start	s. end	bit score	evalue	query length	subject length	% query coverage per subject	%sub_cov
Scaffold_1522	ACJ79196.1	glycosyl_transferase_family_2_[Bacillus_cereus________	GT2	GT2	bacteria	Bacillus	100	0	0	1490	5041	1	1184	2373	0	5118	1184	69	99.9155
Scaffold_11997	AKQ71838.1	maltose_phosphorylase_[Bacillus_licheniformis__________	GH65	GH65	bacteria	Bacillus	100	0	0	3253	974	1	760	1546	0	8656	760	26	99.8684
Scaffold_7331	AAU42967.1	glycosyltransferase_[Bacillus_licheniformis_DSM_13_=_ATCC_______	GT2	GT2	bacteria	Bacillus	100	0	0	3730	1475	1	752	1563	0	4691	752	48	99.867
Scaffold_202	BAD63989.1	beta-glucosidase_[Bacillus_clausii___________	GH3	GH3	bacteria	Bacillus	100	0	0	76236	78488	1	751	1509	0	167978	751	1	99.8668
Scaffold_13280	AKQ75556.1	glycoside_hydrolase_family_protein_[Bacillus_licheniformis_______	GH42	GH42	bacteria	Bacillus	100	0	0	6868	4817	1	684	1437	0	10781	684	19	99.8538
Scaffold_4458	AFQ08134.1	penicillin-binding_protein_[Bacillus_cereus__________	GT51	GT51	bacteria	Bacillus	100	0	0	3145	5184	1	680	1303	0	5227	680	39	99.8529
Scaffold_17168	AKQ74091.1	glycoside_hydrolase_family_protein_[Bacillus_licheniformis________	GH32	CBM66	bacteria	Bacillus	100	0	0	7145	9175	1	677	1339	0	25879	677	8	99.8523
Scaffold_7557	BAI86673.1	penicillin-binding_protein_4_[Bacillus_subtilis_subsp._natto_______	GT51	GT51	bacteria	Bacillus	100	0	0	17890	19755	1	622	1291	0	20391	622	9	99.8392
Scaffold_10428	AAU39596.1	neopullulanase_YvdF_[Bacillus_licheniformis_DSM_13_=_ATCC______	GH13	CBM34	bacteria	Bacillus	100	0	0	4079	2319	1	587	1227	0	24876	587	7	99.8296
Scaffold_13945	AKQ71971.1	glycoside_hydrolase_family_protein_[Bacillus_licheniformis________	GH13	GH13	bacteria	Bacillus	100	0	0	4259	2574	1	562	1170	0	5599	562	30	99.8221
Scaffold_16361	AKQ72039.1	glycoside_hydrolase_family_protein_[Bacillus_licheniformis________	GH43	GH43	bacteria	Bacillus	100	0	0	4218	2617	1	534	1111	0	8701	534	36	99.8127
Scaffold_14990	AGE62493.1	spore_coat_protein_A_[Bacillus_subtilis________	AA0	AA0	bacteria	Bacillus	100	0	0	3622	2078	1	515	1027	0	6473	515	24	99.8058
Scaffold_16270	AKR36424.1	Alpha-amylase_[Bacillus_thuringiensis_serovar__________	GH13	GH13	bacteria	Bacillus	100	0	0	866	2404	1	513	1055	0	3994	513	39	99.8051
Scaffold_16113	AKQ75458.1	glycoside_hydrolase_family_protein_[Bacillus_licheniformis________	GH32	GH32	bacteria	Bacillus	100	0	0	3721	5196	1	492	1026	0	7233	492	20	99.7967
Scaffold_1755	AFQ08598.1	glycoside_hydrolase_family_6-phospho-beta-glucosidase_[Bacillus_cereus________	GH1	GH1	bacteria	Bacillus	100	0	0	2536	1100	1	479	942	0	5829	479	25	99.7912
Scaffold_2793	BAI83813.1	hypothetical_protein_BSNT_06675_[Bacillus_subtilis_subsp._natto_______	GH1	GH1	bacteria	Bacillus	100	0	0	11088	12518	1	477	996	0	43242	477	3	99.7904
Scaffold_10197	AKQ73760.1	glycoside_hydrolase_family_protein_[Bacillus_licheniformis________	GH1	GH1	bacteria	Bacillus	100	0	0	4049	2637	1	471	933	0	4442	471	32	99.7877
Scaffold_1194	AAU43027.1	phospho-beta-glucosidase_BglH_[Bacillus_licheniformis_DSM_13_=_ATCC______	GH1	GH1	bacteria	Bacillus	100	0	0	1566	160	1	469	970	0	3632	469	39	99.7868
Scaffold_19378	EEV37891.2	poly-beta-1,6_N-acetyl-D-glucosamine_synthase_[Enterococcus_casseliflavus_________	GT2	GT2	bacteria	Enterococcus	100	0	0	5472	4156	1	439	846	0	7060	439	19	99.7722
Scaffold_1051	BAI86539.1	alpha-D-galactoside_galactohydrolase_[Bacillus_subtilis_subsp._natto________	GH4	GH4	bacteria	Bacillus	100	0	0	5250	6545	1	432	905	0	7063	432	18	99.7685
Scaffold_21515	AKQ72325.1	alpha-D-galactoside_galactohydrolase_[Bacillus_licheniformis__________	GH4	GH4	bacteria	Bacillus	100	0	0	1517	2812	1	432	899	0	5199	432	25	99.7685
Scaffold_10347	AAU40282.1	putative_carbohydrate_esterase_[Bacillus_licheniformis_DSM_13_=_ATCC_____	CE12	CE12	bacteria	Bacillus	100	0	0	3287	4549	1	421	879	0	5611	421	27	99.7625
Scaffold_1846	BAL20986.1	putative_glycosyl_transferase_[Bacillus_cereus_________	GT4	GT4	bacteria	Bacillus	100	0	0	5571	4372	1	400	828	0	14791	400	8	99.75
Scaffold_9450	AAU41261.1	L-malic_acid_glycosyltransferase_BshA_[Bacillus_licheniformis_DSM_13_=_ATCC____	GT4	GT4	bacteria	Bacillus	100	0	0	11076	12257	1	394	786	0	16586	394	7	99.7462
Scaffold_14596	AKR36973.1	UDP-N-acetylglucosamine-N-acetylmuramyl-(pentapeptide)_pyrophosphoryl-undecaprenol_N-acetylglucosamine_transferase_1_[Bacillus_thuringiensis_serovar______	GT28	GT28	bacteria	Bacillus	100	0	0	39	1205	1	389	743	0	2064	389	57	99.7429
Scaffold_905	AFQ12968.1	N-acetylglucosamine-6-phosphate_deacetylase_[Bacillus_cereus__________	CE9	CE9	bacteria	Bacillus	100	0	0	9696	10856	1	387	793	0	14434	387	8	99.7416
Scaffold_9058	BAI87594.1	hypothetical_protein_BSNT_10583_[Bacillus_subtilis_subsp._natto_______	CE12	CE12	bacteria	Bacillus	100	0	0	2089	944	1	382	796	0	7920	382	14	99.7382
Scaffold_17129	AKQ74957.1	capsular_polysaccharide_biosynthesis_protein,glycosyl_transferase_family_4,_YveN_[Bacillus_licheniformis____	GT4	GT4	bacteria	Bacillus	100	0	0	200	1345	1	382	798	0	3042	382	59	99.7382
Scaffold_8240	AAU42121.1	glycosyltransferase_YkoN_[Bacillus_licheniformis_DSM_13_=_ATCC______	GT28	GT28	bacteria	Bacillus	100	0	0	4007	5137	1	377	758	0	7066	377	16	99.7347
Scaffold_4528	AFQ09558.1	glycoside_hydrolase_family_protein_[Bacillus_cereus________	GT4	GT4	bacteria	Bacillus	100	0	0	3433	2327	1	369	753	0	7433	369	15	99.729
Scaffold_5753	AKQ72880.1	undecaprenyldiphospho-muramoylpentapeptide_beta-N-_acetylglucosaminyltransferase_[Bacillus_licheniformis_________	GT28	GT28	bacteria	Bacillus	100	0	0	8163	7066	1	366	742	0	9199	366	12	99.7268
Scaffold_4825	CEI58342.1	exo-glucosaminidase_LytG_[Bacillus___________	GH73	GH73	bacteria	Bacillus	100	0	0	4494	5525	1	344	652	0	11581	344	9	99.7093
Scaffold_21314	AKQ75411.1	pectate_lyase,_polysaccharide_lyase_family_1_[Bacillus_licheniformis______	PL1	PL1	bacteria	Bacillus	100	0	0	287	1309	1	341	584	0	2174	341	47	99.7067
Scaffold_9806	AAU43002.1	putative_glycosyltransferase_YkcC_[Bacillus_licheniformis_DSM_13_=_ATCC_____	GT2	GT2	bacteria	Bacillus	100	0	0	3168	4163	1	332	687	0	9210	332	11	99.6988
Scaffold_10494	AGE62717.1	putative_hydrolase_[Bacillus_subtilis__________	GT2	GT2	bacteria	Bacillus	100	0	0	540	1526	1	329	615	0	1780	329	55	99.696
Scaffold_10518	AIM33239.1	glycosyltransferase_[Bacillus_thuringiensis_serovar_kurstaki_str.________	GT2	GT2	bacteria	Bacillus	100	0	0	1121	135	1	329	686	0	3764	329	26	99.696
Scaffold_9343	BAI84888.1	hypothetical_protein_BSNT_07773_[Bacillus_subtilis_subsp._natto_______	GT2	GT2	bacteria	Bacillus	100	0	0	13299	12331	1	323	661	0	14746	323	7	99.6904
Scaffold_1824	AIE81866.1	glycosyl_transferase_domain-containing_protein_[Bacillus_________	GT2	GT2	bacteria	Bacillus	100	0	0	3033	2071	1	321	663	0	3469	321	28	99.6885
Scaffold_21592	AKQ74304.1	glycoside_hydrolase_family_protein_[Bacillus_licheniformis________	GH43	GH43	bacteria	Bacillus	100	0	0	1330	2289	1	320	651	0	4380	320	22	99.6875
Scaffold_382	BAD63446.1	stress_response_protein_[Bacillus_clausii_________	GT2	GT2	bacteria	Bacillus	100	0	0	38620	37667	1	318	655	0	83557	318	1	99.6855
Scaffold_18360	AFP23355.1	cephalosporin_C_deacetylase_[Bacillus__________	CE7	CE7	bacteria	Bacillus	100	0	0	5599	4646	1	318	634	0	6395	318	15	99.6855
Scaffold_19742	AKQ71485.1	cephalosporin_C_deacetylase,_carbohydrate_esterase_family_7_[Bacillus_licheniformis_____	CE7	CE7	bacteria	Bacillus	100	0	0	5223	4270	1	318	658	0	5382	318	18	99.6855
Scaffold_22872	AKQ72208.1	polysaccharide_deacetylase_[Bacillus_licheniformis__________	CE4	CE4	bacteria	Bacillus	100	0	0	3486	4394	1	303	561	0	6038	303	15	99.67
Scaffold_2144	AFQ11142.1	polysaccharide_deacetylase_[Bacillus_cereus__________	CE4	CE4	bacteria	Bacillus	100	0	0	3706	4602	1	299	628	0	24050	299	4	99.6656
Scaffold_13444	AKQ74057.1	carbohydrate_esterase_family_6_protein_[Bacillus_licheniformis_______	CE6	CE6	bacteria	Bacillus	100	0	0	1853	2692	1	280	586	0	4461	280	19	99.6429
Scaffold_708	ADH09903.1	S-formylglutathione_hydrolase_(plasmid)_[Bacillus_thuringiensis_________	CE0	CE0	bacteria	Bacillus	100	0	0	5180	4350	1	277	581	0	7416	277	11	99.639
Scaffold_12287	AAU25450.1	Glycosyl_transferase,_family_2,_YwdF_[Bacillus_licheniformis_DSM_13_=_ATCC___	GT2	GT2	bacteria	Bacillus	100	0	0	5653	4838	1	272	565	0	7792	272	10	99.6324
Scaffold_4062	ADA84953.1	endolysin_[Bacillus_phage___________	GH25	GH25	viruses	Bacillus	100	0	0	2368	3174	1	269	559	0	6679	269	12	99.6283
Scaffold_22495	AKQ72003.1	polysaccharide_deacetylase_PdaA_[Bacillus_licheniformis_________	CE4	CE4	bacteria	Bacillus	100	0	0	912	1703	1	264	556	9e-180	8071	264	10	99.6212
Scaffold_1054	AFQ08993.1	penicillin-binding_domain-containing_protein_[Bacillus_cereus_________	GT51	GT51	bacteria	Bacillus	100	0	0	13999	14772	1	258	483	1e-152	16441	258	5	99.6124
Scaffold_2976	ADY19401.1	polysaccharide_deacetylase,_putative_[Bacillus_thuringiensis_serovar_finitimus_______	CE4	CE4	bacteria	Bacillus	100	0	0	293	1054	1	254	517	1e-166	6614	254	12	99.6063
Scaffold_11552	AAS42350.1	glycosyl_transferase,_group_2_family_protein_[Bacillus_cereus_ATCC_____	GT2	GT2	bacteria	Bacillus	100	0	0	1704	2462	1	253	517	4e-173	3531	253	21	99.6047
Scaffold_377	BAD66364.1	tributyrin_esterase_[Bacillus_clausii__________	CE1	CE1	bacteria	Bacillus	100	0	0	15823	16578	1	252	521	2e-165	57118	252	1	99.6032
Scaffold_5506	AHZ54351.1	family_2_glycosyl_transferase_[Bacillus_thuringiensis_serovar_kurstaki_str._____	GT2	GT2	bacteria	Bacillus	100	0	0	28	753	1	242	497	2e-168	2739	242	27	99.5868
Scaffold_5507	AFQ09552.1	family_2_glycosyl_transferase_[Bacillus_cereus________	GT2	GT2	bacteria	Bacillus	100	0	0	239	964	1	242	498	1e-175	1305	242	56	99.5868
Scaffold_13321	ACM15667.1	Glycosyltransferase_involved_in_cell_wall_biogenesis_[Bacillus_cereus______	GT2	GT2	bacteria	Bacillus	100	0	0	3196	2471	1	242	496	2e-165	3433	242	21	99.5868
Scaffold_27533	AIC39576.1	hydrolase_[Bacillus_subtilis_subsp._subtilis_str._JH642_substr.______	CE0	CE0	bacteria	Bacillus	100	0	0	787	68	1	240	496	6e-176	1135	240	63	99.5833
Scaffold_5288	AKQ72031.1	glycoside_hydrolase,family_4,_GlvA_[Bacillus_licheniformis________	GH4	GH4	bacteria	Bacillus	100	0	0	3447	2104	1	448	932	0	8647	449	16	99.5546
Scaffold_6167	AKJ61895.1	chitin-binding_protein_[Bacillus___________	AA10	AA10	bacteria	Bacillus	100	0	0	1497	2159	1	221	421	3e-141	2203	221	30	99.5475
Scaffold_6846	AKN14116.1	LmbE_family_protein_[Bacillus__________	CE14	CE14	bacteria	Bacillus	100	0	0	750	88	1	221	434	5e-136	23000	221	3	99.5475
Scaffold_13850	AAU42913.1	rhamnogalacturonan_acetylesterase_[Bacillus_licheniformis_DSM_13_=_ATCC______	CE12	CE12	bacteria	Bacillus	100	0	0	5181	4522	1	220	456	3e-144	14051	220	5	99.5455
Scaffold_15417	AAU40158.1	putative_murein_lytic_transglycosylase_CwlQ_[Bacillus_licheniformis_DSM_13_=_ATCC___	GH23	GH23	bacteria	Bacillus	100	0	0	3070	3720	1	217	404	1e-126	8024	217	8	99.5392
Scaffold_20135	EEV40457.2	hypothetical_protein_ECBG_02726_[Enterococcus_casseliflavus_________	GT32	GT32	bacteria	Enterococcus	100	0	0	1440	817	1	208	432	4e-144	2648	208	24	99.5192
Scaffold_27713	AFK58573.1	chitin_binding_protein_[Enterococcus_faecium________	AA10	AA10	bacteria	Enterococcus	100	0	0	313	918	1	202	415	2e-145	957	202	63	99.505
Scaffold_8712	AAS39497.1	glycosyl_transferase,_group_2_family_protein_[Bacillus_cereus_ATCC_____	GT2	GT2	bacteria	Bacillus	100	0	0	653	2215	4	524	1067	0	2923	524	53	99.2366
Scaffold_20156	AKQ73526.1	diacylglycerol_glucosyltransferase_[Bacillus_licheniformis__________	GT28	GT28	bacteria	Bacillus	100	0	0	4907	6043	5	383	777	0	10706	383	11	98.6945
Scaffold_24421	AKQ71494.1	YckE_protein_[Bacillus_licheniformis__________	GH1	GH1	bacteria	Bacillus	100	0	0	792	2210	1	473	986	0	2211	485	64	97.3196
Scaffold_7688	AKQ74773.1	glycoside_hydrolase_family_protein_[Bacillus_licheniformis________	GH28	GH28	bacteria	Bacillus	100	0	0	3515	2256	17	436	868	0	22080	436	6	96.1009
Scaffold_20336	EEV38575.1	hypothetical_protein_ECBG_00844_[Enterococcus_casseliflavus________	GH13	GH13	bacteria	Enterococcus	100	0	0	1381	2	1	460	920	0	4968	488	28	94.0574
Scaffold_7990	AFQ09763.1	hypothetical_protein_BCK_09280_[Bacillus_cereus_________	GH126	GH126	bacteria	Bacillus	100	0	0	1039	20	22	361	701	0	1131	361	90	93.9058
Scaffold_29925	EEV39838.1	polygalacturonase_[Enterococcus_casseliflavus__________	GH28	GH28	bacteria	Enterococcus	100	0	0	1190	3	1	396	830	0	1446	438	82	90.1826
Scaffold_10755	BAO93310.1	hypothetical_protein_BSNT_07342_[Bacillus_subtilis_subsp._natto_BEST195]___	GH23	GH23	bacteria	Bacillus	100	0	0	5673	4816	35	320	589	0	5673	320	15	89.0625
Scaffold_14614	AKQ75081.1	Cps2D_protein_[Bacillus_licheniformis__________	GT4	GT4	bacteria	Bacillus	100	0	0	6943	9201	1	753	1547	0	9202	858	46	87.6457
Scaffold_33246	AKQ73456.1	protein,_carbohydrate_esterase_family_14_[Bacillus_licheniformis______	CE14	CE14	bacteria	Bacillus	100	0	0	2889	3458	1	190	391	1e-125	3458	221	16	85.5204
Scaffold_6317	ADY24442.1	glycosyl_transferase_domain-containing_protein_[Bacillus_thuringiensis_serovar_finitimus_YBT-020]__	GT2	GT2	bacteria	Bacillus	100	0	0	1102	2202	63	429	758	0	2648	433	46	84.5266
Scaffold_17422	AHX19454.1	glycosyl_transferase_family_2_[Bacillus_bombysepticus_str._______	GT2	GT2	bacteria	Bacillus	100	0	0	2	643	40	253	436	8e-151	1373	253	47	84.1897
Scaffold_472	ALA55136.1	Multimodular_transpeptidase-transglycosylase_[Bacillus_clausii]_______	GT51	GT51	bacteria	Bacillus	100	0	0	49528	51894	1	789	1535	0	52358	944	5	83.4746
Scaffold_32024	EEV39864.1	N-acetylmuramoyl-L-alanine_amidase_[Enterococcus_casseliflavus_________	GH73	GH73	bacteria	Enterococcus	100	0	0	2228	2731	1	168	350	2e-112	2732	201	18	83.0846
Scaffold_1816	AFQ08421.1	alpha-amylase_[Bacillus_cereus___________	GH13	GH13	bacteria	Bacillus	100	0	0	3033	1987	83	431	714	0	3849	431	27	80.7425
Scaffold_36527	EEV39022.1	beta-glucosidase_[Enterococcus_casseliflavus___________	GH1	GH1	bacteria	Enterococcus	100	0	0	1569	415	94	478	800	0	1571	478	74	80.3347
Scaffold_10038	AKJ59256.1	polysaccharide_deacetylase_[Bacillus_thuringiensis]_______	CE4	CE4	bacteria	Bacillus	100	0	0	617	3	1	205	424	6e-150	656	254	94	80.315
Scaffold_17400	AJG78723.1	bacillithiol_biosynthesis_deacetylase_BshB2_[Bacillus_thuringiensis]_____	CE14	CE14	bacteria	Bacillus	100	0	0	3	530	45	220	364	2e-119	2144	220	25	79.5455
Scaffold_7487	ADH09640.1	N-acetylglucosaminyltransferase_[Bacillus_thuringiensis___________	GT2	GT2	bacteria	Bacillus	100	0	0	1019	3	1	339	667	0	2319	433	44	78.06
Scaffold_21727	BAI85501.1	endo-1,4-beta-glucanase_[Bacillus_subtilis_subsp._natto_________	GH5	CBM3	bacteria	Bacillus	100	0	0	1432	284	117	499	758	0	1432	499	80	76.5531
Scaffold_20859	AKQ73385.1	glycosyltransferase_[Bacillus_licheniformis__________	GT4	GT4	bacteria	Bacillus	100	0	0	911	3	1	303	627	0	1070	402	85	75.1244
Scaffold_9504	AHX16786.1	glycosyl_transferase_[Bacillus_bombysepticus_str._________	GT2	GT2	bacteria	Bacillus	100	0	0	2	1156	130	514	792	0	1361	514	85	74.7082
Scaffold_1667	CAB66321.1	CelF_protein_homologue,_partial_[Bacillus_cereus_ATCC_14579]___	GH4	GH4	bacteria	Bacillus	100	0	0	704	123	70	263	401	2e-140	704	263	83	73.384
Scaffold_4493	AIK34201.1	transglycosylase_SLT_domain_protein_[Bacillus_________	GH23	GH23	bacteria	Bacillus	100	0	0	1	219	30	102	145	2e-42	698	102	31	70.5882
Scaffold_15308	AKQ73566.1	penicilin_binding_protein_[Bacillus_licheniformis_WX-02]_____	GT51	GT51	bacteria	Bacillus	100	0	0	8888	6996	156	786	1293	0	8890	895	21	70.3911
Scaffold_2612	AKJ59043.1	polysaccharide_deacetylase_[Bacillus___________	CE4	CE4	bacteria	Bacillus	100	0	0	757	5	110	360	491	3e-174	759	360	99	69.4444
Scaffold_37282	AKQ75062.1	TuaH_protein_[Bacillus_licheniformis_________	GT4	GT4	bacteria	Bacillus	100	0	0	1859	1050	124	393	562	0	1859	393	44	68.4478
Scaffold_7087	AHX17647.1	peptidase_[Bacillus_bombysepticus_str._Wang]______	GT51	GT51	bacteria	Bacillus	100	0	0	161	1549	1	463	949	0	1551	680	90	67.9412
Scaffold_9635	AKN14112.1	Macrolide_glycosyltransferase_[Bacillus___________	GT1	GT1	bacteria	Bacillus	100	0	0	11645	10824	132	405	492	5e-154	11647	405	7	67.4074
Scaffold_7408	AKN14226.1	Multimodular_transpeptidase-transglycosylase_[Bacillus___________	GT51	GT51	bacteria	Bacillus	100	0	0	2	1816	188	792	1219	0	3288	914	55	66.0832
Scaffold_17913	AFQ12216.1	glycosyl_transferase_family_protein_[Bacillus_cereus_FRI-35]____	GT1	GT1	bacteria	Bacillus	100	0	0	2006	1233	135	392	530	0	2006	392	39	65.5612
Scaffold_9917	BAI86609.1	glycogen_phosphorylase_[Bacillus_subtilis_subsp._natto________	GT35	GT35	bacteria	Bacillus	100	0	0	2	1570	276	798	1091	0	11775	798	13	65.4135
Scaffold_5913	AKR36644.1	Chitooligosaccharide_deacetylase_[Bacillus_thuringiensis_serovar_________	CE4	CE4	bacteria	Bacillus	100	0	0	300	773	1	158	330	2e-112	774	244	61	64.3443
Scaffold_8799	AHK38970.1	Peptidoglycan_N-acetylglucosamine_deacetylase_[Bacillus_anthracis_str.________	CE4	CE4	bacteria	Bacillus	100	0	0	1328	816	99	269	360	7e-121	1330	269	39	63.197
Scaffold_25366	ADH06817.1	cell_wall_biosynthesis_glycosyltransferase_[Bacillus_thuringiensis________	GT2	GT2	bacteria	Bacillus	100	0	0	1	771	150	406	535	0	874	406	88	63.0542
Scaffold_1176	AAS40970.1	polysaccharide_deacetylase,_putative_[Bacillus_cereus_ATCC_10987]____	CE4	CE4	bacteria	Bacillus	100	0	0	3	518	104	275	356	6e-109	8476	275	6	62.1818
Scaffold_5699	ACM13199.1	peptidoglycan_N-acetylglucosamine_deacetylase_[Bacillus_cereus_________	CE4	CE4	bacteria	Bacillus	100	0	0	3	515	105	275	359	5e-111	5235	275	10	61.8182
Scaffold_43218	AFW17911.1	trsG_(plasmid)_[Enterococcus_faecalis]_______	GH23	GH23	bacteria	Enterococcus	100	0	0	689	3	64	292	436	1e-152	689	369	99	61.7886
Scaffold_5702	AAS43808.1	glycosyl_transferase,_group_1_family_protein_[Bacillus_cereus_ATCC_____	GT4	GT4	bacteria	Bacillus	100	0	0	672	1367	1	232	494	1e-171	1369	380	51	60.7895
Scaffold_10358	AKQ75340.1	GspA_protein_[Bacillus_licheniformis_________	GT8	GT8	bacteria	Bacillus	100	0	0	9555	9040	116	287	365	1e-111	9557	287	5	59.5819
Scaffold_18853	AJH71766.1	hypothetical_protein_BF35_4889_[Bacillus_cereus_ATCC________	GH0	GH0	bacteria	Bacillus	100	0	0	1501	887	151	355	426	1e-144	1503	355	41	57.4648
Scaffold_15058	AAS43926.1	glycogen_synthase_[Bacillus_cereus_ATCC_10987]_____	GT5	GT5	bacteria	Bacillus	100	0	0	3	812	117	386	559	0	813	476	99	56.5126
Scaffold_22002	AFQ08351.1	hypothetical_protein_BCK_02205_[Bacillus_cereus_________	CE0	CE0	bacteria	Bacillus	100	0	0	476	63	106	243	292	4e-99	478	243	87	56.3786
Scaffold_1202	ACJ79830.1	glycosyl_hydrolase,_family_18_[Bacillus_cereus_AH187]____	GH18	CBM50	bacteria	Bacillus	100	0	0	3	569	63	251	385	1e-133	571	342	99	54.9708
Scaffold_28215	EEV40075.1	maltose-6'-phosphate_glucosidase_malH_[Enterococcus_casseliflavus_________	GH4	GH4	bacteria	Enterococcus	100	0	0	1478	750	201	443	508	1e-175	1480	443	49	54.6275
Scaffold_29107	AGA23069.1	Pectin_lyase_[Bacillus_subtilis_subsp._subtilis_str._BSP1]___	PL1	PL1	bacteria	Bacillus	100	0	0	121	687	157	345	389	3e-132	1075	345	64	54.4928
Scaffold_23146	AFQ12950.1	polysaccharide_deacetylase_[Bacillus_cereus__________	CE4	CE4	bacteria	Bacillus	100	0	0	384	1	1	128	259	2e-86	424	234	91	54.2735
Scaffold_13227	AAS41767.1	chitin_binding_protein,_putative_[Bacillus_cereus_ATCC_______	AA10	AA10	bacteria	Bacillus	100	0	0	1104	751	104	221	246	3e-78	1104	221	32	52.9412
Scaffold_46352	AIL05641.1	general_stress_protein_A_[Enterococcus_faecalis_ATCC_______	GT8	GT8	bacteria	Enterococcus	100	0	0	70	534	1	155	322	8e-110	534	300	87	51.3333
Scaffold_23929	BAL17674.1	polysaccharide_deacetylase,_putative_[Bacillus_cereus_________	CE4	CE4	bacteria	Bacillus	100	0	0	2	427	13	154	297	6e-101	427	275	99	51.2727
Scaffold_14273	EEV39185.2	hypothetical_protein_ECBG_01454_[Enterococcus_casseliflavus________	GH73	GH73	bacteria	Enterococcus	100	0	0	8118	8885	183	438	538	2e-168	10675	505	10	50.495
Scaffold_9694	BAI85402.1	hypothetical_protein_BSNT_08297_[Bacillus_subtilis_subsp._natto_______	GH23	GH23	bacteria	Bacillus	99.92	1	0	6780	3043	1	1246	2315	0	18347	1246	20	99.9197
Scaffold_10817	AKQ73287.1	glycoside_hydrolase_family_protein_[Bacillus_licheniformis________	GH31	GH31	bacteria	Bacillus	99.88	1	0	887	3292	1	802	1673	0	5852	802	41	99.8753
Scaffold_4252	AFQ11843.1	glycosyl_transferase_family_protein_[Bacillus_cereus________	GT2	GT2	bacteria	Bacillus	99.87	1	0	6559	4175	1	795	1627	0	12317	795	62	99.8742
Scaffold_901	ACK92644.1	peptidase,_M23/M37_family_protein_(plasmid)_[Bacillus_cereus_______	GH23	GH23	bacteria	Bacillus	99.86	1	0	2619	415	1	735	1338	0	3949	735	56	99.8639
Scaffold_1156	AAU42005.1	pullulanase_AmyX_[Bacillus_licheniformis_DSM_13_=_ATCC______	GH13	CBM48,CBM68	bacteria	Bacillus	99.86	1	0	4347	2218	1	710	1477	0	4401	710	48	99.8592
Scaffold_5733	AKQ73024.1	Cel48_protein_[Bacillus_licheniformis__________	GH48	GH48	bacteria	Bacillus	99.86	1	0	1258	3369	1	704	1448	0	13814	704	15	99.858
Scaffold_10094	ABJ74157.1	putative_chitinase_precursor_[Bacillus__________	GH18	GH18	bacteria	Bacillus	99.86	1	0	6830	4752	1	693	1434	0	22103	693	15	99.8557
Scaffold_6339	BAI87020.1	beta-galactosidase_[Bacillus_subtilis_subsp._natto_________	GH42	GH42	bacteria	Bacillus	99.85	1	0	9039	6982	1	686	1437	0	15160	686	14	99.8542
Scaffold_14848	AKQ75248.1	YwhE_protein_[Bacillus_licheniformis__________	GT51	GT51	bacteria	Bacillus	99.85	1	0	13057	11018	1	680	1408	0	15866	691	13	98.2634
Scaffold_23808	AHX19533.1	glycosyl_transferase_[Bacillus_bombysepticus_str._________	GT0	GT0	bacteria	Bacillus	99.85	1	0	2909	948	36	689	1346	0	2949	689	67	94.775
Scaffold_445	BAD66430.1	penicillin-binding_protein_[Bacillus_clausii__________	GT51	GT51	bacteria	Bacillus	99.85	1	0	22296	20284	38	708	1337	0	39587	708	5	94.6328
Scaffold_26254	CAF05465.1	unnamed_protein_product_[Bacillus__________	GT51	GT51	bacteria	Bacillus	99.84	1	0	1962	3836	1	625	1264	0	4168	625	45	99.84
Scaffold_1994	AJO57427.1	trehalose-6-phosphate_hydrolase_[Bacillus_sp.__________	GH13	GH13	bacteria	Bacillus	99.82	1	0	8230	6548	1	561	1174	0	11993	561	14	99.8217
Scaffold_35829	EEV38408.2	penicillin-binding_protein_[Enterococcus_casseliflavus__________	GT51	GT51	bacteria	Enterococcus	99.82	1	0	1633	2	91	634	1091	0	1633	814	99	66.7076
Scaffold_13008	BAI87055.1	hypothetical_protein_BSNT_05205_[Bacillus_subtilis_subsp._natto_______	GH32	GH32	bacteria	Bacillus	99.81	1	0	5533	3986	1	516	1061	0	7196	516	22	99.8062
Scaffold_9469	BAI86358.1	alpha-L-arabinosidase_[Bacillus_subtilis_subsp._natto_________	GH51	GH51	bacteria	Bacillus	99.8	1	0	5514	7019	1	502	1027	0	10708	502	14	99.8008
Scaffold_19210	AJA23671.1	conjugal_transfer_protein_(plasmid)_[Bacillus_thuringiensis_serovar_______	GH73	GH73	bacteria	Bacillus	99.8	1	0	5776	7266	1	497	927	0	7712	497	19	99.7988
Scaffold_13936	AKQ75498.1	glycoside_hydrolase_family_protein_[Bacillus_licheniformis________	GH43	GH43	bacteria	Bacillus	99.79	1	0	4170	2752	1	473	954	0	15014	473	9	99.7886
Scaffold_23057	AKQ73262.1	polysaccharide_lyase_family_9,YwoF_[Bacillus_licheniformis________	PL9	PL9	bacteria	Bacillus	99.79	1	0	1453	50	1	468	924	0	4446	468	32	99.7863
Scaffold_7919	AIE81882.1	glycoside_hydrolase_family_protein_[Bacillus_________	GT4	GT4	bacteria	Bacillus	99.79	1	0	331	1734	1	468	967	0	2517	473	56	98.7315
Scaffold_206	AHX16783.1	glycosyl_transferase_[Bacillus_bombysepticus_str._________	GT2	GT2	bacteria	Bacillus	99.79	1	0	1702	251	1	484	990	0	2570	514	56	93.9689
Scaffold_42642	AKE25386.1	UDP-glucose:polyglycerol_phosphate_alpha-glucosyltransferase_[Bacillus_sp._LM________	GT4	GT4	bacteria	Bacillus	99.78	1	0	1505	165	227	673	860	0	1556	673	86	66.2704
Scaffold_22	ALA53470.1	Maltose-6'-phosphate_glucosidase_[Bacillus___________	GH4	GH4	bacteria	Bacillus	99.77	1	0	155513	156835	1	441	914	0	237770	441	1	99.7732
Scaffold_3956	AKQ71153.1	glycoside_hydrolase_family_protein_[Bacillus_licheniformis________	GH18	CBM50	bacteria	Bacillus	99.77	1	0	2832	1516	1	439	869	0	3524	439	37	99.7722
Scaffold_1817	ADH05834.1	Alpha-amylase_[Bacillus_thuringiensis___________	GH13	GH13	bacteria	Bacillus	99.77	1	0	2379	1048	1	444	906	0	7076	451	19	98.2262
Scaffold_28736	EEV40338.2	hypothetical_protein_ECBG_02607_[Enterococcus_casseliflavus________	GH1	GH1	bacteria	Enterococcus	99.77	1	0	2491	1202	59	488	893	0	2493	488	52	87.9098
Scaffold_928	BAI84271.1	pectate_lyase_[Bacillus_subtilis_subsp._natto________	PL1	PL1	bacteria	Bacillus	99.76	1	0	5085	3826	1	420	744	0	13881	420	9	99.7619
Scaffold_3927	AKN12653.1	Spore_protein_YdhD,_not_involved_in_spore_germination_[Bacillus_____	GH18	CBM50	bacteria	Bacillus	99.76	1	0	2663	1404	1	420	825	0	2702	420	47	99.7619
Scaffold_10857	EEV38485.1	glycosyl_transferase_[Enterococcus_casseliflavus_________	GT4	GT4	bacteria	Enterococcus	99.76	1	0	570	1799	1	410	823	0	4501	410	27	99.7561
Scaffold_12282	EEV39309.1	hypothetical_protein_ECBG_01578_[Enterococcus_casseliflavus_________	GH27	GH27	bacteria	Enterococcus	99.76	1	0	1043	2281	1	413	861	0	4219	420	29	98.0952
Scaffold_10364	AKQ74512.1	glycogen_phosphorylase/glycosyl_transferase_family_protein_[Bacillus_licheniformis_______	GT35	GT35	bacteria	Bacillus	99.75	2	0	7960	5564	1	799	1571	0	8952	799	27	99.8748
Scaffold_9497	AIE79969.1	glycosyl_transferase_[Bacillus___________	GT1	GT1	bacteria	Bacillus	99.75	1	0	1677	2876	1	400	748	0	3698	400	32	99.75
Scaffold_21687	AKN13327.1	Glycosyl_transferase_Family_1_[Bacillus_________	GT1	GT1	bacteria	Bacillus	99.74	1	0	3802	4977	1	392	773	0	5114	392	23	99.7449
Scaffold_3231	ALL22163.1	diacylglycerol_glucosyltransferase_[Bacillus___________	GT28	GT28	bacteria	Bacillus	99.74	1	0	2854	4017	1	388	795	0	4245	388	27	99.7423
Scaffold_10991	ALL61549.1	diacylglycerol_glucosyltransferase_[Bacillus___________	GT28	GT28	bacteria	Bacillus	99.74	1	0	1825	662	1	388	795	0	1945	388	60	99.7423
Scaffold_1161	ADY23221.1	N-acetylglucosamine-6-phosphate_deacetylase_[Bacillus_thuringiensis_serovar_finitimus________	CE9	CE9	bacteria	Bacillus	99.74	1	0	10266	9121	1	382	734	0	14284	382	8	99.7382
Scaffold_15758	AII39263.1	N-acetylglucosamine-6-phosphate_deacetylase_[Enterococcus_faecium_T110]______	CE9	CE9	bacteria	Enterococcus	99.74	1	0	3519	2374	1	382	786	0	7589	382	15	99.7382
Scaffold_7595	BAL17719.1	conserved_hypothetical_protein_[Bacillus_cereus_________	GH101	GH101	bacteria	Bacillus	99.74	3	0	1062	4544	12	1172	2333	0	4832	1172	72	98.9761
Scaffold_1432	AAS40607.1	penicillin-binding_protein_[Bacillus_cereus_ATCC_________	GT51	GT51	bacteria	Bacillus	99.74	2	0	2336	39	1	766	1484	0	2839	905	81	84.5304
Scaffold_17860	EEV40642.1	beta-glucosidase_[Enterococcus_casseliflavus__________	GH1	GH1	bacteria	Enterococcus	99.74	1	0	499	1656	1	386	813	0	1657	471	70	81.741
Scaffold_5691	AJO58675.1	N-acetyl-alpha-D-glucosaminyl_L-malate_synthase_[Bacillus_sp._________	GT4	GT4	bacteria	Bacillus	99.73	1	0	2783	3913	1	377	707	0	15506	377	7	99.7347
Scaffold_531	AGG04749.1	Dolichyl-phosphate_mannoosyltransferase_(plasmid)_[Bacillus_thuringiensis_serovar_thuringiensis_str.______	GT2	GT2	bacteria	Bacillus	99.73	1	0	6886	8010	1	375	755	0	15072	375	7	99.7333
Scaffold_3516	AAU39485.1	putative_UDP-glucosyltransferase_YojK_[Bacillus_licheniformis_DSM_13_=_ATCC_____	GT1	GT1	bacteria	Bacillus	99.73	1	0	5515	6627	1	371	761	0	6650	395	17	93.6709
Scaffold_5226	AFQ10235.1	pullulanase_[Bacillus_cereus_FRI-35]_______	GH13	CBM48,CBM68	bacteria	Bacillus	99.73	1	0	1	1125	339	713	780	0	2735	713	41	52.4544
Scaffold_9167	EFF38777.1	alpha-galactosidase_AgaN_[Enterococcus_faecium_________	GH36	GH36	bacteria	Enterococcus	99.72	2	0	13253	11073	1	727	1511	0	22130	727	10	99.8624
Scaffold_17	ALA52794.1	UDP-NAG--NAM-(pentapeptide)_pyrophosphoryl-undecaprenol_NAG_transferase_[Bacillus_________	GT28	GT28	bacteria	Bacillus	99.72	1	0	47711	46650	1	354	728	0	79075	354	1	99.7175
Scaffold_2452	AHX19777.1	UDP-diphospho-muramoylpentapeptide_beta-N-_acetylglucosaminyltransferase_[Bacillus_bombysepticus_str.________	GT28	GT28	bacteria	Bacillus	99.72	1	0	1302	241	1	354	726	0	4206	354	25	99.7175
Scaffold_13516	EEV37932.2	hypothetical_protein_ECBG_00201_[Enterococcus_casseliflavus________	GT2	GT2	bacteria	Enterococcus	99.72	2	0	3	2168	30	751	1392	0	4090	751	53	96.0053
Scaffold_1656	AII39385.1	glycosyl_transferase_family_51_[Enterococcus_faecium________	GT51	GT51	bacteria	Enterococcus	99.72	2	0	33921	36029	1	703	1300	0	45737	792	5	88.6364
Scaffold_10073	AAU42507.1	glycosyltransferase_EpsH_[Bacillus_licheniformis_DSM_13_=_ATCC______	GT2	GT2	bacteria	Bacillus	99.71	1	0	9873	8845	1	343	677	0	11454	343	15	99.7085
Scaffold_23827	AKN13095.1	Multimodular_transpeptidase-transglycosylase_[Bacillus___________	GT51	GT51	bacteria	Bacillus	99.71	2	0	2746	653	17	714	1392	0	9853	714	21	97.619
Scaffold_6547	AAU40308.1	pectate_lyase_C_[Bacillus_licheniformis_DSM_13_=_ATCC_____	PL1	PL1	bacteria	Bacillus	99.71	1	0	1	1032	92	435	705	0	3514	435	29	78.8506
Scaffold_14490	AIX07104.1	putative_glycosyltransferase_YkoT_[Bacillus__________	GT2	GT2	bacteria	Bacillus	99.7	1	0	1642	2652	1	337	617	0	9766	337	10	99.7033
Scaffold_9225	AAU41045.1	putative_glycosyltransferase_YkoT_[Bacillus_licheniformis_DSM_13_=_ATCC_____	GT2	GT2	bacteria	Bacillus	99.7	1	0	5368	4364	1	335	613	0	8798	335	11	99.7015
Scaffold_25739	EEV38286.1	hypothetical_protein_ECBG_00555_[Enterococcus_casseliflavus________	GH1	GH1	bacteria	Enterococcus	99.7	1	0	986	3	105	432	683	0	987	489	99	66.8712
Scaffold_3684	ADY24642.1	glycosyl_transferase,_group_2_family_protein_[Bacillus_thuringiensis_serovar_finitimus_YBT-020]	GT2	GT2	bacteria	Bacillus	99.69	1	0	1485	517	1	323	594	0	4342	323	22	99.6904
Scaffold_19890	AAU39815.1	putative_glycosyl_transferase_CsbB_[Bacillus_licheniformis_DSM_13_=_ATCC____	GT2	GT2	bacteria	Bacillus	99.69	1	0	8109	7153	1	319	587	0	20564	319	5	99.6865
Scaffold_475	ALA51602.1	Putative_glycosyl_hydrolase_of_unknown_function_(DUF1680)_[Bacillus______	GH127	GH127	bacteria	Bacillus	99.69	2	0	105745	103835	1	637	1327	0	119683	641	2	99.22
Scaffold_871	AFK58529.1	family_2_glycosyl_transferase_[Enterococcus_faecium________	GT2	GT2	bacteria	Enterococcus	99.69	2	0	26881	28833	1	651	1301	0	28835	712	7	91.2921
Scaffold_20133	AGA23466.1	Maturation_of_the_outermost_layer_of_the_spore_protein_CgeD_[Bacillus_subtilis_subsp._subtilis	GT2	GT2	bacteria	Bacillus	99.69	1	0	2426	3382	1	319	665	0	3383	426	28	74.6479
Scaffold_6039	ALC54411.1	glucosaminidase_[Bacillus____________	GH73	GH73	bacteria	Bacillus	99.68	2	0	2823	964	1	620	1253	0	4036	620	46	99.8387
Scaffold_4233	AII38429.1	glycosyl_transferase_[Enterococcus_faecium__________	GT2	GT2	bacteria	Enterococcus	99.68	1	0	5985	6935	1	317	650	0	14116	317	7	99.6845
Scaffold_4341	AKQ74757.1	carbohydrate_esterase_family_8_protein_[Bacillus_licheniformis_______	CE8	CE8	bacteria	Bacillus	99.68	1	0	6489	5539	1	317	619	0	7634	317	12	99.6845
Scaffold_5929	AHX21367.1	glycosyltransferase_[Bacillus_bombysepticus_str.__________	GT2	GT2	bacteria	Bacillus	99.68	1	0	1042	98	1	315	563	0	5489	315	17	99.6825
Scaffold_8943	BAL16978.1	glycosyl_transferase,_group_2_family_protein_[Bacillus_cereus______	GT2	GT2	bacteria	Bacillus	99.68	1	0	1071	139	1	311	644	0	1459	311	64	99.6785
Scaffold_17290	AAU42090.1	1,4-alpha-glucan-branching_enzyme_GlgB_[Bacillus_licheniformis_DSM_13_=_ATCC_____	GH13	GH13	bacteria	Bacillus	99.68	2	0	207	2054	1	616	1239	0	3610	627	51	98.0861
Scaffold_7239	AII39510.1	universal_stress_protein_A_[Enterococcus_faecium________	GT8	GT8	bacteria	Enterococcus	99.66	1	0	14508	13630	1	293	613	0	17373	300	10	97.3333
Scaffold_3119	AFQ09158.1	polysaccharide_deacetylase_[Bacillus_cereus__________	CE4	CE4	bacteria	Bacillus	99.66	1	0	406	1299	63	360	564	0	2519	360	35	82.5
Scaffold_2044	AAS41184.1	rhamnosidase_A_[Bacillus_cereus_ATCC_________	GH78	GH78	bacteria	Bacillus	99.65	3	0	7807	5228	1	860	1786	0	10185	860	25	99.8837
Scaffold_872	AFQ10927.1	alpha-amylase_[Bacillus_cereus___________	GH13	CBM34	bacteria	Bacillus	99.65	2	0	3	1709	18	586	1185	0	7674	586	30	96.9283
Scaffold_27636	EEV40864.1	hypothetical_protein_ECBG_03133_[Enterococcus_casseliflavus________	GT8	GT8	bacteria	Enterococcus	99.64	1	0	916	80	1	279	576	0	1487	279	56	99.6416
Scaffold_3923	AID00180.1	polysaccharide_deacetylase_[Bacillus_subtilis_subsp._subtilis_str._OH______	CE4	CE4	bacteria	Bacillus	99.64	1	0	1667	2494	4	279	504	2e-160	9862	279	8	98.5663
Scaffold_9160	AAU42054.1	glycosyltransferase_[Bacillus_licheniformis_DSM_13_=_ATCC_______	GT4	GT4	bacteria	Bacillus	99.64	1	0	11268	10438	102	378	575	0	11269	378	7	73.0159
Scaffold_5777	AII38537.1	alpha-amylase_[Enterococcus_faecium___________	GH13	GH13	bacteria	Enterococcus	99.63	2	0	13390	11765	1	542	1098	0	48965	542	3	99.8155
Scaffold_5321	AKQ74565.1	glycoside_hydrolase_family_protein_[Bacillus_licheniformis________	GH12	GH12	bacteria	Bacillus	99.62	1	0	1069	287	1	261	524	9e-169	7250	261	11	99.6169
Scaffold_26	BAD65293.1	penicillin-binding_protein_1A_[Bacillus_clausii_________	GT51	GT51	bacteria	Bacillus	99.61	3	0	58621	60939	1	773	1503	0	212691	773	1	99.8706
Scaffold_64	ALA55093.1	Poly(glycerol-phosphate)_alpha-glucosyltransferase_[Bacillus___________	GT4	GT4	bacteria	Bacillus	99.61	2	0	41431	42957	1	509	1027	0	307697	509	0	99.8035
Scaffold_10421	EEV39989.1	esterase_[Enterococcus_casseliflavus___________	CE1	CE1	bacteria	Enterococcus	99.61	1	0	2064	1288	1	259	507	6e-166	4608	259	17	99.6139
Scaffold_8450	AKQ71297.1	polysaccharide_deacetylase_[Bacillus_licheniformis__________	CE4	CE4	bacteria	Bacillus	99.61	1	0	270	1031	1	254	496	2e-160	5485	254	14	99.6063
Scaffold_21369	EEV40764.2	sucrose-6-phosphate_hydrolase_[Enterococcus_casseliflavus_________	GH32	GH32	bacteria	Enterococcus	99.6	2	0	3381	1900	1	494	1034	0	4803	494	31	99.7976
Scaffold_7708	AKN14968.1	Alpha-N-arabinofuranosidase_[Bacillus____________	GH51	GH51	bacteria	Bacillus	99.6	2	0	8174	6684	4	500	1041	0	12797	500	12	99.2
Scaffold_24050	EEV38112.1	glycosyl_hydrolase_[Enterococcus_casseliflavus__________	GH38	GH38	bacteria	Enterococcus	99.6	3	0	2758	4992	1	745	1553	0	4994	892	45	83.4081
Scaffold_2294	AFQ10680.1	undecaprenyldiphospho-muramoylpentapeptide_beta-N-acetylglucosaminyltransferase_[Bacillus_cereus_FRI-35]______	GT28	GT28	bacteria	Bacillus	99.6	1	0	758	3	1	252	487	3e-169	1342	352	56	71.3068
Scaffold_1411	AAS42542.1	polysaccharide_deacetylase,_putative_[Bacillus_cereus_ATCC________	CE4	CE4	bacteria	Bacillus	99.59	1	0	1003	1734	1	244	507	2e-170	3229	244	23	99.5902
Scaffold_3331	AII39971.1	tributyrin_esterase_[Enterococcus_faecium__________	CE1	CE1	bacteria	Enterococcus	99.59	1	0	732	1	1	244	478	7e-158	3572	262	20	92.7481
Scaffold_17527	AHX18833.1	chitin-binding_protein_[Bacillus_bombysepticus_str._________	AA10	CBM5	bacteria	Bacillus	99.59	1	0	3	740	189	434	469	9e-163	942	455	78	53.8462
Scaffold_18	BAD65808.1	unsaturated_glucuronyl_hydrolase_[Bacillus_clausii_________	GH88	GH88	bacteria	Bacillus	99.58	2	0	62190	60751	1	480	969	0	140278	480	1	99.7917
Scaffold_7594	BAI87468.1	sucrase-6-phosphate_hydrolase_[Bacillus_subtilis_subsp._natto________	GH32	GH32	bacteria	Bacillus	99.58	2	0	9903	11339	1	479	998	0	11777	479	12	99.7912
Scaffold_7713	AII39765.1	aryl-phospho-beta-D-glucosidase_[Enterococcus_faecium___________	GH1	GH1	bacteria	Enterococcus	99.58	2	0	127	1560	1	478	987	0	16927	478	8	99.7908
Scaffold_16992	AAU40191.1	putative_esterase_YjcH_[Bacillus_licheniformis_DSM_13_=_ATCC_____	CE0	CE0	bacteria	Bacillus	99.58	1	0	2433	1720	1	238	492	6e-164	3479	240	21	98.75
Scaffold_25931	ADV93896.1	glycogen_branching_enzyme_[Bacillus_subtilis_________	GH13	CBM48	bacteria	Bacillus	99.58	2	0	1420	2	1	473	963	0	1670	627	85	75.2791
Scaffold_8800	BAI87411.1	hypothetical_protein_BSNT_10407_[Bacillus_subtilis_subsp._natto_______	GT51	GT51	bacteria	Bacillus	99.57	3	0	1009	3081	1	691	1360	0	3383	691	61	99.8553
Scaffold_2129	BAJ14785.1	6-phospho-beta-galactosidase_[Staphylococcus____________	GH1	GH1	bacteria	Staphylococcus	99.57	2	0	62577	61177	1	467	961	0	79218	467	2	99.7859
Scaffold_7283	BAI84793.1	hypothetical_protein_BSNT_07678_[Bacillus_subtilis_subsp._natto_______	CE4	CE4	bacteria	Bacillus	99.57	2	0	1986	3386	1	467	925	0	3419	467	41	99.7859
Scaffold_724	AFQ11992.1	N-acetylglucosaminyldiphosphoundecaprenol_N-acetyl-beta-D-mannosaminyltransferase_[Bacillus_cereus__________	GT26	GT26	bacteria	Bacillus	99.57	1	0	4576	5277	1	234	477	3e-153	5751	249	12	93.5743
Scaffold_8926	AKI92352.1	membrane_protein_[Bacillus___________	GH23	GH23	bacteria	Bacillus	99.56	1	0	4199	4873	1	225	436	5e-137	13510	225	5	99.5556
Scaffold_59706	AEA94424.1	group_2_glycosyl_transferase_[Enterococcus_faecalis________	GT2	GT2	bacteria	Enterococcus	99.56	1	0	679	2	32	257	468	1e-166	679	262	99	85.8779
Scaffold_8052	EEV39818.1	6-phospho-alpha-glucosidase_2_[Enterococcus_casseliflavus_________	GH4	GH4	bacteria	Enterococcus	99.55	2	0	967	2295	1	443	895	0	9682	443	14	99.7743
Scaffold_15917	AAU42135.1	putative_glucosidase_YugT_[Bacillus_licheniformis_DSM_13_=_ATCC____	GH13	GH13	bacteria	Bacillus	99.55	2	0	435	1778	1	448	928	0	1778	560	76	79.8214
Scaffold_28892	AKQ72578.1	YesY_protein_[Bacillus_licheniformis__________	CE12	CE12	bacteria	Bacillus	99.54	1	0	1142	1792	1	217	452	2e-154	2011	217	32	99.5392
Scaffold_13025	BAI83616.1	hypothetical_protein_BSNT_06471_[Bacillus_subtilis_subsp._natto_______	GH3	GH3	bacteria	Bacillus	99.53	3	0	2148	4073	1	642	1277	0	5719	642	34	99.8442
Scaffold_6206	EEV40298.2	6-phospho-beta-galactosidase_[Enterococcus_casseliflavus___________	GH1	GH1	bacteria	Enterococcus	99.52	2	0	4183	2945	48	460	865	0	4183	466	30	88.412
Scaffold_5912	AJI04014.1	polysaccharide_deacetylase_family_sporulation_protein_PdaB_[Bacillus_cereus______	CE4	CE4	bacteria	Bacillus	99.51	1	0	619	2	1	206	429	5e-149	1203	241	51	85.0622
Scaffold_5645	AGA24379.1	Hypothetical_protein_YheN_[Bacillus_subtilis_subsp._subtilis_str.______	CE4	CE4	bacteria	Bacillus	99.5	1	0	14400	14996	1	199	374	2e-114	14997	282	4	70.2128
Scaffold_8815	AHX18685.1	UDP-glucosyltransferase_[Bacillus_bombysepticus_str.__________	GT1	GT1	bacteria	Bacillus	99.5	1	0	226	831	1	202	413	2e-142	832	395	73	50.8861
Scaffold_11029	AKQ75068.1	glycosyl_transferase_family_4_[Bacillus_licheniformis________	GT4	GT4	bacteria	Bacillus	99.48	2	0	1753	611	1	381	771	0	12191	392	9	96.9388
Scaffold_6695	EEV39993.1	hypothetical_protein_ECBG_02262_[Enterococcus_casseliflavus_________	GH73	CBM50	bacteria	Enterococcus	99.47	3	0	1289	2983	1	565	849	0	6622	565	26	99.823
Scaffold_24299	EEV39828.1	hypothetical_protein_ECBG_02097_[Enterococcus_casseliflavus_________	CE12	CE12	bacteria	Enterococcus	99.47	1	0	3	563	37	223	383	8e-131	1292	223	43	83.4081
Scaffold_5439	EEV39416.1	hypothetical_protein_ECBG_01685_[Enterococcus_casseliflavus________	GH1	GH1	bacteria	Enterococcus	99.47	2	0	4026	5147	1	374	780	0	5390	474	25	78.692
Scaffold_54272	EEV39382.2	hypothetical_protein_ECBG_01651_[Enterococcus_casseliflavus_EC20]_____	CE7	CE7	bacteria	Enterococcus	99.47	1	0	1	567	76	264	388	3e-135	567	322	100	58.3851
Scaffold_7244	AKR36367.1	Glycosyl_transferase_[Bacillus_thuringiensis_serovar_________	CE4	CE4	bacteria	Bacillus	99.46	6	0	5879	2544	2	1113	2245	0	5881	1113	57	99.8203
Scaffold_8914	AAS39633.1	trehalose-6-phosphate_hydrolase_[Bacillus_cereus_ATCC_________	GH13	GH13	bacteria	Bacillus	99.46	3	0	407	2065	1	553	1115	0	2675	553	62	99.8192
Scaffold_2638	BAI84939.1	hypothetical_protein_BSNT_02244_[Bacillus_subtilis_subsp._natto_______	GT28	GT28	bacteria	Bacillus	99.46	2	0	3	1121	1	373	773	0	7748	373	14	99.7319
Scaffold_23417	AKQ73872.1	glycosyl_transferase_[Bacillus_licheniformis__________	GT4	GT4	bacteria	Bacillus	99.46	2	0	156	1265	1	370	727	0	5146	370	22	99.7297
Scaffold_7851	AFQ11724.1	hypothetical_protein_BCK_19165_[Bacillus_cereus_FRI-35]_____	GH95	CBM51	bacteria	Bacillus	99.46	1	1	115	1215	1	366	732	0	1216	502	91	72.7092
Scaffold_2348	ADY20589.1	glycosyl_transferase,_group_2_family_protein_[Bacillus_thuringiensis_serovar_finitimus____	GT2	GT2	bacteria	Bacillus	99.45	2	0	249	1346	1	366	733	0	4683	366	23	99.7268
Scaffold_462	ALF49979.1	glycosyl_hydrolase_family_88_[Enterococcus________	GH105	GH105	bacteria	Enterococcus	99.45	2	0	24357	23275	8	368	714	0	29934	368	4	97.8261
Scaffold_6941	ABF57674.1	chitinase_[Bacillus_thuringiensis_serovar__________	GH18	CBM2	bacteria	Bacillus	99.45	3	0	1636	2	1	545	1056	0	2119	688	77	79.0698
Scaffold_721	AGS75986.1	glycosyl_transferase_[Enterococcus_faecium_Aus0085]______	GT51	GT51	bacteria	Enterococcus	99.45	3	0	14638	16272	324	868	1123	0	18643	873	14	62.3139
Scaffold_13838	AIU77984.1	cephalosporin_deacetylase_[Bacillus___________	CE7	CE7	bacteria	Bacillus	99.44	1	0	537	1	124	302	320	1e-108	538	318	99	55.9748
Scaffold_14565	BAA11746.1	6-phospho-beta-glucosidase,_partial_[Bacillus___________	GH4	GH4	bacteria	Bacillus	99.43	1	0	527	3	1	175	353	7e-109	4825	305	11	57.0492
Scaffold_17445	AKQ71556.1	glycoside_hydrolase_family_protein_[Bacillus_licheniformis________	GH42	GH42	bacteria	Bacillus	99.42	4	0	875	2944	1	690	1407	0	3650	690	57	99.8551
Scaffold_15028	EEV37931.1	hypothetical_protein_ECBG_00200_[Enterococcus_casseliflavus_________	GT2	GT2	bacteria	Enterococcus	99.42	2	0	1217	180	1	346	665	0	2091	346	50	99.711
Scaffold_4713	EEV40070.1	maltose_phosphorylase_[Enterococcus_casseliflavus_________	GH65	GH65	bacteria	Enterococcus	99.42	4	0	1	2052	71	754	1306	0	6000	754	34	90.5836
Scaffold_38677	AKE23659.1	xylan_beta-1,4-xylosidase_[Bacillus_sp._LM________	GH43	GH43	bacteria	Bacillus	99.42	2	0	864	1892	1	343	718	0	2193	533	61	64.1651
Scaffold_18825	AGE31321.1	Multicopper_oxidase_(plasmid)_[Enterococcus_faecium_NRRL________	AA0	AA0	bacteria	Enterococcus	99.41	3	0	828	2348	1	507	1041	0	5720	507	27	99.8028
Scaffold_4556	AKQ74296.1	glycoside_hydrolase_family_protein_[Bacillus_licheniformis________	GH51	GH51	bacteria	Bacillus	99.4	3	0	146	1651	1	502	1016	0	8963	502	17	99.8008
Scaffold_119	BAD65183.1	hypothetical_protein_ABC2648_[Bacillus_clausii_________	GT2	GT2	bacteria	Bacillus	99.4	3	0	13170	11674	1	499	989	0	153790	499	1	99.7996
Scaffold_14012	AHX18411.1	N-acetylmuramoyl-L-alanine_amidase_[Bacillus_bombysepticus_str._Wang]_____	GH25	GH25	bacteria	Bacillus	99.4	2	0	418	1419	1	334	687	0	1828	334	55	99.7006
Scaffold_53059	AAO82596.1	glycosyl_transferase,_group_2_family_protein_[Enterococcus_faecalis______	GT2	GT2	bacteria	Enterococcus	99.4	1	0	501	1	1	167	346	5e-119	531	312	94	53.2051
Scaffold_12817	EEV39708.1	glycogen/starch/alpha-glucan_phosphorylase_[Enterococcus_casseliflavus_________	GT35	GT35	bacteria	Enterococcus	99.39	5	0	3159	709	1	817	1684	0	5351	817	46	99.8776
Scaffold_12167	BAI47539.1	endo-1,5-alpha-L-arabinanase_[Bacillus____________	GH43	GH43	bacteria	Bacillus	99.39	2	0	4253	3270	1	328	629	0	5498	328	18	99.6951
Scaffold_198	BAD62840.1	alpha-glucosidase_[Bacillus_clausii___________	GH31	GH31	bacteria	Bacillus	99.38	5	0	66197	63795	1	801	1666	0	126397	801	2	99.8752
Scaffold_2161	AII40391.1	sucrose-6-phosphate_hydrolase_[Enterococcus_faecium__________	GH32	GH32	bacteria	Enterococcus	99.37	3	0	4422	5858	1	479	984	0	6230	479	23	99.7912
Scaffold_8551	BAI83766.1	hypothetical_protein_BSNT_06626_[Bacillus_subtilis_subsp._natto_______	GH13	GH13	bacteria	Bacillus	99.37	3	0	1597	3027	1	477	934	0	8410	477	17	99.7904
Scaffold_5641	AKI92121.1	hypothetical_protein_ABA10_09075_[Bacillus__________	CE4	CE4	bacteria	Bacillus	99.37	2	0	5404	4448	1	319	617	0	6168	319	16	99.6865
Scaffold_7680	ACM12273.1	polysaccharide_deacetylase,_putative_[Bacillus_cereus_________	CE4	CE4	bacteria	Bacillus	99.37	1	0	479	3	17	175	328	4e-107	1748	234	27	67.5214
Scaffold_20136	EEV39304.1	hypothetical_protein_ECBG_01573_[Enterococcus_casseliflavus_________	GH43	GH43	bacteria	Enterococcus	99.36	2	0	20	961	1	314	650	0	963	475	98	65.8947
Scaffold_6421	EEV39207.1	hypothetical_protein_ECBG_01476_[Enterococcus_casseliflavus________	CE7	CE7	bacteria	Enterococcus	99.35	2	0	1835	2752	1	306	634	0	3964	306	23	99.6732
Scaffold_6672	AII38502.1	maltose_phosphorylase_[Enterococcus_faecium__________	GH65	GH65	bacteria	Enterococcus	99.34	5	0	4509	6797	1	763	1470	0	10563	764	22	99.7382
Scaffold_16178	AKI91265.1	6-phospho-alpha-glucosidase_[Bacillus____________	GH4	GH4	bacteria	Bacillus	99.33	3	0	3040	4386	1	449	933	0	12271	449	11	99.7773
Scaffold_15597	BAI84236.1	hydrolytic_enzyme_[Bacillus_subtilis_subsp._natto________	GH4	GH4	bacteria	Bacillus	99.33	3	0	3359	2019	1	447	887	0	6489	447	21	99.7763
Scaffold_1628	AHX16623.1	glycosyl_transferase_[Bacillus_bombysepticus_str._________	GT4	GT4	bacteria	Bacillus	99.33	3	0	2103	763	197	643	912	0	2103	643	64	69.3624
Scaffold_14555	ADH08008.1	Cellulase_[Bacillus_thuringiensis___________	GH5	GH5	bacteria	Bacillus	99.31	3	0	748	2055	1	436	842	0	2848	436	46	99.7706
Scaffold_12004	AIC99307.1	pullulanase_[Bacillus_subtilis_subsp._subtilis_str._OH_______	GH13	CBM48,CBM68	bacteria	Bacillus	99.3	5	0	8651	10804	1	718	1475	0	16088	718	13	99.8607
Scaffold_14634	AEP92903.1	general_stress_protein_A_[Bacillus_subtilis_subsp._subtilis_str._____	GT8	GT8	bacteria	Bacillus	99.3	2	0	5111	5968	1	286	596	0	14702	286	6	99.6503
Scaffold_10407	BAO93236.1	hypothetical_protein_BSNT_06603_[Bacillus_subtilis_subsp._natto_______	GH13	GH13	bacteria	Bacillus	99.29	4	0	14388	12706	1	561	1110	0	17282	561	10	99.8217
Scaffold_11448	AAS41288.1	penicillin-binding_protein_1A_[Bacillus_cereus_ATCC________	GT51	GT51	bacteria	Bacillus	99.29	4	0	2	1696	110	674	1161	0	1760	837	96	67.3835
Scaffold_2973	ACM13658.1	group-specific_protein_[Bacillus_cereus__________	CE4	CE4	bacteria	Bacillus	99.28	8	0	1625	4969	1	1115	2236	0	6838	1115	49	99.9103
Scaffold_163	BAR78795.1	uncharacterized_30.6_kDa_protein_in_fumA_3'region_[Bacillus______	CE4	CE4	bacteria	Bacillus	99.27	2	0	3910	3086	3	277	567	0	6433	277	13	98.917
Scaffold_16576	AIE81725.1	glycosyl_transferase,_group_1_family_protein_[Bacillus_______	GT4	GT4	bacteria	Bacillus	99.27	2	0	1719	898	72	345	526	0	1720	345	48	79.1304
Scaffold_24873	AAU39773.1	putative_UDP-glucosyltransferase_YdhE_[Bacillus_licheniformis_DSM_13_=_ATCC_____	GT1	GT1	bacteria	Bacillus	99.26	3	0	1284	67	1	406	829	0	3505	406	35	99.7537
Scaffold_20660	AAU39366.1	putative_esterase_[Bacillus_licheniformis_DSM_13_=_ATCC______	CE1	CE1	bacteria	Bacillus	99.26	2	0	2141	1329	1	271	557	2e-179	8811	271	9	99.631
Scaffold_725	ACM13132.1	N-acetylglucosaminyldiphosphoundecaprenol_N-acetyl-beta-D-mannosaminyltransferase_[Bacillus_cereus__________	GT26	GT26	bacteria	Bacillus	99.26	1	0	389	796	1	136	279	4e-92	798	249	51	54.2169
Scaffold_16634	AFQ59353.1	N-acetylglucosamine-6-phosphate_deacetylase_[Bacillus_subtilis__________	CE9	CE9	bacteria	Bacillus	99.25	3	0	6635	5436	14	413	746	0	9755	413	12	96.6102
Scaffold_12359	AFQ12068.1	chitin_binding_protein_[Bacillus_cereus_________	AA10	CBM5	bacteria	Bacillus	99.25	2	0	3	803	189	455	540	0	1520	455	53	58.4615
Scaffold_1328	AFQ12067.1	glycosyltransferase,_MGT_family_protein_[Bacillus_cereus________	GT1	GT1	bacteria	Bacillus	99.24	3	0	6454	7644	1	397	806	0	8588	397	14	99.7481
Scaffold_21416	AKQ73097.1	glycosyl_transferase_family_1_[Bacillus_licheniformis________	GT1	GT1	bacteria	Bacillus	99.24	3	0	2901	1714	1	396	814	0	3224	396	37	99.7475
Scaffold_16589	AAU39999.1	penicillin-binding_protein_2C_[Bacillus_licheniformis_DSM_13_=_ATCC____	GT51	GT51	bacteria	Bacillus	99.24	4	0	2942	4510	1	523	1009	0	4510	712	35	73.3146
Scaffold_11483	AKJ60878.1	cyclomaltodextrinase_[Bacillus____________	GH13	CBM34	bacteria	Bacillus	99.23	3	0	1174	2	1	391	811	0	1577	586	74	66.5529
Scaffold_22707	EEV38114.2	beta-glucosidase_[Enterococcus_casseliflavus__________	GH1	GH1	bacteria	Enterococcus	99.23	2	0	386	1165	1	260	540	0	1166	463	67	55.9395
Scaffold_1219	AFQ09207.1	glycoside_hydrolase_family_protein_[Bacillus_cereus________	GT4	GT4	bacteria	Bacillus	99.22	5	0	307	2235	1	643	1281	0	3666	643	53	99.8445
Scaffold_641	ABK86774.1	UDP-N-acetylglucosamine--N-acetylmuramyl-(pentapeptide)_pyrophosphoryl-undecaprenol_N-acetylglucosamine_transferase_[Bacillus_thuringiensis_str._Al______	GT28	GT28	bacteria	Bacillus	99.22	2	1	8415	7270	1	383	719	0	16546	383	7	99.7389
Scaffold_5575	EEV38960.1	hypothetical_protein_ECBG_01229_[Enterococcus_casseliflavus________	GH73	CBM50	bacteria	Enterococcus	99.21	5	0	9390	11297	1	636	798	0	23924	700	8	90.7143
Scaffold_20651	BAI87078.1	hypothetical_protein_BSNT_05263_[Bacillus_subtilis_subsp._natto_______	GH65	GH65	bacteria	Bacillus	99.21	5	0	8190	6295	126	757	1181	0	8232	757	23	83.3554
Scaffold_39877	AGG30411.1	N-acetylglucosamine-6-phosphate_deacetylase_[Morganella_morganii_subsp._morganii________	CE9	CE9	bacteria	Morganella	99.21	2	0	3	764	134	387	519	0	1185	387	64	65.3747
Scaffold_22001	AJG60729.1	esterase_family_protein_[Bacillus_cereus_________	CE0	CE0	bacteria	Bacillus	99.21	1	0	452	72	117	243	268	1e-89	454	243	84	51.8519
Scaffold_5207	AAU39741.1	hypothetical_protein_BLi00806_[Bacillus_licheniformis_DSM_13_=_ATCC_____	GT4	GT4	bacteria	Bacillus	99.2	6	0	977	3217	1	747	1488	0	7658	747	29	99.8661
Scaffold_11457	ADH05757.1	multimodular_[Bacillus_thuringiensis___________	GT51	GT51	bacteria	Bacillus	99.2	4	0	3	1511	172	674	1030	0	1513	705	99	71.2057
Scaffold_20869	EEV39067.2	hypothetical_protein_ECBG_01336_[Enterococcus_casseliflavus_________	GT2	GT2	bacteria	Enterococcus	99.18	3	0	1889	2983	1	365	670	0	3760	365	29	99.726
Scaffold_3169	AKQ75510.1	glycoside_transferase_[Bacillus_licheniformis__________	GH126	GH126	bacteria	Bacillus	99.18	3	0	59	1150	1	364	745	0	20023	364	5	99.7253
Scaffold_20233	AIE37699.1	S-layer_protein_/_peptidoglycan_endo-beta-N-acetylglucosaminidase_(plasmid)_[Bacillus_thuringiensis_serovar_kurstaki_str.___	GH73	GH73	bacteria	Bacillus	99.18	2	0	3	731	230	472	503	9e-169	2395	472	30	51.2712
Scaffold_579	AII39578.1	UDP-diphospho-muramoylpentapeptide_beta-N-_acetylglucosaminyltransferase_[Enterococcus_faecium_________	GT28	GT28	bacteria	Enterococcus	99.17	3	0	17852	16767	1	362	736	0	28860	362	4	99.7238
Scaffold_3379	ALL60371.1	mannosyl_transferase_[Bacillus___________	GT4	GT4	bacteria	Bacillus	99.14	3	0	7053	8102	1	350	704	0	9968	350	11	99.7143
Scaffold_233	AFQ11260.1	glycosyl_hydrolase_[Bacillus_cereus_FRI-35]______	GH25	GH25	bacteria	Bacillus	99.14	3	0	2258	1215	1	348	704	0	6107	348	17	99.7126
Scaffold_15914	AKQ73381.1	membrane_protein_YocA_[Bacillus_licheniformis_________	GH23	GH23	bacteria	Bacillus	99.14	2	0	2294	2989	1	232	476	3e-157	3713	232	19	99.569
Scaffold_11710	AII40567.1	glycosyl_transferase_family_2_[Enterococcus_faecium________	GT2	GT2	bacteria	Enterococcus	99.13	3	0	13212	12175	1	346	711	0	14743	346	11	99.711
Scaffold_33934	AAU40275.1	unsaturated_rhamnogalacturonyl_hydrolase_YesR_[Bacillus_licheniformis_DSM_13_=_ATCC____	GH105	GH105	bacteria	Bacillus	99.13	3	0	1123	92	1	344	631	0	2026	344	51	99.7093
Scaffold_18852	AFQ11642.1	hypothetical_protein_BCK_18745_[Bacillus_cereus_________	GH0	GH0	bacteria	Bacillus	99.11	2	0	723	49	131	355	463	3e-163	725	355	93	63.0986
Scaffold_16666	ADV95697.1	beta-galacturonidase_[Bacillus_subtilis___________	GH42	GH42	bacteria	Bacillus	99.1	6	0	5107	3119	1	663	1330	0	8082	663	25	99.8492
Scaffold_10993	AKR37804.1	GDP-mannose-dependent_alpha-mannosyltransferase_[Bacillus_thuringiensis_serovar_________	GT4	GT4	bacteria	Bacillus	99.1	2	0	692	27	159	380	460	1e-161	735	380	91	58.1579
Scaffold_3840	AII39449.1	oligo-1,6-glucosidase_[Enterococcus_faecium___________	GH13	GH13	bacteria	Enterococcus	99.09	5	0	14337	15977	1	547	1120	0	19634	547	8	99.8172
Scaffold_21448	EEV40331.2	hypothetical_protein_ECBG_02600_[Enterococcus_casseliflavus________	GH43	GH43	bacteria	Enterococcus	99.07	5	0	120	1733	1	538	1085	0	2507	538	64	99.8141
Scaffold_12866	AGG04912.1	lipoprotein,_NLP/P60_family_(plasmid)_[Bacillus_thuringiensis_serovar_thuringiensis_str._IS5056]_	GH23	GH23	bacteria	Bacillus	99.07	3	0	4163	5128	1	322	615	0	8597	322	21	99.6894
Scaffold_14920	AGS75976.1	alpha-galactosidase_[Enterococcus_faecium___________	GH4	GH4	bacteria	Enterococcus	99.07	3	0	1321	356	146	467	644	0	1323	467	73	68.7366
Scaffold_18384	EEV39842.1	hypothetical_protein_ECBG_02111_[Enterococcus_casseliflavus_________	GH43	GH43	bacteria	Enterococcus	99.06	5	0	750	2339	1	530	1100	0	8791	530	18	99.8113
Scaffold_9787	EEV39314.1	mannosyl-glycoprotein_endo-beta-N-acetylglucosaminidase_[Enterococcus_casseliflavus_________	GH85	CBM32	bacteria	Enterococcus	99.05	9	0	1433	4261	1	943	1870	0	6784	943	42	99.894
Scaffold_6364	AGE29364.1	Bactoprenol_glucosyl_transferase_[Enterococcus_faecium_NRRL_B-2354]____	GT2	GT2	bacteria	Enterococcus	99.05	3	0	580	1524	1	315	570	0	9799	315	10	99.6825
Scaffold_6137	AII39185.1	hypothetical_protein_M395_06940_[Enterococcus_faecium_________	GH23	GH23	bacteria	Enterococcus	99.05	2	0	1057	428	1	210	391	1e-123	5058	210	12	99.5238
Scaffold_44886	EEV38450.1	hypothetical_protein_ECBG_00719_[Enterococcus_casseliflavus________	GH42	GH42	bacteria	Enterococcus	99.05	6	0	1893	1	1	631	1291	0	1937	670	98	94.0299
Scaffold_4326	ACI30230.1	chitin-binding_domain_protein_(plasmid)_[Bacillus_cereus________	AA10	CBM5	bacteria	Bacillus	99.05	4	0	6515	5256	1	420	858	0	8291	456	15	91.886
Scaffold_7250	AKQ75613.1	N-acetylglucosamine-6-phosphate_deacetylase_[Bacillus_licheniformis__________	CE9	CE9	bacteria	Bacillus	99.04	4	0	4674	5921	1	416	851	0	12957	416	10	99.7596
Scaffold_5248	EEV39534.1	hypothetical_protein_ECBG_01803_[Enterococcus_casseliflavus________	GH23	GH23	bacteria	Enterococcus	99.04	2	0	37	663	1	209	353	3e-120	1087	209	58	99.5215
Scaffold_2836	ADO66886.1	peptidase_M23B_(plasmid)_[Enterococcus__________	GH73	GH73	bacteria	Enterococcus	99	4	0	17739	16537	1	401	732	0	19676	401	6	99.7506
Scaffold_57675	AFQ07916.1	N-acetylglucosaminyltransferase_[Bacillus_cereus___________	GT2	GT2	bacteria	Bacillus	99	1	0	439	140	1	100	207	5e-68	452	100	66	99
Scaffold_20617	AAU40286.1	beta-galactosidase_YesZ_[Bacillus_licheniformis_DSM_13_=_ATCC______	GH42	GH42	bacteria	Bacillus	99	2	1	1	1785	67	665	1215	0	1837	665	97	89.9248
Scaffold_925	BAD65914.1	glycosyl_hydrolase_[Bacillus_clausii__________	GH81	CBM56	bacteria	Bacillus	98.98	9	0	43408	46065	1	886	1765	0	70663	886	4	99.8871
Scaffold_10484	AKQ71920.1	glycoside_hydrolase_family_protein_[Bacillus_licheniformis________	GH1	GH1	bacteria	Bacillus	98.98	5	0	1991	3457	1	489	1016	0	8875	489	17	99.7955
Scaffold_208	ALA51689.1	Alpha-xylosidase_[Bacillus____________	GH31	GH31	bacteria	Bacillus	98.96	8	0	60983	63283	1	767	1583	0	142296	767	2	99.8696
Scaffold_7756	ALF48898.1	N-acetylmuramoyl-L-alanine_amidase_[Enterococcus___________	GH73	GH73	bacteria	Enterococcus	98.96	2	0	27336	26758	13	205	362	3e-111	29877	205	2	93.6585
Scaffold_86	BAD64146.1	alpha-amylase_[Bacillus_clausii___________	GH13	CBM25,CBM26	bacteria	Bacillus	98.95	10	0	316998	314134	1	955	1844	0	388165	955	1	99.8953
Scaffold_12795	AJH03421.1	mannosyl-glycoendo-beta-N-acetylglucosaminidase_family_protein_(plasmid)_[Bacillus_thuringiensis_HD1002]____	GH73	GH73	bacteria	Bacillus	98.93	4	0	4199	5323	1	375	657	0	5447	375	21	99.7333
Scaffold_5544	AFQ12041.1	U32_family_peptidase_[Bacillus_cereus_________	GH25	GH25	bacteria	Bacillus	98.91	3	0	1201	374	1	276	570	0	2204	276	38	99.6377
Scaffold_24390	AKQ73650.1	carbohydrate_esterase_family_4,YheN_[Bacillus_licheniformis________	CE4	CE4	bacteria	Bacillus	98.91	3	0	203	1030	1	276	528	0	2132	276	39	99.6377
Scaffold_41717	AGE65155.1	putative_glycosyltransferase_[Bacillus_subtilis__________	GT2	GT2	bacteria	Bacillus	98.9	2	0	801	1346	1	182	358	3e-120	1348	254	41	71.2598
Scaffold_1152	EEV39210.2	hypothetical_protein_ECBG_01479_[Enterococcus_casseliflavus________	GH94	GH94	bacteria	Enterococcus	98.89	9	0	2437	2	1	812	1634	0	3281	1096	74	73.9964
Scaffold_19627	AII38653.1	6-phospho-beta-glucosidase_[Enterococcus_faecium_T110]_______	GH1	GH1	bacteria	Enterococcus	98.89	3	0	813	1	73	343	558	0	815	465	99	58.0645
Scaffold_41370	EEV38451.1	hypothetical_protein_ECBG_00720_[Enterococcus_casseliflavus________	GH35	GH35	bacteria	Enterococcus	98.88	4	0	2	1075	82	439	744	0	1075	585	99	61.0256
Scaffold_19330	AII39002.1	maltose-6-phosphate_glucosidase_[Enterococcus_faecium__________	GH4	GH4	bacteria	Enterococcus	98.87	5	0	5285	3957	1	443	916	0	5695	443	23	99.7743
Scaffold_17570	EEV40342.1	hypothetical_protein_ECBG_02611_[Enterococcus_casseliflavus_________	GH43	GH43	bacteria	Enterococcus	98.87	5	0	1082	2407	1	442	872	0	2409	487	55	90.5544
Scaffold_5863	AFQ59498.1	Putative_pectate_lyase_[Bacillus_subtilis________	PL9	PL9	bacteria	Bacillus	98.87	4	0	2653	1595	141	493	650	0	4368	493	34	71.3996
Scaffold_3709	AIC97458.1	hypothetical_protein_Q433_05140_[Bacillus_subtilis_subsp._subtilis_str._OH____	AA6	AA6	bacteria	Bacillus	98.86	2	0	7263	6736	1	176	360	1e-111	10624	176	5	99.4318
Scaffold_88	ALA52488.1	putative_rhamnogalacturonan_lyase_in_rhamnose_utilization_cluster_[Bacillus______	PL11	PL11	bacteria	Bacillus	98.82	11	0	181530	178735	1	932	1834	0	236404	932	1	99.8927
Scaffold_6587	AII40660.1	beta-galactosidase_[Enterococcus_faecium___________	GH35	GH35	bacteria	Enterococcus	98.82	7	0	4647	6431	1	595	1230	0	64130	595	3	99.8319
Scaffold_11807	AKN12228.1	polysaccharide_deacetylase,_putative_[Bacillus__________	CE4	CE4	bacteria	Bacillus	98.82	3	0	5842	5081	1	254	479	2e-153	6123	254	12	99.6063
Scaffold_6820	EEV38093.2	hypothetical_protein_ECBG_00362_[Enterococcus_casseliflavus________	GH42	GH42	bacteria	Enterococcus	98.82	5	0	3	1277	148	572	893	0	1277	683	99	62.0791
Scaffold_902	EEV38853.1	hypothetical_protein_ECBG_01122_[Enterococcus_casseliflavus_________	CE4	CE4	bacteria	Enterococcus	98.81	6	0	2069	552	1	506	982	0	6673	506	23	99.8024
Scaffold_270	ALA52677.1	polysaccharide_deacetylase,_putative_[Bacillus__________	CE4	CE4	bacteria	Bacillus	98.81	3	0	65374	64616	1	253	525	9e-167	66069	253	1	99.6047
Scaffold_13192	EEV38092.2	hypothetical_protein_ECBG_00361_[Enterococcus_casseliflavus_________	GH36	GH36	bacteria	Enterococcus	98.79	9	0	83	2317	1	745	1529	0	2483	745	90	99.8658
Scaffold_6994	AAU41918.1	pectate_lyase_PelB_[Bacillus_licheniformis_DSM_13_=_ATCC_____	PL1	PL1	bacteria	Bacillus	98.79	6	0	6302	4821	1	494	967	0	7911	494	19	99.7976
Scaffold_4725	AII39125.1	1,2-diacylglycerol_3-glucosyltransferase_[Enterococcus_faecium__________	GT4	GT4	bacteria	Enterococcus	98.77	5	0	1443	2663	1	407	778	0	4633	407	46	99.7543
Scaffold_4663	AAS41225.1	glycosyl_transferase,_group_2_family_protein_[Bacillus_cereus_ATCC_____	GT2	GT2	bacteria	Bacillus	98.77	5	0	144	1361	1	406	840	0	17122	406	7	99.7537
Scaffold_3481	ADY24636.1	beta-1,3-N-acetylglucosaminyltransferase_[Bacillus_thuringiensis_serovar_finitimus_________	GT2	GT2	bacteria	Bacillus	98.77	4	0	386	1363	1	326	672	0	1510	326	65	99.6933
Scaffold_10516	AGA21757.1	Beta-N-acetylglucosaminidase_[Bacillus_subtilis_subsp._subtilis_str.________	GH73	GH73	bacteria	Bacillus	98.75	11	0	3857	1218	1	880	1621	0	25305	880	10	99.8864
Scaffold_2168	EEV39086.1	glycosyl_hydrolase_[Enterococcus_casseliflavus_________	GH35	GH35	bacteria	Enterococcus	98.75	4	0	959	3	1	319	660	0	1097	591	87	53.8071
Scaffold_13943	EEV39308.2	hypothetical_protein_ECBG_01577_[Enterococcus_casseliflavus_________	GH43	GH43	bacteria	Enterococcus	98.74	5	0	1322	135	1	396	808	0	2546	396	47	99.7475
Scaffold_19339	AAT59684.1	glycosyltransferase;_possible_macrolide_glycosyltransferase_[[Bacillus_thuringiensis]_serovar_konkukian_str._97-27]_	GT1	GT1	bacteria	Bacillus	98.74	3	0	2	718	164	402	488	4e-172	780	402	92	59.204
Scaffold_16549	EEV40784.2	hypothetical_protein_ECBG_03053_[Enterococcus_casseliflavus________	AA10	CBM12	bacteria	Enterococcus	98.73	4	0	2	943	147	460	575	0	981	460	96	68.0435
Scaffold_5127	AII40651.1	polysaccharide_lyase_[Enterococcus_faecium__________	PL8	PL8	bacteria	Enterococcus	98.71	10	0	42704	40371	28	805	1527	0	48211	805	5	96.5217
Scaffold_13653	AII34780.1	glycosyltransferase_[Bacillus_subtilis___________	GT2	GT2	bacteria	Bacillus	98.68	5	0	2843	3979	1	379	748	0	9389	392	12	96.4286
Scaffold_13701	AII39965.1	muramidase_[Enterococcus_faecium_T110]_______	GH73	CBM50	bacteria	Enterococcus	98.68	2	1	1418	69	1	454	635	0	3949	671	34	67.5112
Scaffold_11099	AII40305.1	chitinase_[Enterococcus_faecium_T110]_______	GH18	CBM5	bacteria	Enterococcus	98.67	10	0	16810	19059	1	750	1510	0	19060	763	12	98.1651
Scaffold_22137	ADV94750.1	aryl-phospho-beta-d-glucosidase_[Bacillus_subtilis__________	GH1	GH1	bacteria	Bacillus	98.67	4	0	1487	588	170	469	616	0	1803	469	67	63.7527
Scaffold_3552	EEV38937.2	pullulanase,_type_I_[Enterococcus_casseliflavus________	GH13	CBM48	bacteria	Enterococcus	98.66	9	0	5078	7096	1	673	1390	0	25142	673	8	99.8514
Scaffold_44	BAD63185.1	chitinase_[Bacillus_clausii___________	GH18	CBM5	bacteria	Bacillus	98.66	7	1	129817	128021	1	598	1150	0	217369	598	1	99.8328
Scaffold_10939	AKQ75006.1	pectate_lyase_Pel-28K_[Bacillus_licheniformis_________	PL3	PL3	bacteria	Bacillus	98.66	3	0	6711	7382	1	224	452	1e-142	12557	224	5	99.5536
Scaffold_1759	AII40401.1	beta-glucosidase_[Enterococcus_faecium___________	GH3	GH3	bacteria	Enterococcus	98.64	10	0	15532	13331	1	734	1457	0	15569	734	14	99.8638
Scaffold_25380	BAI84100.2	hypothetical_protein_BSNT_06953_[Bacillus_subtilis_subsp._natto_______	GH26	GH26	bacteria	Bacillus	98.64	5	0	2164	1064	1	367	724	0	2779	367	40	99.7275
Scaffold_18422	AKN12876.1	Polysaccharide_deacetylase_[Bacillus___________	CE4	CE4	bacteria	Bacillus	98.64	3	0	5732	5073	44	263	453	2e-144	5734	263	12	83.27
Scaffold_14954	AAU42370.1	putative_glycoside_hydrolase_[Bacillus_licheniformis_DSM_13_=_ATCC____	GH3	CBM6	bacteria	Bacillus	98.62	12	1	10458	13274	42	981	1842	0	17479	981	17	95.7187
Scaffold_11589	AII38642.1	6-phospho-beta-glucosidase_[Enterococcus_faecium_T110]_______	GH1	GH1	bacteria	Enterococcus	98.6	5	0	1	1074	123	480	738	0	3951	480	27	74.375
Scaffold_7435	AIM35068.1	cyclomaltodextrin_glucanotransferase_(plasmid)_[Bacillus_thuringiensis_serovar_kurstaki_str.______	GH13	CBM20	bacteria	Bacillus	98.58	10	0	18297	20405	1	703	1395	0	30796	703	7	99.8578
Scaffold_9663	AKR33733.1	Sucrose-6-phosphate_hydrolase_[Bacillus_thuringiensis_serovar_________	GH32	GH32	bacteria	Bacillus	98.57	7	0	1674	3146	1	491	1012	0	3729	491	40	99.7963
Scaffold_21855	EEV38765.2	N-acetylmuramoyl-L-alanine_amidase_[Enterococcus_casseliflavus__________	GH73	CBM50	bacteria	Enterococcus	98.57	3	0	1	630	83	292	352	4e-118	1174	292	54	71.5753
Scaffold_15408	AHX22002.1	hypothetical_protein_CY96_27425_(plasmid)_[Bacillus_________	PL9	PL9	bacteria	Bacillus	98.56	5	0	119	1159	1	347	566	0	1160	472	90	73.3051
Scaffold_25044	EEV38235.1	hypothetical_protein_ECBG_00504_[Enterococcus_casseliflavus________	CE4	CE4	bacteria	Enterococcus	98.55	4	0	828	1	1	276	531	0	1092	520	76	52.8846
Scaffold_22133	EEV39704.2	1,4-alpha-glucan_branching_enzyme_[Enterococcus_casseliflavus________	GH13	CBM48	bacteria	Enterococcus	98.54	6	0	756	1991	1	412	858	0	1993	639	62	64.3192
Scaffold_25823	EEV39837.2	hypothetical_protein_ECBG_02106_[Enterococcus_casseliflavus_________	GH105	GH105	bacteria	Enterococcus	98.53	5	0	1630	2649	1	340	700	0	2649	373	39	90.8847
Scaffold_11512	EEV38109.1	alpha-1,2-mannosidase_[Enterococcus_casseliflavus__________	GH92	GH92	bacteria	Enterococcus	98.53	6	0	1224	1	47	454	843	0	1225	716	99	56.8436
Scaffold_15970	BAI85148.1	N-acetylglucosaminyl_transferase_[Bacillus_subtilis_subsp._natto________	GT28	GT28	bacteria	Bacillus	98.51	3	0	606	1	87	288	409	1e-142	606	363	100	55.3719
Scaffold_25412	EEV39510.2	hypothetical_protein_ECBG_01779_[Enterococcus_casseliflavus_________	GH42	GH42	bacteria	Enterococcus	98.5	10	0	140	2134	1	665	1375	0	2177	665	92	99.8496
Scaffold_29743	EEV40181.1	hypothetical_protein_ECBG_02450_[Enterococcus_casseliflavus_________	GH1	GH1	bacteria	Enterococcus	98.5	7	0	782	2179	1	466	965	0	2269	466	62	99.7854
Scaffold_2386	ACJ78453.1	endo-alpha-N-acetylgalactosaminidase_[Bacillus_cereus___________	GH101	GH101	bacteria	Bacillus	98.49	22	0	2291	6664	1	1458	2883	0	7429	1458	59	99.9314
Scaffold_1327	ACM13064.1	glycosyltransferase,_putative_[Bacillus_cereus__________	GT1	GT1	bacteria	Bacillus	98.49	6	0	4244	5434	1	397	800	0	6269	397	19	99.7481
Scaffold_2687	AHX18699.1	N-acetylmuramoyl-L-alanine_amidase_[Bacillus_bombysepticus_str._________	GH25	GH25	bacteria	Bacillus	98.48	1	0	1440	1637	1	66	138	2e-36	4185	66	5	98.4848
Scaffold_19809	AKR08847.1	glycosyl_hydrolase_[Bacillus_thuringiensis]_______	GH0	GH0	bacteria	Bacillus	98.47	4	0	1049	264	96	357	543	0	1049	357	75	73.1092
Scaffold_23517	AGA22367.1	Hypothetical_protein_YesW_[Bacillus_subtilis_subsp._subtilis_str.______	PL11	PL11	bacteria	Bacillus	98.44	7	0	1352	3	1	450	907	0	7611	620	18	72.4194
Scaffold_23182	EEV37857.1	hypothetical_protein_ECBG_00126_[Enterococcus_casseliflavus_________	GH38	GH38	bacteria	Enterococcus	98.43	14	0	604	3276	1	891	1823	0	3520	891	76	99.8878
Scaffold_4245	BAL17712.1	conserved_hypothetical_protein_[Bacillus_cereus_________	GH112	GH112	bacteria	Bacillus	98.43	7	0	5177	3837	277	723	910	0	5177	723	26	61.6874
Scaffold_13684	ABK84447.1	conserved_hypothetical_protein_[Bacillus_thuringiensis_str._Al_______	CE0	CE0	bacteria	Bacillus	98.4	3	0	266	829	2	189	382	4e-131	831	321	68	58.2555
Scaffold_2358	ACM11701.1	glycosyl_transferase,_group_2_family_protein_[Bacillus_cereus______	GT2	GT2	bacteria	Bacillus	98.39	5	0	3606	4538	1	311	637	0	4771	311	20	99.6785
Scaffold_7849	EEV39420.1	hypothetical_protein_ECBG_01689_[Enterococcus_casseliflavus_________	GH4	GH4	bacteria	Enterococcus	98.39	4	0	3	749	193	441	509	9e-162	5931	441	13	56.2358
Scaffold_16096	AIC96667.1	glycosyl_hydrolase_[Bacillus_subtilis_subsp._subtilis_str._OH______	GH18	CBM50	bacteria	Bacillus	98.38	7	0	1378	2670	1	431	875	0	4174	431	31	99.768
Scaffold_1955	AII39051.1	alpha-galactosidase_[Enterococcus_faecium___________	GH36	GH36	bacteria	Enterococcus	98.38	12	0	1532	3748	1	739	1517	0	11977	742	19	99.4609
Scaffold_87	BAD65634.1	teichoic_acid_biosynthesis_protein_F_[Bacillus_clausii_______	GT2	GT2	bacteria	Bacillus	98.34	12	0	120762	122927	1	722	1461	0	126079	722	3	99.8615
Scaffold_504	BAR74261.1	1,4-alpha-glucan-branching_enzyme_[Bacillus___________	GH13	CBM48	bacteria	Bacillus	98.33	11	0	2682	703	1	660	1323	0	8816	660	22	99.8485
Scaffold_30072	EEV38062.1	sucrose-6-phosphate_hydrolase_[Enterococcus_casseliflavus__________	GH32	GH32	bacteria	Enterococcus	98.33	8	0	552	1991	1	480	990	0	3055	480	47	99.7917
Scaffold_27165	EEV39840.1	hypothetical_protein_ECBG_02109_[Enterococcus_casseliflavus_________	CE8	CE8	bacteria	Enterococcus	98.33	4	0	720	1	1	240	459	2e-156	1836	305	39	78.3607
Scaffold_15133	EEV38430.1	6-phospho-beta-glucosidase_[Enterococcus_casseliflavus__________	GH1	GH1	bacteria	Enterococcus	98.33	4	0	721	2	195	434	489	9e-172	722	477	99	50.1048
Scaffold_12719	ALC35409.1	glycosyl_hydrolase_[Bacillus___________	GH0	GH0	bacteria	Bacillus	98.32	6	0	437	1507	1	357	735	0	7957	357	13	99.7199
Scaffold_17211	AII40290.1	beta-glucosidase_[Enterococcus_faecium___________	GH3	GH3	bacteria	Enterococcus	98.3	13	0	2366	69	1	766	1459	0	5446	766	42	99.8695
Scaffold_117	ALA52977.1	Neopullulanase_[Bacillus____________	GH13	CBM34	bacteria	Bacillus	98.3	10	0	112231	110465	1	589	1175	0	237684	589	1	99.8302
Scaffold_3879	BAR75488.1	chitinase_D_[Bacillus_anthracis]_______	GH18	GH18	bacteria	Bacillus	98.28	5	0	433	1302	1	290	546	0	1303	366	67	78.9617
Scaffold_12198	BAL45543.1	glycoside_hydrolase_[Bacillus___________	GH73	GH73	bacteria	Bacillus	98.26	5	0	862	2	1	287	581	0	876	570	98	50.1754
Scaffold_3415	AII40047.1	N-acetylmuramoyl-L-alanine_amidase_[Enterococcus_faecium__________	GH73	GH73	bacteria	Enterococcus	98.25	18	0	27014	30094	16	1042	2041	0	38734	1042	9	98.4645
Scaffold_10318	AIX09421.1	UDP-N-acetylglucosamine--N-acetylmuramyl-(pentapeptide)_pyrophosphoryl-undecaprenol_N-acetylglucosamine_transferase_[Bacillus_________	GT0	GT0	bacteria	Bacillus	98.23	6	0	12777	13793	1	339	655	0	14637	339	7	99.705
Scaffold_20296	EEV38750.2	1A_family_penicillin-binding_protein_[Enterococcus_casseliflavus_______	GT51	GT51	bacteria	Enterococcus	98.13	0	1	877	2961	1	682	1350	0	4372	773	48	88.0983
Scaffold_13635	AII39925.1	beta-xylosidase_[Enterococcus_faecium___________	GH43	GH43	bacteria	Enterococcus	98.08	10	0	10913	12478	1	522	1076	0	15702	522	10	99.8084
Scaffold_2393	AII38601.1	peptidase_[Enterococcus_faecium___________	PL9	PL9	bacteria	Enterococcus	98.07	21	0	23109	26369	1	1087	2130	0	26551	1087	12	99.908
Scaffold_10231	AII40476.1	endochitinase_[Enterococcus_faecium___________	GH18	CBM5	bacteria	Enterococcus	98.06	10	0	2412	868	1	515	1013	0	3756	515	41	99.8058
Scaffold_8903	EEV39855.1	N-acetylglucosamine-6-phosphate_deacetylase_[Enterococcus_casseliflavus_________	CE9	CE9	bacteria	Enterococcus	98.04	4	0	612	1	1	204	411	7e-136	2067	381	30	53.2808
Scaffold_1691	AII38469.1	glucan_1,6-alpha-glucosidase_[Enterococcus_faecium__________	GH13	GH13	bacteria	Enterococcus	98.01	11	0	38699	40360	1	554	1110	0	65541	560	3	98.75
Scaffold_355	BAR78849.1	probable_oligo-1,6-glucosidase_3_[Bacillus_anthracis]______	GH13	GH13	bacteria	Bacillus	98	10	0	938	2440	1	501	987	0	2442	586	62	85.3242
Scaffold_15402	AAP09426.1	S-layer_protein_/_Peptidoglycan_endo-beta-N-acetylglucosaminidase_[Bacillus_cereus_ATCC_____	GH73	GH73	bacteria	Bacillus	97.97	5	0	2784	3521	1	246	497	8e-162	3523	483	21	50.7246
Scaffold_9683	AII39475.1	neopullulanase_[Enterococcus_faecium___________	GH13	CBM34	bacteria	Enterococcus	97.96	12	0	12361	14124	1	588	1221	0	24075	588	7	99.8299
Scaffold_27901	AJQ59178.1	peptidoglycan_N-acetylglucosamine_deacetylase_[Bacillus_thuringiensis_serovar_morrisoni]____	CE4	CE4	bacteria	Bacillus	97.92	4	0	85	660	1	192	387	3e-133	973	273	70	69.9634
Scaffold_10297	AJA89769.1	pullulanase,_partial_[Bacillus___________	GH13	GH13	bacteria	Bacillus	97.92	6	0	1	867	184	472	594	0	869	503	99	57.2565
Scaffold_7968	AII39947.1	alpha-1,2-mannosidase_[Enterococcus_faecium___________	GH92	GH92	bacteria	Enterococcus	97.91	15	0	6038	3888	1	717	1448	0	7468	717	29	99.8605
Scaffold_43288	AEK91136.1	putative_exported_polysaccharide_deacetylase,_lipoprotein_[Bacillus_amyloliquefaciens_______	CE4	CE4	bacteria	Bacillus	97.9	3	0	1	429	45	187	301	3e-102	429	280	100	50.7143
Scaffold_8017	AAS41089.1	glycosyltransferase,_MGT_family_[Bacillus_cereus_ATCC________	GT1	GT1	bacteria	Bacillus	97.87	1	2	2606	1482	33	400	748	0	2606	400	43	91.75
Scaffold_32294	ALD65538.1	GlcNAc-PI_de-N-acetylase_[Arthrobacter_sp.__________	CE14	CE14	bacteria	Arthrobacter	97.84	5	0	2719	2027	1	231	409	3e-133	3166	231	22	99.5671
Scaffold_7769	AAP51020.1	Cel5A_[Bacillus____________	GH5	CBM3	bacteria	Bacillus	97.82	3	1	3205	1553	1	542	983	0	8112	542	20	99.8155
Scaffold_148	BAI84760.1	hypothetical_protein_BSNT_02005_[Bacillus_subtilis_subsp._natto______	GT4	GT4	bacteria	Bacillus	97.79	7	0	14387	13437	2	318	643	0	14648	377	7	83.8196
Scaffold_9537	AGI30577.1	putative_extracellular_matrix_biosynthesis_enzyme_[Bacillus_subtilis_subsp._subtilis_str.____	GT4	GT4	bacteria	Bacillus	97.77	9	0	1168	2379	1	404	800	0	14394	404	8	99.7525
Scaffold_110	BAD65528.1	polysaccharide_deacetylase_[Bacillus_clausii__________	CE4	CE4	bacteria	Bacillus	97.74	6	0	38708	39502	1	265	538	5e-171	98011	265	1	99.6226
Scaffold_17757	AJO59778.1	glycosylase_[Bacillus_sp._YP1]_______	GH18	GH18	bacteria	Bacillus	97.7	6	0	3861	3079	1	261	494	2e-172	4045	344	25	75.5814
Scaffold_6917	AII39733.1	chitin-binding_protein_[Enterococcus_faecium__________	AA10	AA10	bacteria	Enterococcus	97.66	5	0	18569	17928	1	214	389	1e-120	18598	214	3	99.5327
Scaffold_3435	AAS44212.1	polysaccharide_deacetylase,_putative_[Bacillus_cereus_ATCC________	CE4	CE4	bacteria	Bacillus	97.64	6	0	1339	578	1	254	517	8e-170	4631	254	16	99.6063
Scaffold_6285	AII38343.1	6-phospho-beta-galactosidase_[Enterococcus_faecium__________	GH1	GH1	bacteria	Enterococcus	97.43	12	0	19651	21051	1	467	917	0	47454	467	3	99.7859
Scaffold_3438	AAU15364.1	conserved_hypothetical_protein_[Bacillus_cereus_E33L]_____	GH126	GH126	bacteria	Bacillus	97.32	11	0	306	1535	1	410	780	0	4658	410	26	99.7561
Scaffold_2740	AFQ58530.1	Chitosanase_[Bacillus_subtilis___________	GH46	GH46	bacteria	Bacillus	97.24	2	1	767	1618	1	290	580	0	2865	290	30	99.6552
Scaffold_12960	AII40691.1	glycosyl_hydrolase_family_38_protein_[Enterococcus_faecium_______	GH38	GH38	bacteria	Enterococcus	97.23	6	1	380	2926	1	867	1719	0	3125	867	82	99.8847
Scaffold_34906	EEV40757.1	hypothetical_protein_ECBG_03026_[Enterococcus_casseliflavus________	GH2	GH2	bacteria	Enterococcus	97.23	15	0	141	1763	1	541	1107	0	1764	1015	92	53.202
Scaffold_440	AJA23877.1	N-acetylmuramoyl-L-alanine_amidase_(plasmid)_[Bacillus_thuringiensis_serovar________	GH73	GH73	bacteria	Bacillus	97.2	7	0	7357	8106	1	250	494	5e-157	14579	250	5	99.6
Scaffold_28040	AKE25853.1	aryl-6-phospho-beta-glucosidase_[Bacillus_sp._LM__________	GH1	GH1	bacteria	Bacillus	97.2	10	1	1220	45	87	479	788	0	1220	479	96	81.8372
Scaffold_14195	AGE78766.1	Glycosyltransferase_[Bacillus_thuringiensis_serovar_kurstaki_str.________	GT1	GT1	bacteria	Bacillus	97.14	5	0	3	527	35	209	350	1e-118	1200	209	44	83.2536
Scaffold_68	ALA53277.1	Beta-galactosidase_[Bacillus____________	GH2	GH2	bacteria	Bacillus	97.08	17	0	54769	56517	1	583	1181	0	146633	583	1	99.8285
Scaffold_3746	AJH54678.1	chitinase_A1_[Bacillus_anthracis]_______	GH18	CBM2	bacteria	Bacillus	97.03	7	0	3	710	195	430	461	4e-161	712	446	99	52.6906
Scaffold_8950	AJK37425.1	lysozyme-like_family_protein_(plasmid)_[Bacillus_________	GH23	GH23	bacteria	Bacillus	97.02	12	0	299	1507	1	403	626	0	23726	403	5	99.7519
Scaffold_26272	AJO20590.1	glycoside_hydrolase_[Bacillus__________	GH1	GH1	bacteria	Bacillus	97	9	0	902	3	140	439	614	0	2079	478	63	62.5523
Scaffold_15381	AJE96745.1	mannosyltransferase_[Bacillus_subtilis_subsp._________	GT0	GT0	bacteria	Bacillus	96.99	20	0	3027	5021	21	685	1054	0	6760	685	30	96.9343
Scaffold_4781	ABK83784.1	chitinase_family_18_[Bacillus_thuringiensis_str._Al_______	GH18	CBM2	bacteria	Bacillus	96.95	11	0	489	1571	3	363	689	0	1573	701	69	51.3552
Scaffold_3762	AIM28859.1	YwhE_(Penicillin-binding_protein,_Glycosyl_Transferase_Family_51)_[Bacillus_thuringiensis_serovar_kurstaki_str.__	GT51	GT51	bacteria	Bacillus	96.89	21	1	2649	529	1	706	1344	0	3518	706	60	99.8584
Scaffold_17609	AGT45479.1	spore_coat_protein_[Bacillus__________	AA0	AA0	bacteria	Bacillus	96.88	16	0	2769	1231	1	513	1006	0	4067	513	38	99.8051
Scaffold_3457	BAL18802.1	conserved_hypothetical_protein_[Bacillus_cereus_________	GH95	CBM51	bacteria	Bacillus	96.88	33	0	2094	5264	1	1057	2009	0	5265	1193	60	88.5163
Scaffold_15	AFK57954.1	family_I_glycosyl_hydrolase_[Enterococcus_faecium________	GH1	GH1	bacteria	Enterococcus	96.86	15	0	7206	5776	5	481	976	0	16834	481	9	98.9605
Scaffold_13181	ADK04591.1	polysaccharide_deacetylase_[Bacillus_cereus_biovar_anthracis_str._______	CE4	CE4	bacteria	Bacillus	96.84	8	0	920	162	23	275	513	0	920	275	83	91.6364
Scaffold_1376	AFQ58442.1	Putative_glycosyltransferase_[Bacillus_subtilis__________	GT4	GT4	bacteria	Bacillus	96.82	12	0	3874	5004	1	377	756	0	10749	377	11	99.7347
Scaffold_6892	AKQ75287.1	glycoside_hydrolase_family_protein_[Bacillus_licheniformis________	GH32	GH32	bacteria	Bacillus	96.82	9	0	851	3	1	283	579	0	988	485	86	58.1443
Scaffold_2748	BAI86610.1	glycogen_synthase_[Bacillus_subtilis_subsp._natto________	GT5	GT5	bacteria	Bacillus	96.77	4	1	2810	4297	1	484	1001	0	5116	484	29	99.7934
Scaffold_19046	AIX08757.1	Oligo-1,6-glucosidase_[Bacillus____________	GH13	GH13	bacteria	Bacillus	96.67	11	0	4105	3116	186	515	661	0	4105	554	24	59.3863
Scaffold_866	ALF49450.1	alpha-N-arabinofuranosidase_[Enterococcus____________	GH51	GH51	bacteria	Enterococcus	96.65	17	0	5628	7148	1	507	1032	0	11166	507	27	99.8028
Scaffold_5233	AKN11806.1	6-phospho-beta-glucosidase_[Bacillus____________	GH4	GH4	bacteria	Bacillus	96.61	15	0	1007	2332	1	442	880	0	11452	442	12	99.7738
Scaffold_19645	AEW56358.1	Hypothetical_protein_bcf_16180_[Bacillus_cereus_F837/76]_____	GH0	GH0	bacteria	Bacillus	96.56	13	0	269	1402	13	390	702	0	1516	390	75	96.6667
Scaffold_39424	ALD65564.1	hypothetical_protein_AFL94_04530_[Arthrobacter_sp._________	CE14	CE14	bacteria	Arthrobacter	96.55	7	0	737	1345	13	215	408	8e-140	1477	215	41	93.9535
Scaffold_22107	ALD65532.1	GlcNAc-PI_de-N-acetylase_[Arthrobacter_sp._________	CE14	CE14	bacteria	Arthrobacter	96.55	9	0	785	3	1	261	500	2e-171	2134	300	37	86.6667
Scaffold_2474	ABY46213.1	glycosyl_transferase_group_1_[Bacillus_mycoides________	GT4	GT4	bacteria	Bacillus	96.48	13	0	14381	13275	1	369	731	0	17848	369	6	99.729
Scaffold_35861	AJO18302.1	hypothetical_protein_SC10_B2orf03076_[Bacillus__________	AA6	AA6	bacteria	Bacillus	96.35	8	0	2788	3444	1	219	409	4e-130	4774	220	14	99.0909
Scaffold_11449	AJH73095.1	penicillin-binding,_1A_family_protein_[Bacillus_cereus_ATCC_______	GT51	GT51	bacteria	Bacillus	96.29	25	0	400	2421	1	674	1263	0	2485	837	81	80.4062
Scaffold_25265	ALD63002.1	trehalose-phosphate_synthase_[Arthrobacter_sp._________	GT20	GT20	bacteria	Arthrobacter	96.27	17	0	2	1369	26	481	917	0	2697	481	51	94.5946
Scaffold_36506	AGA21467.1	Hypothetical_protein_YdhT_[Bacillus_subtilis_subsp._subtilis_str.______	GH26	GH26	bacteria	Bacillus	96.27	6	0	484	2	1	161	288	4e-98	488	209	99	76.555
Scaffold_22678	EEV38152.2	hypothetical_protein_ECBG_00421_[Enterococcus_casseliflavus________	GH3	GH3	bacteria	Enterococcus	96.27	11	0	124	1008	1	295	558	0	1009	401	88	73.3167
Scaffold_19722	EEV40348.1	hypothetical_protein_ECBG_02617_[Enterococcus_casseliflavus________	GH29	GH29	bacteria	Enterococcus	96.26	14	0	2372	1251	1	374	762	0	8518	488	16	76.4344
Scaffold_205	BAL16275.1	glycosyl_transferase,_group_2_family_protein_[Bacillus_cereus______	GT2	GT2	bacteria	Bacillus	96.25	20	0	2924	1323	1	534	1073	0	3851	534	42	99.8127
Scaffold_30427	ACA38568.1	penicillin-binding_protein_[Lysinibacillus_sphaericus_C3-41]______	GT51	GT51	bacteria	Lysinibacillus	96.24	17	0	1	1356	136	587	901	0	1358	684	99	65.9357
Scaffold_8018	BAR77186.1	uncharacterized_UDP-glucosyltransferase_yojK_[Bacillus__________	GT1	GT1	bacteria	Bacillus	96.17	15	0	2694	1519	1	392	783	0	3772	403	31	97.0223
Scaffold_30964	EEV38187.1	hypothetical_protein_ECBG_00456_[Enterococcus_casseliflavus________	GH36	GH36	bacteria	Enterococcus	96.13	8	1	1292	3	1	439	866	0	1539	730	84	60
Scaffold_16064	AII40618.1	chitinase_[Enterococcus_faecium_T110]_______	GH18	CBM12	bacteria	Enterococcus	96.06	14	0	1889	2953	224	578	674	0	3334	578	52	61.2457
Scaffold_17701	AJI05135.1	transglycosylase_SLT_domain_protein_[Bacillus_cereus________	GH23	GH23	bacteria	Bacillus	96.05	7	0	532	2	19	195	310	2e-105	533	261	99	67.433
Scaffold_34847	ALD63197.1	cell_wall_function_protein_[Arthrobacter_sp._______	GH23	GH23	bacteria	Arthrobacter	96	13	0	976	2	11	335	434	9e-150	978	392	99	82.6531
Scaffold_1728	AJI32673.1	mannosyl-glycoendo-beta-N-acetylglucosaminidase_family_protein_[Bacillus__________	GH73	GH73	bacteria	Bacillus	95.93	25	0	10703	12547	1	615	1220	0	16272	615	14	99.8374
Scaffold_5050	ADM39520.1	putative_glycosyltransferase_[Bacillus_subtilis_subsp._spizizenii_str._______	GT4	GT4	bacteria	Bacillus	95.92	17	0	3199	1949	1	417	843	0	9426	417	13	99.7602
Scaffold_12392	AFQ07938.1	Slt_family_transglycosylase_[Bacillus_cereus_________	GH23	GH23	bacteria	Bacillus	95.9	8	0	586	2	1	195	379	4e-132	602	261	97	74.3295
Scaffold_1355	AEH52551.1	glycoside_hydrolase_family_1_[Bacillus_coagulans________	GH1	GH1	bacteria	Bacillus	95.82	20	0	17693	16260	1	478	960	0	18586	478	8	99.7908
Scaffold_14306	AII40413.1	polysaccharide_deacetylase_[Enterococcus_faecium_________	CE4	CE4	bacteria	Enterococcus	95.79	12	0	1029	1883	1	285	478	7e-153	5942	285	14	99.6491
Scaffold_27483	AIX07675.1	Endo-1,4-beta-xylanase_A_precursor_[Bacillus__________	GH11	GH11	bacteria	Bacillus	95.77	9	0	893	1531	1	213	387	5e-128	2317	213	28	99.5305
Scaffold_25954	ALD64668.1	penicillin-binding_protein_[Arthrobacter_sp.__________	GT51	GT51	bacteria	Arthrobacter	95.77	30	0	1731	3857	1	709	1316	0	4694	772	45	91.7098
Scaffold_15624	AEP92541.1	pectate_lyase_[Bacillus_subtilis_subsp._subtilis_str._______	PL3	PL3	bacteria	Bacillus	95.71	10	0	5168	5866	9	241	454	7e-145	5909	241	12	96.2656
Scaffold_2558	AFK58685.1	6-phospho-beta-glucosidase_[Enterococcus_faecium_DO]_______	GH1	GH1	bacteria	Enterococcus	95.61	21	0	5496	4063	1	478	959	0	20782	478	7	99.7908
Scaffold_2820	AII40308.1	polysaccharide_deacetylase_[Enterococcus_faecium__________	CE4	CE4	bacteria	Enterococcus	95.61	13	0	29839	30726	1	296	485	2e-152	39001	296	2	99.6622
Scaffold_2431	AJI05497.1	glycosyl_hydrolase_[Bacillus_cereus__________	GH129	GH129	bacteria	Bacillus	95.6	22	0	1	1500	267	766	990	0	7089	766	21	65.1436
Scaffold_24084	AGE63606.1	hypothetical_protein_C663_1817_[Bacillus_subtilis_________	GH11	GH11	bacteria	Bacillus	95.56	2	0	267	133	1	45	90.9	1e-20	1833	45	7	97.7778
Scaffold_4060	ALE26768.1	diacetylchitobiose-6-phosphate_hydrolase_[Proteus___________	GH4	GH4	bacteria	Proteus	95.52	20	0	19928	21265	1	446	886	0	45641	450	3	98.8889
Scaffold_3003	CAR40850.1	membrane-bound_lytic_murein_transglycosylase_[Proteus_mirabilis________	GH23	GH23	bacteria	Proteus	95.51	16	0	9413	8346	1	356	688	0	63496	356	2	99.7191
Scaffold_6629	CAR42056.1	phage_lysozyme_[Proteus_mirabilis_HI4320]______	GH24	GH24	bacteria	Proteus	95.48	7	0	27931	27467	1	155	267	9e-79	33520	156	1	98.7179
Scaffold_311	ADK74774.1	choindroitinase_ABC,_partial_[Proteus__________	PL8	PL8	bacteria	Proteus	95.38	46	0	6528	3544	1	995	1949	0	686595	996	1	99.7992
Scaffold_20002	ACA38546.1	conserved_hypothetical_protein_[Lysinibacillus_sphaericus_________	CE14	CE14	bacteria	Lysinibacillus	95.05	9	0	547	2	1	182	343	2e-115	1169	229	47	79.0393
Scaffold_26539	ALD65046.1	oxidoreductase_[Arthrobacter_sp._LS16]_______	AA3	AA3	bacteria	Arthrobacter	95.03	22	0	3291	4619	1	443	814	0	4621	509	29	86.8369
Scaffold_76	BAD64944.1	polysaccharide_deacetylase_[Bacillus_clausii__________	CE4	CE4	bacteria	Bacillus	94.95	12	1	20524	21354	1	275	499	3e-157	79803	275	1	99.6364
Scaffold_288	AFK59006.1	alpha-L-rhamnosidase_[Enterococcus_faecium___________	GH78	GH78	bacteria	Enterococcus	94.93	34	0	6675	4663	1	671	1334	0	22685	671	9	99.851
Scaffold_39059	AJK87338.1	glycosyl_transferase_family_2_[Lysinibacillus_________	GT2	GT2	bacteria	Lysinibacillus	94.92	6	0	2	355	82	199	239	1e-78	491	199	72	58.794
Scaffold_2153	AGS59105.1	N-acetylglucosamine-6-phosphate_deacetylase_[Proteus_mirabilis__________	CE9	CE9	bacteria	Proteus	94.82	20	0	72612	73769	1	386	767	0	138153	387	1	99.4832
Scaffold_33744	AJO57784.1	lytic_transglycosylase_[Bacillus_sp.__________	GH23	GH23	bacteria	Bacillus	94.81	7	0	406	2	1	135	129	7e-33	1372	244	30	54.918
Scaffold_3254	AGE31110.1	Alpha-mannosidase_[Enterococcus_faecium_NRRL_B-2354]______	GH38	GH38	bacteria	Enterococcus	94.72	47	0	951	3620	6	895	1721	0	18247	900	15	98.7778
Scaffold_4134	ALD63191.1	membrane_protein_[Arthrobacter_sp._________	GT39	GT39	bacteria	Arthrobacter	94.67	16	0	706	1605	1	300	574	0	1605	536	56	55.7836
Scaffold_24754	ALD63246.1	hypothetical_protein_AFL94_04045_[Arthrobacter_sp._LS16]_____	GH3	GH3	bacteria	Arthrobacter	94.59	20	0	965	2074	20	389	716	0	3546	455	35	81.0989
Scaffold_1123	ALE26754.1	hypothetical_protein_AOB99_15925_[Proteus__________	GH33	GH33	bacteria	Proteus	94.57	19	0	6893	7942	1	350	683	0	143824	350	1	99.7143
Scaffold_702	ALE25105.1	beta-hexosaminidase_[Proteus____________	GH3	GH3	bacteria	Proteus	94.46	18	0	35929	34955	1	325	641	0	70807	339	1	95.5752
Scaffold_723	AJI05316.1	glycosyltransferase,_WecB/TagA/CpsF_family_protein_[Bacillus_cereus________	GT26	GT26	bacteria	Bacillus	94.4	14	0	3029	3778	1	250	460	1e-147	5172	250	15	99.6
Scaffold_17927	ADM37954.1	probable_bacterophage-related_protein;_putative_muramidase_[Bacillus_subtilis_subsp._spizizenii_str.___	GH73	GH73	bacteria	Bacillus	94.4	24	1	1945	2	1	661	1245	0	4416	1212	44	54.4554
Scaffold_1949	AJQ58697.1	lipoprotein_[Bacillus_thuringiensis_serovar_morrisoni]______	GH0	GH0	bacteria	Bacillus	94.33	22	0	1165	2	31	418	737	0	1167	767	99	50.4563
Scaffold_13881	ALD65458.1	glycosyl_hydrolase_family_65_[Arthrobacter_sp.________	GH65	GH65	bacteria	Arthrobacter	94.28	47	0	3847	1385	1	821	1567	0	3861	821	64	99.8782
Scaffold_2261	AIE79157.1	lipoprotein_[Bacillus____________	GH0	GH0	bacteria	Bacillus	94.17	12	0	1775	1158	88	293	403	2e-135	1777	293	35	69.9659
Scaffold_2369	EEV40164.1	hypothetical_protein_ECBG_02433_[Enterococcus_casseliflavus________	GH20	GH20	bacteria	Enterococcus	94.14	14	0	1	717	194	432	441	6e-146	2254	433	32	54.9654
Scaffold_46775	ALD63305.1	mannosyltransferase_[Arthrobacter_sp.___________	GT4	GT4	bacteria	Arthrobacter	93.88	17	0	836	3	1	278	550	0	853	371	98	74.6631
Scaffold_13819	AHX19036.1	glycosyl_transferase_[Bacillus_bombysepticus_str._________	GT2	GT2	bacteria	Bacillus	93.85	5	1	687	1760	1	341	657	0	4287	498	54	68.2731
Scaffold_1860	AFQ08053.1	glycoside_hydrolase_family_protein_[Bacillus_cereus________	GT4	GT4	bacteria	Bacillus	93.46	16	1	919	2	1	302	542	0	2149	381	43	79.0026
Scaffold_1107	ALE24578.1	penicillin-binding_protein_1B_[Proteus__________	GT51	GT51	bacteria	Proteus	93.25	50	1	85830	83527	1	770	1476	0	162183	770	1	99.8701
Scaffold_18052	EEV39026.2	beta-glucosidase_[Enterococcus_casseliflavus__________	GH1	GH1	bacteria	Enterococcus	92.82	2	1	154	1128	1	348	660	0	1314	462	84	75.1082
Scaffold_178	ALE26874.1	penicillin-binding_protein_1A_[Proteus__________	GT51	GT51	bacteria	Proteus	92.77	61	0	53759	51228	1	844	1593	0	71945	844	4	99.8815
Scaffold_1633	AGS60868.1	lipid-A-disaccharide_synthase_[Proteus_mirabilis__________	GT19	GT19	bacteria	Proteus	92.76	28	0	35694	36854	1	387	717	0	53292	390	2	98.9744
Scaffold_17471	AKQ74863.1	phage_tail_like_protein_[Bacillus_licheniformis________	GH23	GH23	bacteria	Bacillus	92.74	49	2	1890	3992	561	1261	1253	0	5705	1261	64	55.5115
Scaffold_881	CAR42273.1	undecaprenyl_phosphate-alpha-4-amino-4-deoxy-l-arabinose_arabinosyl_transferase_[Proteus_mirabilis________	GT83	GT83	bacteria	Proteus	92.42	41	1	40406	42067	1	553	971	0	82350	553	2	99.8192
Scaffold_3420	AKR13283.1	N-acetylmuramoyl-L-alanine_amidase_(plasmid)_[Bacillus__________	GH25	GH25	bacteria	Bacillus	92.36	18	1	816	1	1	275	525	5e-167	24119	277	3	98.917
Scaffold_29083	ALD65615.1	alpha-amylase_[Arthrobacter_sp.___________	GH13	GH13	bacteria	Arthrobacter	91.75	43	0	1565	3	1	521	962	0	2330	559	67	93.0233
Scaffold_22889	BAL45522.1	glycoside_hydrolase_[Bacillus__________	GH25	CBM50	bacteria	Bacillus	91.57	14	0	498	1	143	308	308	5e-104	498	317	100	52.0505
Scaffold_26482	ALD62807.1	hypothetical_protein_AFL94_01220_[Arthrobacter_sp._________	CE4	CE4	bacteria	Arthrobacter	90.95	18	0	1176	580	45	243	385	7e-127	2197	252	27	78.5714
Scaffold_1954	BAK30524.1	alpha-galactosidase_[Streptococcus_pasteurianus_ATCC_________	GH36	GH36	bacteria	Streptococcus	90.95	37	0	2433	1207	340	748	788	0	2435	753	50	54.1833
Scaffold_5381	AFU12500.1	Multicopper_oxidase_[Bacillus_thuringiensis_MC28]______	AA1	AA1	bacteria	Bacillus	90.83	50	0	2243	3877	1	545	931	0	5361	555	30	98.018
Scaffold_24768	ALD65477.1	hypothetical_protein_AFL94_01255_[Arthrobacter_sp._LS16]_____	CE4	CE4	bacteria	Arthrobacter	90.07	14	0	3	425	72	212	270	3e-83	2222	212	19	66.0377
Scaffold_1811	AID02658.1	6-phospho-beta-glucosidase_[Staphylococcus____________	GH1	GH1	bacteria	Staphylococcus	89.87	48	0	5543	6964	1	474	885	0	16746	474	8	99.789
Scaffold_3233	CBL32909.1	Beta-glucosidase/6-phospho-beta-glucosidase/beta-galactosid_ase_[Enterococcus__________	GH1	GH1	bacteria	Enterococcus	89.83	48	0	1418	3	1	472	897	0	4308	476	33	98.9496
Scaffold_2359	ADY20585.1	glycosyl_transferase,_group_2_family_protein_[Bacillus_thuringiensis_serovar_finitimus____	GT2	GT2	bacteria	Bacillus	89.71	32	0	2636	3568	1	311	587	0	3724	311	25	99.6785
Scaffold_14183	AJO58439.1	arabinoxylan_arabinofuranohydrolase_[Bacillus_sp._________	GH43	CBM6	bacteria	Bacillus	89.69	4	1	5324	6562	60	515	716	0	7580	515	19	88.3495
Scaffold_1601	AGS59980.1	choline_dehydrogenase_[Proteus_mirabilis__________	AA3	AA3	bacteria	Proteus	89.68	58	0	57406	59091	1	562	1080	0	271824	563	1	99.6448
Scaffold_17639	AKQ73101.1	glycoside_hydrolase_family_protein_[Bacillus_licheniformis_______	GH18	CBM50	bacteria	Bacillus	89.68	36	0	1698	652	71	419	644	0	8937	419	14	83.0549
Scaffold_8433	AKN53301.1	Neopullulanase_[Bacillus___________	GH13	GH13	bacteria	Bacillus	89.55	58	0	2776	1112	1	555	1055	0	4351	555	38	99.8198
Scaffold_3414	BAI86521.1	hypothetical_protein_BSNT_04388_[Bacillus_subtilis_subsp._natto_______	GH105	GH105	bacteria	Bacillus	89.46	39	0	3576	4685	1	370	696	0	6702	370	17	99.7297
Scaffold_37832	ACA38263.1	putative_dolichyl-phosphate_mannose_synthase_[Lysinibacillus_sphaericus_C3-41]____	GT2	GT2	bacteria	Lysinibacillus	89.44	17	0	848	366	76	236	307	5e-103	850	237	57	67.5105
Scaffold_33444	ACA38735.1	Putative_endo-beta-N-acetylglucosaminidase_precursor_[Lysinibacillus_sphaericus_________	GH73	GH73	bacteria	Lysinibacillus	89.2	39	0	1084	2	291	651	650	0	1084	659	99	54.6282
Scaffold_215	CAR46084.1	putative_cellulose_synthase_catalytic_subunit_[UDP-forming]_[Proteus_mirabilis______	GT2	GT2	bacteria	Proteus	89.18	76	1	36039	38201	3	721	1270	0	197754	721	1	99.5839
Scaffold_14370	ALD65455.1	GDP-mannose-dependent_alpha-mannosyltransferase_[Arthrobacter_sp._________	GT4	GT4	bacteria	Arthrobacter	89.05	22	0	671	69	173	373	335	1e-112	673	396	90	50.5051
Scaffold_663	ALE24391.1	lytic_murein_transglycosylase_[Proteus__________	GH23	GH23	bacteria	Proteus	88.7	72	0	182805	184715	1	637	1159	0	352023	639	1	99.5305
Scaffold_17904	AKE22409.1	mannoside-phospho-beta-d-glucosidase_[Bacillus_sp._LM__________	GH1	GH1	bacteria	Bacillus	88.6	52	0	3514	2147	10	465	850	0	3516	465	39	97.8495
Scaffold_2504	AEA93886.1	6-phospho-beta-glucosidase_[Enterococcus_faecalis___________	GH4	GH4	bacteria	Enterococcus	88.49	42	0	11388	12482	1	365	687	0	12483	464	9	78.4483
Scaffold_53407	BAH46398.1	probable_teichoic_acid_biosynthesis_protein_A_[Brevibacillus_brevis_NBRC_____	GT26	GT26	bacteria	Brevibacillus	88.24	22	0	686	126	59	245	347	3e-119	687	245	82	75.9184
Scaffold_42557	BAH45849.1	conserved_hypothetical_protein_[Brevibacillus_brevis_NBRC________	CE4	CE4	bacteria	Brevibacillus	87.88	16	0	736	1131	8	139	252	3e-80	1132	233	35	56.2232
Scaffold_147	BAM99152.1	hypothetical_protein_[Bacillus_phage__________	GH23	GH23	viruses	Bacillus	87.77	112	3	42509	46678	1	1456	2401	0	50383	1456	8	99.9313
Scaffold_1216	CCO12746.1	4_glycosyl_hydrolase_family_protein_[Carnobacterium_maltaromaticum_______	GH4	GH4	bacteria	Carnobacterium	86.85	61	0	23910	25301	1	464	848	0	25374	464	5	99.7845
Scaffold_2132	AKG40248.1	peptidase_P60_[Streptococcus___________	GH23	GH23	bacteria	Streptococcus	86.79	44	0	15046	16044	1	333	580	0	22961	333	4	99.6997
Scaffold_7423	ALD63066.1	resuscitation-promoting_factor_[Arthrobacter_sp.__________	GH23	CBM50	bacteria	Arthrobacter	86.56	28	2	988	230	1	247	357	1e-113	2941	247	26	99.5951
Scaffold_11407	BAO07206.1	6-phospho-beta-galactosidase_[Enterococcus_mundtii_QU__________	GH1	GH1	bacteria	Enterococcus	85.87	65	0	1680	301	1	460	845	0	6658	466	21	98.4979
Scaffold_16654	AGJ01168.1	6-phospho-beta-glucosidase_[Enterococcus_casseliflavus___________	GH1	GH1	bacteria	Enterococcus	85.62	10	1	1284	487	178	476	513	4e-178	1284	476	62	62.605
Scaffold_560	AHY07324.1	6-phospho-alpha-glucosidase_[Serratia____________	GH4	GH4	bacteria	Serratia	85.42	64	0	91011	92327	3	441	807	0	155178	441	1	99.3197
Scaffold_4639	CEF19948.1	Alpha-galactosidase_[Staphylococcus____________	GH4	GH4	bacteria	Staphylococcus	85.19	64	0	7380	8675	1	432	796	0	16109	432	8	99.7685
Scaffold_44891	AEB07796.1	Xylan_1,4-beta-xylosidase_[Coriobacterium_glomerans_________	GH43	GH43	bacteria	Coriobacterium	84.98	44	0	1	879	53	345	536	0	881	552	99	52.8986
Scaffold_1643	ACZ36001.1	putative_maltose-6-phosphate_glucosidase_[Enterococcus__________	GH4	GH4	bacteria	Enterococcus	84.89	34	0	677	3	2	226	403	4e-130	2463	441	27	50.7937
Scaffold_15415	CBT77604.1	putative_family_2_glycosyl_transferase_[Glutamicibacter_arilaitensis______	GT2	GT2	bacteria	Arthrobacter	84.82	29	0	574	2	98	288	345	4e-120	2855	335	30	56.7164
Scaffold_26811	ACB54924.1	glucosaminidase_[Bacillus_virus__________	GH73	GH73	viruses	Bacillus	84.67	23	0	3	452	29	178	226	2e-73	457	218	98	68.3486
Scaffold_17494	AJO17201.1	hypothetical_protein_SC10_B2orf01521_[Bacillus__________	GH73	GH73	bacteria	Bacillus	84.56	87	1	15	1721	1	570	956	0	1903	570	90	99.8246
Scaffold_36720	AJK86487.1	glycosyl_transferase_[Lysinibacillus___________	GT2	GT2	bacteria	Lysinibacillus	84.43	45	0	3	869	72	360	521	0	1023	362	85	79.558
Scaffold_2180	AIK49139.1	GDSL-like_Lipase/Acylhydrolase_family_protein_[Bacillus_atrophaeus_subsp._______	CE0	CE0	bacteria	Bacillus	84.36	38	0	2498	1770	1	243	446	3e-141	7515	243	10	99.5885
Scaffold_9371	AIE60219.1	Spore_coat_protein_A_[Bacillus_methanolicus________	AA0	AA0	bacteria	Bacillus	84.34	79	1	1847	3379	1	510	912	0	3466	510	44	99.8039
Scaffold_46138	BAH45500.1	conserved_hypothetical_protein_[Brevibacillus_brevis_NBRC________	CE14	CE14	bacteria	Brevibacillus	83.92	23	0	2	430	84	226	235	5e-77	431	245	99	57.9592
Scaffold_12187	CCO10479.1	aryl-phospho-beta-D-glucosidase_BglH_[Carnobacterium_maltaromaticum_________	GH1	GH1	bacteria	Carnobacterium	83.78	77	1	4891	3431	2	486	873	0	5564	490	26	98.7755
Scaffold_49177	ACA40307.1	polysaccharide_deacetylase_family_protein_[Lysinibacillus_sphaericus________	CE4	CE4	bacteria	Lysinibacillus	83.44	27	0	1	489	114	276	300	3e-101	524	303	93	53.4653
Scaffold_2396	BAD66114.1	maltose-6'-phosphate_glucosidase_[Bacillus_clausii__________	GH4	GH4	bacteria	Bacillus	83.33	73	0	1446	133	4	441	778	0	51846	441	3	99.093
Scaffold_28058	AHI57207.1	aryl-phospho-beta-D-glucosidase_[Listeria_ivanovii___________	GH1	GH1	bacteria	Listeria	82.89	65	0	1159	20	102	481	623	0	1159	484	98	78.3058
Scaffold_1220	AIE58546.1	Spore_germination_protein_YaaH_[Bacillus_methanolicus_______	GH18	CBM50	bacteria	Bacillus	82.73	48	0	7413	6580	150	427	485	0	13467	429	9	64.5688
Scaffold_3953	AGY82547.1	6-phospho-beta-glucosidase_[Carnobacterium_inhibens_subsp.__________	GH1	GH1	bacteria	Carnobacterium	82.63	82	0	3838	5253	1	472	841	0	15617	472	9	99.7881
Scaffold_9117	AFM69462.1	alpha-L-fucosidase_[Enterococcus_hirae_ATCC_________	GH29	GH29	bacteria	Enterococcus	82.41	76	0	5308	6603	7	438	767	0	10503	438	12	98.4018
Scaffold_6512	AEP00699.1	alpha_amylase_catalytic_region_[Bacillus_coagulans________	GH13	CBM34	bacteria	Bacillus	82.21	105	1	563	2350	7	601	1033	0	5613	601	32	98.8353
Scaffold_132	BAR12850.1	choline_dehydrogenase_[Staphylococcus_aureus_subsp._________	AA3	AA3	bacteria	Staphylococcus	82.19	99	0	59315	60982	42	597	973	0	64329	605	3	91.7355
Scaffold_20083	EEV39392.1	maltose-6'-phosphate_glucosidase_[Enterococcus_casseliflavus_________	GH4	GH4	bacteria	Enterococcus	82	79	0	1090	2406	2	440	768	0	4191	441	31	99.3197
Scaffold_6693	AKC75231.1	glycoside_hydrolase_[Staphylococcus___________	GH1	GH1	bacteria	Staphylococcus	81.84	87	0	26894	25458	1	479	832	0	59838	479	2	99.7912
Scaffold_995	AEB28881.1	aryl-phospho-beta-d-glucosidase_[Carnobacterium_sp.___________	GH1	GH1	bacteria	Carnobacterium	81.84	85	0	4090	5493	1	468	830	0	7064	469	20	99.5736
Scaffold_21171	AFM70244.1	hypothetical_protein_EHR_06525_[Enterococcus_hirae_ATCC_______	GH125	GH125	bacteria	Enterococcus	81.71	59	2	2056	3093	1	349	564	0	3095	433	34	80.3695
Scaffold_7298	AGX41993.1	aryl-phospho-beta-D-glucosidase_BglA_[Clostridium_saccharobutylicum_DSM_________	GH1	GH1	bacteria	Clostridium	81.49	67	0	6939	5854	115	476	639	0	6939	477	16	75.6813
Scaffold_10722	CCO10422.1	glycosyl_hydrolase_1_family_protein_[Carnobacterium_maltaromaticum_______	GH1	GH1	bacteria	Carnobacterium	81.13	90	0	2857	1427	3	479	831	0	8687	483	16	98.5507
Scaffold_22537	AGX42003.1	aryl-phospho-beta-D-glucosidase_BglC_[Clostridium_saccharobutylicum_DSM_________	GH1	GH1	bacteria	Clostridium	81.09	59	0	938	3	120	431	553	0	938	479	99	64.9269
Scaffold_16338	CCO09729.1	glycosyl_hydrolase_1_family_protein_[Carnobacterium_maltaromaticum_______	GH1	GH1	bacteria	Carnobacterium	80.73	53	0	826	2	170	444	472	2e-164	828	478	99	57.3222
Scaffold_407	AKZ47015.1	maltose_phosphorylase_[Enterococcus__________	GH65	GH65	bacteria	Enterococcus	80.72	85	1	1	1335	310	755	709	0	1378	764	97	58.2461
Scaffold_503	EFF38781.1	alpha-galactosidase_[Enterococcus_faecium__________	GH4	GH4	bacteria	Enterococcus	80.5	83	1	30016	31317	1	436	743	0	62295	436	2	99.7706
Scaffold_5491	ALD62894.1	hypothetical_protein_AFL94_01800_[Arthrobacter_sp._________	GH3	GH3	bacteria	Arthrobacter	80.37	84	0	2088	3371	1	428	558	5e-179	6532	429	20	99.5338
Scaffold_19966	ABI28723.1	truncated_glycosyl_hydrolase,_partial_[Listeria_________	GH1	GH1	bacteria	Listeria	80.26	45	0	3	686	5	232	406	6e-142	688	294	99	77.2109
Scaffold_33367	CCO10208.1	maltose-6'-phosphate_glucosidase_malH_[Carnobacterium_maltaromaticum_________	GH4	GH4	bacteria	Carnobacterium	80.24	46	1	1	747	190	442	436	1e-150	850	443	88	56.8849
Scaffold_15605	AIQ39886.1	glucan_1,6-alpha-glucosidase_[Paenibacillus_sp._FSL________	GH13	GH13	bacteria	Paenibacillus	79.9	83	0	1933	695	1	413	714	0	2046	543	61	75.8748
Scaffold_620	ALE26206.1	glycosyl_hydrolase_family_32_[Proteus_________	GH32	GH32	bacteria	Proteus	79.88	98	0	74005	72545	1	487	831	0	193256	488	1	99.5902
Scaffold_1625	AIQ67589.1	glucan_1,6-alpha-glucosidase_[Paenibacillus___________	GH13	GH13	bacteria	Paenibacillus	79.87	58	1	5424	4531	1	296	514	7e-160	10185	543	14	54.3278
Scaffold_15358	CCQ22752.1	6-phospho-beta-galactosidase_[Listeria_monocytogenes___________	GH1	GH1	bacteria	Listeria	79.77	35	0	3204	2686	72	244	301	1e-92	3204	247	16	69.6356
Scaffold_2429	AFU11625.1	Glycoside_hydrolase,_family_1_[Bacillus_thuringiensis_MC28]____	GH1	GH1	bacteria	Bacillus	79.75	98	0	3557	5008	9	492	832	0	21313	493	14	97.9716
Scaffold_6819	CEN27419.1	Beta-galactosidase_GanA_[Lactococcus_piscium_________	GH42	GH42	bacteria	Lactococcus	79.67	74	0	1102	2193	3	366	638	0	2194	679	50	53.461
Scaffold_24829	AFC62659.1	6-phospho-beta-glucosidase_[Enterococcus_faecium__________	GH1	GH1	bacteria	Enterococcus	79.3	89	0	3	1292	6	435	716	0	1292	469	99	91.4712
Scaffold_17737	ALG30495.1	alpha-amylase_[Glutamicibacter___________	GH13	GH13	bacteria	Arthrobacter	79.18	99	1	750	2198	6	490	740	0	2198	562	66	86.121
Scaffold_52884	ACU84114.1	glycosyl_transferase_[Brachybacterium_faecium_DSM_________	GT2	GT2	bacteria	Brachybacterium	79.1	28	0	404	3	86	219	154	4e-45	416	261	97	50.9579
Scaffold_1511	EGF38949.2	glycoside_hydrolase_family_1_protein_[Listeria_monocytogenes_______	GH1	GH1	bacteria	Listeria	79.05	97	0	7558	6170	1	463	795	0	8150	463	17	99.784
Scaffold_17188	AEB28884.1	poly-beta-1,6-N-acetyl-D-glucosamine_synthase_[Carnobacterium_sp.__________	GT2	GT2	bacteria	Carnobacterium	79.01	85	0	3709	2495	30	434	663	0	7952	435	15	92.8736
Scaffold_9687	AFK60546.1	beta-glucosidase_(plasmid)_[Enterococcus_faecium__________	GH1	GH1	bacteria	Enterococcus	78.87	75	0	1067	3	24	378	578	0	1069	503	99	70.3777
Scaffold_18214	ALB27913.1	6-phospho-alpha-glucosidase_[Lactobacillus___________	GH4	GH4	bacteria	Lactobacillus	78.66	82	1	1165	2	1	389	657	0	1696	445	69	87.191
Scaffold_36504	CKH34819.1	6-phospho-alpha-glucosidase_[Clostridioides____________	GH4	GH4	bacteria	Peptoclostridium	78.62	68	0	2	955	133	450	508	3e-177	1175	450	81	70.4444
Scaffold_951	CAR44946.1	putative_esterase_[Proteus_mirabilis__________	CE0	CE0	bacteria	Proteus	78.6	109	1	10970	9432	1	514	858	0	181380	514	1	99.8054
Scaffold_30471	AEP93078.1	6-phospho-beta-glucosidase_[Bacillus_subtilis_subsp._subtilis_str.________	GH1	GH1	bacteria	Bacillus	78.59	70	0	2065	1085	152	478	516	3e-175	2067	479	47	68.0585
Scaffold_3514	BAO06031.1	beta-glucosidase_[Enterococcus_mundtii_QU_________	GH1	GH1	bacteria	Enterococcus	78.39	94	0	1381	77	39	473	733	0	1383	476	94	91.1765
Scaffold_49158	CCB95840.1	glycosyltransferase_[Streptococcus_salivarius___________	GT2	GT2	bacteria	Streptococcus	78.34	34	0	516	46	110	266	238	9e-77	516	308	91	50.6494
Scaffold_4378	AIM16927.1	alpha-galactosidase_[Bacillus_sp.___________	GH36	GH36	bacteria	Geobacillus	78.01	124	0	19348	17657	1	564	939	0	21539	729	8	77.2291
Scaffold_14691	AKE76031.1	Maltose-6'-phosphate_glucosidase_[Klebsiella_pneumoniae_subsp._________	GH4	GH4	bacteria	Klebsiella	77.97	65	0	1652	768	148	442	484	3e-165	1652	442	54	66.5158
Scaffold_11625	BAD63025.1	beta-glucosidase_[Bacillus_clausii___________	GH1	GH1	bacteria	Bacillus	77.69	85	0	1979	837	82	462	623	0	1979	462	58	82.2511
Scaffold_996	CCO12064.1	glycosyl_hydrolase_1_family_protein_[Carnobacterium_maltaromaticum______	GH1	GH1	bacteria	Carnobacterium	77.46	76	1	2	1039	21	364	565	0	1040	479	99	71.6075
Scaffold_9803	AJA51755.1	hypothetical_protein_CLPA_c16970_[Clostridium_pasteurianum_DSM_525_=_ATCC_____	GT2	GT2	bacteria	Clostridium	77.39	71	0	1016	75	1	314	452	2e-145	4341	314	22	99.6815
Scaffold_27083	AAV28314.1	beta-glucosidase,_partial_[Listeria_welshimeri]_______	GH1	GH1	bacteria	Listeria	77.38	19	0	284	535	3	86	138	6e-40	537	137	47	60.5839
Scaffold_44853	BAK27096.1	beta-glucosidase_[Streptococcus_gallolyticus_subsp._gallolyticus_ATCC_______	GH1	GH1	bacteria	Streptococcus	77.32	61	0	810	4	19	287	420	3e-144	811	466	99	57.5107
Scaffold_13184	EEV38944.1	hypothetical_protein_ECBG_01213_[Enterococcus_casseliflavus_________	GH1	GH1	bacteria	Enterococcus	77.2	109	0	2783	1350	1	478	795	0	5028	479	29	99.5825
Scaffold_1888	BAO06703.1	N-acetylglucosamine-6-phosphate_deacetylase_[Enterococcus_mundtii_QU________	CE9	CE9	bacteria	Enterococcus	76.9	88	0	5351	4209	1	381	622	0	6554	382	17	99.4764
Scaffold_2767	AEP88320.1	beta-galactosidase_family_[Bacillus_subtilis_subsp._spizizenii________	GH42	GH42	bacteria	Bacillus	76.8	157	1	7291	9330	2	682	1131	0	35027	687	6	98.9811
Scaffold_9417	ACZ09908.1	Maltose-6'-phosphate_glucosidase_[Sebaldella_termitidis_ATCC_________	GH4	GH4	bacteria	Sebaldella	76.78	101	0	3560	2256	7	441	721	0	16122	442	8	98.19
Scaffold_28816	AIS58950.1	alpha-N-arabinofuranosidase_[Listeria_ivanovii_subsp.__________	GH51	GH51	bacteria	Listeria	76.51	101	0	3	1292	66	495	683	0	4032	497	32	86.3179
Scaffold_38121	ADO54626.1	lysozyme_[Paenibacillus_polymyxa___________	GH24	GH24	bacteria	Paenibacillus	76.32	26	1	340	2	40	153	175	8e-52	880	200	39	56.5
Scaffold_1635	BAM48418.1	beta-glucosidase_[Amphibacillus_xylanus_NBRC__________	GH3	GH3	bacteria	Amphibacillus	76.03	168	0	1729	3831	100	800	1141	0	14094	806	15	86.8486
Scaffold_587	AEA93775.1	N-acetylglucosamine-6-phosphate_deacetylase_[Enterococcus_faecalis________	CE9	CE9	bacteria	Enterococcus	75.69	62	0	3875	4639	1	255	417	2e-130	4644	384	16	66.1458
Scaffold_35944	AEO02331.1	oligo-1,6-glucosidase_[Listeria_monocytogenes___________	GH13	GH13	bacteria	Listeria	75.62	88	0	680	1762	13	373	561	0	1763	565	61	63.7168
Scaffold_18021	BAK94881.1	1,4-alpha-glucan_branching_enzyme_[Tetragenococcus_halophilus_NBRC_______	GH13	CBM48	bacteria	Tetragenococcus	75.33	94	0	1838	2980	1	381	643	0	2981	628	38	60.5096
Scaffold_1372	AFM71509.1	6-phospho-beta-glucosidase_glycoside_hydrolase_family_1_protein_[Enterococcus_hirae_ATCC____	GH1	GH1	bacteria	Enterococcus	74.61	115	0	15163	16521	1	453	731	0	18554	469	7	96.3753
Scaffold_5500	CAK19644.1	sucrose_phosphorylase_[Listeria_welshimeri_serovar_6b_str.______	GH13	GH13	bacteria	Listeria	74.49	63	0	747	7	225	471	393	7e-134	748	480	99	51.25
Scaffold_7274	BAK93750.1	putative_glycosidase_[Tetragenococcus_halophilus_NBRC_________	GH25	GH25	bacteria	Tetragenococcus	74.25	43	0	1133	1633	1	167	269	4e-84	1637	265	31	62.6415
Scaffold_11565	AEP33213.1	hypothetical_protein_[Enterococcus___________	GH23	GH23	bacteria	Enterococcus	73.96	86	1	2839	1832	1	338	515	1e-162	20609	339	5	99.41
Scaffold_32991	AKJ56818.1	peptidoglycan_N-acetylglucosamine_deacetylase_[Bacillus__________	CE4	CE4	bacteria	Bacillus	73.8	32	1	2983	2474	94	280	276	4e-83	2983	280	17	66.4286
Scaffold_4878	AEB30605.1	6-phospho-beta-glucosidase_GmuD_[Carnobacterium_sp.__________	GH1	GH1	bacteria	Carnobacterium	73.43	122	1	1685	300	1	463	737	0	8728	463	16	99.784
Scaffold_26789	AIS58956.1	alpha-N-arabinofuranosidase_[Listeria_ivanovii_subsp.__________	GH43	GH43	bacteria	Listeria	73.31	83	0	1174	242	7	317	476	2e-162	1900	326	49	95.092
Scaffold_9005	BAK94478.1	putative_beta-glucosidase_[Tetragenococcus_halophilus_NBRC________	GH1	GH1	bacteria	Tetragenococcus	72.94	69	0	988	1752	1	255	408	7e-135	1752	457	44	55.5799
Scaffold_6993	CCO12635.1	putative_phospho-beta-glucosidase_[Carnobacterium_maltaromaticum__________	GH1	GH1	bacteria	Carnobacterium	72.86	127	0	1058	2461	1	468	736	0	6205	475	23	98.3158
Scaffold_48761	AGE30114.1	UDP-glucuronosyltransferase-related_glycosyl_transferase_[Enterococcus_faecium_NRRL________	GT1	GT1	bacteria	Enterococcus	72.73	78	0	1	858	54	339	443	8e-154	860	411	99	69.3431
Scaffold_52398	AIQ74429.1	glycosyl_hydrolase_family_43_[Paenibacillus_________	GH0	GH0	bacteria	Paenibacillus	72.59	70	1	844	71	74	332	402	6e-139	845	338	92	76.3314
Scaffold_13673	BAK94084.1	UDP-N-acetylglucosamine--N-acetylmuramyl-(pentapeptide)_pyrophosphoryl-undecaprenol_N-acetylglucosamine_transferase_[Tetragenococcus_halophilus_NBRC_______	GT28	GT28	bacteria	Tetragenococcus	72.45	100	0	1734	646	1	363	541	0	1795	363	61	99.7245
Scaffold_20990	BAO05581.1	6-phospho-beta-glucosidase_[Enterococcus_mundtii_QU__________	GH1	GH1	bacteria	Enterococcus	72.37	71	0	1	771	179	435	407	5e-139	773	479	99	53.4447
Scaffold_34384	CBL37915.1	Beta-glucosidase/6-phospho-beta-glucosidase/beta-galactosid_ase_[Anaerostipes_hadrus]_______	GH1	GH1	bacteria	butyrate-producing	72.35	80	1	878	3	177	469	446	7e-154	882	485	99	60.2062
Scaffold_1525	AID41457.1	hypothetical_protein_SXYLSMQ121_0024_[Staphylococcus__________	GH120	GH120	bacteria	Staphylococcus	71.92	180	0	13513	11591	1	641	996	0	26258	645	7	99.2248
Scaffold_2590	BAH18644.1	alpha-glucosidase_homolog_[Macrococcus_caseolyticus__________	GH13	GH13	bacteria	Macrococcus	71.82	152	1	7138	5513	1	543	848	0	8481	545	19	99.4495
Scaffold_18102	BAO08221.1	alpha-mannosidase_[Enterococcus_mundtii_QU_________	GH38	GH38	bacteria	Enterococcus	71.82	215	2	2310	4	1	769	1164	0	2546	893	91	86.0022
Scaffold_31297	EEV39306.1	hypothetical_protein_ECBG_01575_[Enterococcus_casseliflavus_________	GH51	GH51	bacteria	Enterococcus	71.73	135	1	141	1580	1	481	749	0	4299	481	33	99.7921
Scaffold_18692	ADV05689.1	Glycosyl_transferase,_group_1_family_protein_[Staphylococcus_pseudintermedius______	GT4	GT4	bacteria	Staphylococcus	71.71	73	0	774	1	15	272	399	2e-137	774	374	100	68.7166
Scaffold_2568	CCO12625.1	alpha-mannosidase_[Carnobacterium_maltaromaticum__________	GH38	GH38	bacteria	Carnobacterium	71.68	142	1	447	1958	2	506	777	0	9186	892	29	56.5022
Scaffold_9736	AGV73077.1	glycoside_hydrolase_GH5_family_[Lactococcus_lactis_subsp._cremoris______	GH5	GH5	bacteria	Lactococcus	71.25	90	0	1368	2306	4	316	484	4e-163	2308	393	41	79.3893
Scaffold_8479	ALG47582.1	Maltose-6'-phosphate_glucosidase_[Clostridium___________	GH4	GH4	bacteria	Clostridium	71.17	124	3	1729	3060	1	440	686	0	4288	441	31	99.5465
Scaffold_52646	ADV05241.1	diglucosyldiacylglycerol_synthase_(LTA_membrane_anchor_synthesis)_[Staphylococcus_pseudintermedius______	GT28	GT28	bacteria	Staphylococcus	71.07	57	0	593	3	125	321	304	4e-101	593	391	99	50.1279
Scaffold_27585	CBY49764.1	N-acetylglucosamine-6-phosphate_deacetylase_[Listeria_monocytogenes__________	CE9	CE9	bacteria	Listeria	71.06	68	0	2	706	51	285	342	2e-115	710	377	99	62.069
Scaffold_39161	AJP23986.1	deacetylase_[Staphylococcus___________	CE14	CE14	bacteria	Staphylococcus	71.02	51	0	542	15	30	205	265	2e-88	543	221	97	79.1855
Scaffold_1149	AHF73030.1	putative_common_antigen_polymerase_[Candidatus_Sodalis_pierantonius_str.______	GT56	GT56	bacteria	primary	70.64	132	1	210271	208913	361	812	575	0	241752	819	1	55.0672
Scaffold_2684	CCE58718.1	processive_diacylglycerol_glucosyltransferase_[Staphylococcus__________	GT28	GT28	bacteria	Staphylococcus	70.59	115	0	10925	9753	1	391	558	1e-176	18453	391	6	99.7442
Scaffold_40084	ADL32982.1	unsaturated_rhamnogalacturonyl_hydrolase_Gh105A_[Butyrivibrio_proteoclasticus_B316]____	GH105	GH105	bacteria	Butyrivibrio	70.27	66	0	1	666	117	338	318	2e-106	672	349	99	63.3238
Scaffold_7685	AIW87108.1	glycosyl_transferases_group_1_family_protein_[Bacillus_______	GT4	GT4	bacteria	Bacillus	70.24	111	0	4683	3565	1	373	533	3e-170	7430	373	15	99.7319
Scaffold_3784	AGY82531.1	acetyl_esterase_[Carnobacterium_inhibens_subsp._________	CE7	CE7	bacteria	Carnobacterium	70.19	92	1	1824	2756	3	314	459	6e-144	11201	314	8	99.0446
Scaffold_553	AAP12133.1	Amylovoran_biosynthesis_AmsK_[Bacillus_cereus_ATCC________	GT4	GT4	bacteria	Bacillus	70.1	125	0	7004	5751	4	421	629	0	17111	423	7	98.5816
Scaffold_1048	AIM15421.1	N-acetyl-alpha-D-glucosaminyl_L-malate_synthase_[Bacillus_sp._________	GT4	GT4	bacteria	Geobacillus	70.05	111	1	74631	75752	3	375	500	4e-156	79365	375	1	99.2
Scaffold_405	ALF50125.1	maltose_phosphorylase_[Enterococcus_faecium]_______	GH65	GH65	bacteria	Enterococcus	70	221	4	5688	7949	1	759	1050	0	10511	764	22	99.2147
Scaffold_20989	BAE17642.1	putative_truncated_Beta-glucosidase_[Staphylococcus_saprophyticus_subsp._saprophyticus_ATCC______	GH1	GH1	bacteria	Staphylococcus	70	15	0	425	276	24	73	79.3	2e-18	427	74	35	66.2162
Scaffold_27577	AKI50106.1	N-acetylglucosamine-6-phosphate_deacetylase_[Listeria___________	CE9	CE9	bacteria	Listeria	70	60	0	3	602	89	288	290	2e-95	606	380	99	52.3684
Scaffold_1668	ALB28534.1	6-phospho-beta-glucosidase_[Lactobacillus___________	GH1	GH1	bacteria	Lactobacillus	69.8	138	0	8	1378	1	457	684	0	12614	461	11	98.9154
Scaffold_3372	ADX76608.1	penicillin-binding_protein_2_[Staphylococcus_pseudintermedius_________	GT51	GT51	bacteria	Staphylococcus	69.7	192	3	34022	32055	30	685	954	0	34803	740	6	88.5135
Scaffold_34744	EEV38484.2	glycosyl_transferase_[Enterococcus_casseliflavus_________	GT4	GT4	bacteria	Enterococcus	69.68	94	0	930	1	1	310	459	2e-160	1029	336	90	91.9643
Scaffold_993	ADL50782.1	glycoside_hydrolase_family_1_[Clostridium_cellulovorans________	GH1	GH1	bacteria	Clostridium	69.65	78	0	4721	3951	218	474	366	4e-111	4723	478	16	53.5565
Scaffold_2587	AIW87111.1	glycosyl_transferase_2_family_protein_[Bacillus________	GT2	GT2	bacteria	Bacillus	69.55	88	0	4416	3550	5	293	414	4e-130	5153	300	17	96
Scaffold_14016	CBH26404.1	glycosyl_hydrolase,_family_1_[Listeria_seeligeri_serovar_1/2b_str._____	GH1	GH1	bacteria	Listeria	69.44	136	0	5568	6902	1	445	653	0	6902	478	19	92.887
Scaffold_47212	BAK94950.1	UDP-N-acetylmannosamine--N-acetylglucosaminyldiphosphoundecaprenol_N-acetylmannosaminyltransferase_[Tetragenococcus_halophilus_NBRC_______	GT26	GT26	bacteria	Tetragenococcus	69.44	44	0	2	433	61	204	213	2e-68	434	244	99	58.6066
Scaffold_16206	AEV78576.1	Alpha-glucosidase_[Staphylococcus_aureus_subsp._aureus_________	GH13	GH13	bacteria	Staphylococcus	69.42	62	1	2	619	22	226	302	3e-100	619	379	99	53.8259
Scaffold_45042	ACX62689.1	glycosyl_transferase_family_2_[Paenibacillus_sp.________	GT2	GT2	bacteria	Paenibacillus	69.18	102	0	994	2	1	331	484	1e-168	1071	431	93	76.5661
Scaffold_306	AIE61617.1	putative_deacetylase_YojG_[Bacillus_methanolicus_________	CE14	CE14	bacteria	Bacillus	69.1	71	1	1348	650	1	232	351	3e-107	13454	232	5	99.569
Scaffold_1104	AFM70140.1	glycosyl_hydrolase,_family_1_[Enterococcus_hirae_ATCC______	GH1	GH1	bacteria	Enterococcus	69.07	143	3	2063	3475	2	471	664	0	7332	475	19	98.7368
Scaffold_2978	ADL02654.1	glycoside_hydrolase_family_1_[[Clostridium]_saccharolyticum________	GH1	GH1	bacteria	Clostridium	69.07	145	1	11642	10227	8	478	716	0	14505	478	10	98.3264
Scaffold_21166	EEV39707.1	glycogen/starch_synthase,_ADP-glucose_type_[Enterococcus_casseliflavus_______	GT5	GT5	bacteria	Enterococcus	69.05	147	0	423	1847	1	475	698	0	2583	477	55	99.3711
Scaffold_27180	CBT74994.1	putative_group_2_glycosyl_transferase_[Glutamicibacter_arilaitensis______	GT2	GT2	bacteria	Arthrobacter	68.88	212	2	2165	54	432	1133	726	0	2165	1133	98	61.8711
Scaffold_20736	AJK86976.1	chitin_deacetylase_[Lysinibacillus___________	CE4	CE4	bacteria	Lysinibacillus	68.87	66	0	638	3	1	212	311	5e-105	693	279	92	75.6272
Scaffold_6190	AGX02742.1	polysaccharide_deacetylase_[Bacillus_infantis_NRRL_________	CE4	CE4	bacteria	Bacillus	68.73	79	1	230	1000	8	266	373	2e-114	11697	266	7	96.9925
Scaffold_4534	ALC92160.1	oligo-1,6-glucosidase_[Bacillus_sp.___________	GH13	GH13	bacteria	Bacillus	68.65	174	0	7355	9019	1	555	825	0	13225	556	13	99.6403
Scaffold_11900	CEN28684.1	Oligo-1,6-glucosidase_MalL_[Lactococcus_piscium_________	GH13	GH13	bacteria	Lactococcus	68.62	170	1	12444	14078	12	555	805	0	14167	556	12	97.6619
Scaffold_3340	AGY81875.1	neopullulanase_[Carnobacterium_inhibens_subsp.__________	GH13	CBM34	bacteria	Carnobacterium	68.57	150	2	1459	2	1	490	691	0	2144	593	68	82.4621
Scaffold_31918	BAK17232.1	predicted_esterase_[Solibacillus_silvestris__________	CE0	CE0	bacteria	Solibacillus	68.48	87	0	275	1102	1	276	412	5e-140	1596	277	52	99.278
Scaffold_22380	ADX81168.1	endo-beta-N-acetylglucosaminidase_H_[Enterococcus_faecalis__________	GH18	GH18	bacteria	Enterococcus	68.48	87	0	82	909	38	313	402	6e-134	1862	314	44	87.5796
Scaffold_4422	BAO07891.1	beta-galactosidase,_alpha_subunit_[Enterococcus_mundtii_QU_______	GH2	GH2	bacteria	Enterococcus	68.34	188	1	11084	12871	1	597	869	0	14699	597	24	99.8325
Scaffold_325	CKG76621.1	cell_wall_hydrolase_[Clostridioides_difficile]______	GH23	GH23	bacteria	Peptoclostridium	68.18	93	2	18371	17448	32	334	446	5e-138	47373	334	2	90.4192
Scaffold_5750	AKX85571.1	alpha-amylase_[Enterococcus____________	GH13	GH13	bacteria	Enterococcus	68.15	171	1	11182	9566	1	540	781	0	14255	542	11	99.4465
Scaffold_527	CCO10496.1	glycosyl_hydrolase_family_3_C_terminal_domain_protein_[Carnobacterium_maltaromaticum___	GH3	GH3	bacteria	Carnobacterium	68.02	265	1	5351	7849	87	921	1181	0	11152	923	38	90.3575
Scaffold_4982	AEA94462.1	glucuronyl_hydrolase_[Enterococcus_faecalis__________	GH88	GH88	bacteria	Enterococcus	68	120	0	15767	14643	6	380	548	2e-173	20612	380	5	98.4211
Scaffold_4839	AGU82195.1	glycosyl_transferase_family_protein_[Streptococcus_anginosus________	GT2	GT2	bacteria	Streptococcus	67.97	74	0	4	696	204	434	326	9e-98	4152	436	17	52.7523
Scaffold_258	AJI00734.1	sucrose-6-phosphate_hydrolase_family_protein_[Bacillus_anthracis_str._______	GH32	GH32	bacteria	Bacillus	67.76	158	0	24065	25534	1	490	715	0	28322	491	5	99.5927
Scaffold_4438	CCG15992.1	putative_UDP-N-acetylglucosamine-N-acetylmuramyl-(pentapeptide)pyr_ophosphoryl-undecaprenol_N-acetylglucosamine_transferase_[Staphylococcus_aureus_subsp._aureus_HO_5096___	GT28	GT28	bacteria	Staphylococcus	67.71	114	0	12958	11900	1	353	499	8e-157	21600	356	5	98.8764
Scaffold_529	ADX75453.1	glycosyl_hydrolase,_family_35_[Staphylococcus_pseudintermedius_______	GH35	GH35	bacteria	Staphylococcus	67.69	189	0	45402	43648	1	585	865	0	52693	590	3	98.9831
Scaffold_1179	CCO12111.1	intracellular_maltogenic_amylase_[Carnobacterium_maltaromaticum________	GH13	CBM34	bacteria	Carnobacterium	67.65	173	2	27783	26161	6	549	787	0	31702	554	10	98.0144
Scaffold_44082	CCQ23500.1	N-acetylglucosamine-6-phosphate_deacetylase_[Listeria_monocytogenes__________	CE9	CE9	bacteria	Listeria	67.47	54	0	1118	621	126	291	232	8e-72	1119	292	45	56.5068
Scaffold_4426	AHA97912.1	PTS_beta-glucoside_transporter_subunit_IIABC_[Lactobacillus_johnsonii______	GH1	GH1	bacteria	Lactobacillus	67.44	28	0	2951	3208	1	86	122	3e-30	4672	120	6	70.8333
Scaffold_3313	AJH18556.1	sucrose-6-phosphate_hydrolase_family_protein_[Bacillus_________	GH32	GH32	bacteria	Bacillus	67.14	161	0	6301	4832	1	490	723	0	9576	491	15	99.5927
Scaffold_980	CCO73413.1	endolysin_[Enterococcus_faecalis_str._Symbioflor_________	GH25	CBM50	bacteria	Enterococcus	66.91	125	8	21378	22625	13	417	540	7e-170	35309	419	4	96.42
Scaffold_955	AKH00999.1	maltodextrin_phosphorylase_[Klebsiella___________	GT35	GT35	bacteria	Klebsiella	66.58	270	1	150471	152900	5	815	1118	0	155221	815	2	99.3865
Scaffold_1142	AIE59562.1	UDP-N-acetylglucosamine-N-acetylmuramyl-(pentapeptide)_pyrophosphoryl-undecaprenol_N-acetylglucosamine_transferase_[Bacillus_methanolicus________	GT28	GT28	bacteria	Bacillus	66.39	121	0	17354	18433	7	366	492	5e-154	19429	367	6	97.8202
Scaffold_18582	AJG26110.1	glycosyl_transferase_family_2_[Streptococcus_______	GT2	GT2	bacteria	Streptococcus	66.28	58	0	1963	2478	5	176	229	3e-67	2480	241	21	70.9544
Scaffold_21812	ABD98986.1	Glycosyltransferase_[Lactobacillus_salivarius_UCC118]_______	GT2	GT2	bacteria	Lactobacillus	66.05	55	0	1814	1329	12	173	231	2e-68	1816	311	34	51.7685
Scaffold_9044	AKI43131.1	glycosylase,_putative_[Listeria___________	GH130	GH130	bacteria	Listeria	65.91	119	1	5167	6219	1	352	463	4e-145	9023	355	12	98.8732
Scaffold_726	AKP80293.1	UDP-D-galactose:(glucosyl)lipopolysaccharide-1,6-D-galactosyltransferase_(plasmid)_[Bacillus_megaterium__________	GT4	GT4	bacteria	Bacillus	65.83	122	0	35029	36099	1	357	513	6e-161	64733	360	2	98.8889
Scaffold_28325	BAK93690.1	putative_glycosidase_[Tetragenococcus_halophilus_NBRC________	GH3	GH3	bacteria	Tetragenococcus	65.4	91	0	822	1610	61	323	359	3e-117	1612	389	49	67.3522
Scaffold_551	AIL05872.1	undecaprenyldiphospho-muramoylpentapeptide_beta-N-acetylglucosaminyltransferase_[Enterococcus_faecalis_ATCC________	GT28	GT28	bacteria	Enterococcus	64.92	127	0	9100	8015	1	362	495	1e-155	12222	363	9	99.449
Scaffold_19679	ALH97386.1	sucrose-6-phosphate_hydrolase_[Staphylococcus_aureus_subsp._________	GH32	GH32	bacteria	Staphylococcus	64.9	172	0	4046	5515	1	490	685	0	5969	494	25	98.9879
Scaffold_10565	ADC86411.1	N-acetylglucosamine-6-phosphate_deacetylase_[Staphylococcus_lugdunensis__________	CE9	CE9	bacteria	Staphylococcus	64.83	132	1	10156	11292	1	381	468	1e-145	13924	389	8	97.6864
Scaffold_7139	ALG29407.1	hypothetical_protein_AOZ07_10725_[Glutamicibacter__________	GH23	CBM50	bacteria	Arthrobacter	64.67	111	3	1004	3	3	329	274	1e-83	1281	577	78	56.4991
Scaffold_6962	ABW19971.1	glycoside_hydrolase_family_25_[Alkaliphilus_oremlandii________	GH25	GH25	bacteria	Alkaliphilus	64.62	68	1	3172	3756	2	195	280	1e-83	4437	254	13	75.9843
Scaffold_16849	CDF87153.1	glycosyl_transferase_[Streptococcus___________	GT2	GT2	bacteria	Streptococcus	64.59	91	0	3193	3963	1	257	358	3e-110	6907	258	11	99.2248
Scaffold_1833	AER18994.1	glycosyl_transferase_family_2_[Streptococcus_suis_______	GT2	GT2	bacteria	Streptococcus	64.5	82	0	14742	15434	2	232	310	7e-93	16140	238	4	96.6387
Scaffold_2198	AII38909.1	aryl-phospho-beta-D-glucosidase_[Enterococcus_faecium___________	GH1	GH1	bacteria	Enterococcus	64.44	114	2	1	987	125	450	449	4e-140	5801	455	17	71.4286
Scaffold_41745	AIF68389.1	hypothetical_protein_GZ22_18300_(plasmid)_[Terribacillus_________	GH23	GH23	bacteria	Terribacillus	64.29	57	1	495	1	108	275	235	2e-75	495	334	100	50
Scaffold_13277	AGE30387.1	Aggregation_promoting_factor_[Enterococcus_faecium_NRRL_______	GH23	CBM50	bacteria	Enterococcus	64.09	61	1	16216	16746	24	204	207	3e-57	27842	204	2	88.2353
Scaffold_16367	CAL29006.1	hypothetical_protein_SCA_2101_[Staphylococcus_carnosus_subsp._carnosus_______	GT2	GT2	bacteria	Staphylococcus	64.09	115	1	1829	864	3	325	414	7e-128	7686	380	13	84.7368
Scaffold_12830	CEN29514.1	Cell_wall-associated_hydrolase_TrsG_(plasmid)_[Lactococcus_piscium_______	GH23	GH23	bacteria	Lactococcus	63.94	73	2	7426	8049	4	209	260	8e-74	13855	369	5	55.5556
Scaffold_590	AIM16720.1	polysaccharide_deacetylase_[Bacillus_sp.__________	CE4	CE4	bacteria	Geobacillus	63.86	89	1	63100	62357	1	249	340	1e-102	63530	250	1	99.2
Scaffold_36256	AJK90145.1	lytic_transglycosylase_[Lysinibacillus___________	GH23	GH23	bacteria	Lysinibacillus	63.43	44	2	392	3	1	133	147	2e-42	504	246	77	53.6585
Scaffold_3110	CCO09888.1	N-acetylglucosamine-6-phosphate_deacetylase_[Carnobacterium_maltaromaticum__________	CE9	CE9	bacteria	Carnobacterium	63.42	138	1	4696	5832	1	380	478	8e-150	8751	384	13	98.6979
Scaffold_39894	CEN28128.1	Putative_beta-N-acetylglucosaminidase/beta-glucosidase_[Lactococcus_piscium_MKFS47]______	GH3	GH3	bacteria	Lactococcus	63.4	103	2	4	909	256	556	367	1e-118	1528	556	59	53.9568
Scaffold_37635	ABR35716.1	protein_of_unknown_function_DUF303,_acetylesterase_putative_[Clostridium_beijerinckii_NCIMB____	CE6	CE6	bacteria	Clostridium	63.35	92	0	167	919	1	251	345	4e-117	922	282	82	88.6525
Scaffold_4745	AKP03509.1	glycosyltransferase_[Lactobacillus____________	GT4	GT4	bacteria	Lactobacillus	63.28	122	1	1073	69	1	334	453	1e-155	1436	344	70	96.8023
Scaffold_8762	AAO81966.1	glucuronyl_hydrolase,_putative_[Enterococcus_faecalis_________	GH88	GH88	bacteria	Enterococcus	63.27	137	0	3710	4828	8	380	513	7e-162	11163	380	20	97.8947
Scaffold_26807	ADG73294.1	glycosyl_transferase_family_2_[Cellulomonas_flavigena_DSM______	GT2	GT2	bacteria	Cellulomonas	63.21	102	1	1372	2211	82	360	310	2e-94	2213	523	38	53.1549
Scaffold_2470	AID01838.1	glycosyltransferase_[Staphylococcus___________	GT51	GT51	bacteria	Staphylococcus	63.16	76	1	2234	2860	60	267	281	3e-82	18158	269	3	76.9517
Scaffold_36782	CCB83492.1	beta-hexosamidase_A,_glycoside_hydrolase_family_3_[Lactobacillus_pentosus______	GH3	GH3	bacteria	Lactobacillus	63.15	174	2	427	1869	19	499	646	0	1870	567	77	84.6561
Scaffold_10133	BAO06715.1	mannosyl-glycoprotein_endo-beta-N-acetylglucosamidase_[Enterococcus_mundtii_QU_________	GH73	GH73	bacteria	Enterococcus	62.96	59	1	1581	2066	44	204	210	2e-59	6807	204	7	78.4314
Scaffold_2703	AGK70484.1	cell-wall_biogenesis_glycosyltransferase_[Streptococcus_cristatus_AS________	GT2	GT2	bacteria	Streptococcus	62.93	86	0	3067	3762	1	232	300	7e-90	9633	238	7	97.0588
Scaffold_4566	CCG46499.1	spore_germination_protein_[Halobacillus_halophilus_DSM________	GH18	CBM50	bacteria	Halobacillus	62.9	174	0	11589	10183	1	469	615	0	12005	470	12	99.5745
Scaffold_2792	EEV39209.1	glycosyl_hydrolase_[Enterococcus_casseliflavus_________	GH3	GH3	bacteria	Enterococcus	62.89	262	0	4238	2121	1	706	919	0	6222	716	34	98.4637
Scaffold_7174	ADZ20581.1	Beta-xylosidase,_family_43_glycosyl_hydrolase_[Clostridium_acetobutylicum_EA______	GH43	GH43	bacteria	Clostridium	62.86	116	1	23825	22884	4	318	436	5e-135	26806	327	4	96.0245
Scaffold_18022	AGY82527.1	alpha-galactosidase_[Carnobacterium_inhibens_subsp.__________	GH36	GH36	bacteria	Carnobacterium	62.85	275	1	5093	2868	1	743	1014	0	8502	743	26	99.8654
Scaffold_4551	CCB54940.1	glycosyl_hydrolase_family_protein_[Staphylococcus_lugdunensis________	GH32	GH32	bacteria	Staphylococcus	62.82	168	3	3825	2422	9	470	634	0	11652	471	12	97.8769
Scaffold_26348	BAM48504.1	xylosidase/arabinosidase_[Amphibacillus_xylanus_NBRC__________	GH43	GH43	bacteria	Amphibacillus	62.64	102	0	824	6	218	490	366	2e-122	825	510	99	53.3333
Scaffold_3713	BAN75662.1	glucuronyl_hydrolase_[Lactobacillus_casei_subsp._casei_ATCC_______	GH88	GH88	bacteria	Lactobacillus	62.6	145	2	3038	4213	1	392	505	5e-159	9138	392	13	99.7449
Scaffold_30609	AFO44421.1	beta-galactosidase_[Enterococcus_faecalis___________	GH35	GH35	bacteria	Enterococcus	62.56	141	1	1261	2	1	446	599	0	3078	594	41	74.9158
Scaffold_4105	ABS23659.1	N-acetylmuramoyl-L-alanine_amidase_family_2_[Bacillus_cytotoxicus_NVH______	GH73	GH73	bacteria	Bacillus	62.42	168	3	5881	4508	110	571	582	0	5882	843	23	54.6856
Scaffold_7939	ALD71934.1	alpha-amylase_[Streptococcus___________	GH13	GH13	bacteria	Streptococcus	62.41	143	1	1655	420	110	540	563	0	2581	541	57	79.4824
Scaffold_22867	AFK85146.1	glycoside_hydrolase_family_4_[Thermoanaerobacterium_saccharolyticum________	GH4	GH4	bacteria	Thermoanaerobacterium	62.08	122	1	164	1144	1	325	431	7e-147	1158	436	85	74.3119
Scaffold_1843	ADM37422.1	putative_glycosyltransferase_[Bacillus_subtilis_subsp._spizizenii_str._______	GT2	GT2	bacteria	Bacillus	61.82	115	2	23279	22323	6	335	396	6e-121	27584	337	3	97.6261
Scaffold_7541	BAO08167.1	sucrose-6-phosphate_dehydrogenase_[Enterococcus_mundtii_QU_________	GH32	GH32	bacteria	Enterococcus	61.67	179	0	3005	4405	7	473	628	0	13235	492	11	94.7154
Scaffold_6451	AIM63574.1	hypothetical_protein_WS74_1325_[Weissella_________	GT8	GT8	bacteria	Weissella	61.63	66	0	2553	2038	98	269	239	6e-70	3107	275	17	62.1818
Scaffold_2664	AAO82579.1	glycosyl_transferase,_group_1_family_protein_[Enterococcus_faecalis_____	GT4	GT4	bacteria	Enterococcus	61.5	147	2	13449	12295	4	390	501	5e-157	14898	407	8	94.8403
Scaffold_44111	BAP85153.1	beta-xylosidase_[Lactobacillus_hokkaidonensis_JCM__________	GH43	GH43	bacteria	Lactobacillus	61.43	194	2	271	1809	6	519	691	0	1811	554	85	92.5993
Scaffold_1160	AEP00250.1	glycosyl_transferase_family_2_[Bacillus_coagulans_______	GT2	GT2	bacteria	Bacillus	61.43	77	2	3961	4590	155	360	266	3e-114	18271	361	5	56.7867
Scaffold_20212	AEN78773.1	Alpha-amylase_[Lactobacillus_ruminis_ATCC__________	GH13	GH13	bacteria	Lactobacillus	61.41	120	0	6	938	114	424	419	3e-139	1301	599	92	51.7529
Scaffold_21043	CBL18293.1	Glycosyltransferases_involved_in_cell_wall_biogenesis_[Ruminococcus_champanellensis_18P13_=_JCM__	GT2	GT2	bacteria	Ruminococcus	61.39	122	0	283	1230	1	316	378	2e-118	3861	317	25	99.3691
Scaffold_11238	AFM70679.1	6-phospho-beta-glucosidase_[Enterococcus_hirae_ATCC_9790]______	GH1	GH1	bacteria	Enterococcus	61.38	106	3	3	854	185	474	375	3e-124	1250	477	68	60.587
Scaffold_24914	AFA48074.1	sterol_3-beta-glucosyltransferase_[Acetobacterium_woodii_DSM_________	GT1	GT1	bacteria	Acetobacterium	61.29	120	0	1550	2479	1	310	387	2e-124	2480	420	38	73.5714
Scaffold_671	BAP85257.1	glycosyltransferase_[Lactobacillus_hokkaidonensis_JCM__________	GT4	GT4	bacteria	Lactobacillus	61.18	131	1	96	1115	1	339	439	4e-137	7429	340	14	99.4118
Scaffold_11237	CKG83235.1	6-phospho-beta-glucosidase_[Clostridioides____________	GH1	GH1	bacteria	Peptoclostridium	60.79	104	2	9	827	197	474	360	6e-119	1173	475	70	58.3158
Scaffold_1016	AGX06635.1	penicillin-binding_protein_2D_[Bacillus_infantis_NRRL________	GT51	GT51	bacteria	Bacillus	60.76	269	1	6329	4269	1	688	868	0	13336	690	15	99.5652
Scaffold_22757	ADC87251.1	Autolysin_[Staphylococcus_lugdunensis___________	GH73	GH73	bacteria	Staphylococcus	60.74	90	4	4129	3326	25	280	316	7e-96	4640	284	17	89.7887
Scaffold_17966	BAH17353.1	UDP-N-acetyl-D-mannosamine_transferase_homolog_[Macrococcus_caseolyticus________	GT26	GT26	bacteria	Macrococcus	60.67	94	0	8985	8269	7	245	289	1e-85	12360	255	6	93.3333
Scaffold_19246	CCO12622.1	alpha-1,2-mannosidase_family_protein_[Carnobacterium_maltaromaticum________	GH92	GH92	bacteria	Carnobacterium	60.58	173	3	225	1562	163	610	553	0	1963	729	88	61.3169
Scaffold_4102	AGK55736.1	family_2_glycosyl_transferase_[Bacillus_sp.________	GT2	GT2	bacteria	Bacillus	60.39	121	1	3582	2662	1	308	402	7e-124	13346	319	11	96.2382
Scaffold_502	AEH48537.1	sporulation_protein,_polysaccharide_deacetylase_family_[Parageobacillus_thermoglucosidasius_______	CE4	CE4	bacteria	Geobacillus	60.39	122	0	87799	88722	10	317	401	2e-122	92357	320	1	95.9375
Scaffold_14486	AIU02388.1	glycoside_hydrolase_family_3_protein_[Clostridium_beijerinckii_ATCC______	GH3	GH3	bacteria	Clostridium	60.11	273	4	6214	8307	8	706	857	0	10118	709	21	98.4485
Scaffold_1225	AGF58737.1	oligo-1,6-glucosidase_MalL_[Clostridium_saccharoperbutylacetonicum_________	GH13	GH13	bacteria	Clostridium	60.11	202	5	1692	3275	5	541	660	0	3911	546	41	98.1685
Scaffold_2869	ACX68331.1	alpha-1,2-mannosidase_[Paenibacillus_sp.___________	GH92	GH92	bacteria	Paenibacillus	60.06	283	4	1653	3818	5	727	892	0	6289	730	34	98.9041
Scaffold_8644	CAC07458.1	unnamed_protein_product_[Streptococcus__________	GT2	GT2	bacteria	Streptococcus	59.94	129	0	6994	6029	1	322	397	2e-122	10072	322	18	99.6894
Scaffold_4499	ACO52514.1	beta-galactosidase,_partial_[Alkalilactibacillus___________	GH2	GH2	bacteria	Alkalilactibacillus	59.83	414	3	667	3792	1	1039	1330	0	9235	1041	34	99.7118
Scaffold_5469	AFJ94648.1	alpha-glucuronidase_[uncultured_bacterium]________	GH67	GH67	bacteria	uncultured	59.7	238	2	12411	10624	152	748	753	0	18238	748	10	79.6791
Scaffold_27889	AHN23071.1	glycosyl_transferase_[Lysinibacillus__________	GT2	GT2	bacteria	Lysinibacillus	59.67	105	1	860	9	173	472	357	5e-119	860	473	99	63.2135
Scaffold_21740	AKS54842.1	penicillin-binding_protein_[Listeria_monocytogenes]_______	GT51	GT51	bacteria	Listeria	59.44	155	4	1170	1	177	566	467	3e-157	1170	714	100	54.4818
Scaffold_12113	BAH18114.1	conserved_hypothetical_protein_[Macrococcus_caseolyticus________	GT51	GT51	bacteria	Macrococcus	59.41	308	2	9678	7357	3	773	888	0	10060	782	23	98.4655
Scaffold_15869	ACX62537.1	Glucan_endo-1,6-beta-glucosidase_[Paenibacillus_sp._________	GH30	GH30	bacteria	Paenibacillus	59.39	98	2	766	2	6	264	323	6e-96	4835	448	16	57.5893
Scaffold_4036	AGX05851.1	peptidoglycan_glycosyltransferase_[Bacillus_infantis_NRRL_________	GT51	GT51	bacteria	Bacillus	59.27	355	5	12505	9812	21	912	1073	0	19107	959	14	92.9093
Scaffold_6822	CCB52818.1	putative_glycosyltransferase_[Staphylococcus_lugdunensis__________	GT2	GT2	bacteria	Staphylococcus	59.13	150	0	28623	29723	1	367	460	2e-142	43718	374	3	97.861
Scaffold_34399	AIG43193.1	glycosyl_transferase_family_2_[Streptococcus_suis________	GT2	GT2	bacteria	Streptococcus	59.09	59	1	2	463	83	232	185	4e-56	659	238	70	62.605
Scaffold_34199	AKC67851.1	polysaccharide_deacetylase_[Bacillus___________	CE4	CE4	bacteria	Bacillus	59.01	91	0	1078	413	62	283	253	2e-79	1268	284	53	77.8169
Scaffold_19143	BAL61999.1	hypothetical_protein_MPD5_0756_[Melissococcus_plutonius________	GH43	GH43	bacteria	Melissococcus	59	168	4	1140	2396	124	543	525	3e-174	2908	546	55	76.7399
Scaffold_18824	CKG82864.1	6-phospho-beta-glucosidase_BglA_[Clostridioides___________	GH1	GH1	bacteria	Peptoclostridium	59	147	1	66	1145	117	477	461	5e-158	1166	477	93	75.4717
Scaffold_13532	EEV40176.2	hypothetical_protein_ECBG_02445_[Enterococcus_casseliflavus________	GH3	GH3	bacteria	Enterococcus	58.9	217	6	1632	1	1	539	650	0	3159	747	52	72.0214
Scaffold_21228	AIQ73734.1	glycosyl_hydrolase_[Paenibacillus_odorifer]_______	GH30	GH30	bacteria	Paenibacillus	58.77	90	1	891	1562	1	228	279	1e-81	3215	447	35	50.783
Scaffold_28791	AIY82679.1	glycosyl_Hydrolase_Family_88_family_protein_[Clostridium_baratii_str._____	GH88	GH88	bacteria	Clostridium	58.74	92	0	5	673	16	238	291	2e-95	673	396	99	56.0606
Scaffold_39715	AEB29070.1	putative_teichoic_acid/polysaccharide_glycosyl_transferase,_family_2_[Carnobacterium_sp._____	GT2	GT2	bacteria	Carnobacterium	58.7	72	1	949	329	99	328	267	1e-85	953	328	65	69.8171
Scaffold_35818	AIM17460.1	hypothetical_protein_HW35_15475_[Bacillus_sp.________	CE0	CE0	bacteria	Geobacillus	58.67	62	0	512	63	92	241	178	2e-54	512	241	88	61.8257
Scaffold_42672	AIE81726.1	glycosyl_transferase_family_protein_[Bacillus_________	GT2	GT2	bacteria	Bacillus	58.46	79	1	581	3	11	205	231	6e-74	705	251	82	77.2908
Scaffold_1238	CDS89626.1	aryl-6-phospho-beta-glucosidase_[Clostridioides____________	GH1	GH1	bacteria	Peptoclostridium	58.44	195	2	2619	1204	2	475	608	0	11757	484	12	97.7273
Scaffold_34430	ALA40623.1	beta-galactosidase_[Paenibacillus____________	GH42	GH42	bacteria	Paenibacillus	58.44	207	6	3	1568	148	667	645	0	2105	668	74	77.6946
Scaffold_20486	CAI56017.1	Beta-galactosidase,_small_subunit_(Lactase,_small_subunit)_[Lactobacillus_sakei_subsp._sakei_23K]	GH2	GH2	bacteria	Lactobacillus	58.43	74	0	4312	3779	140	317	221	1e-97	4926	318	19	55.6604
Scaffold_25987	BAK93367.1	putative_trehalose_6-phosphate_phosphorylase_[Tetragenococcus_halophilus_NBRC______	GH65	GH65	bacteria	Tetragenococcus	58.38	332	1	3174	778	77	876	962	0	3175	876	75	91.21
Scaffold_5308	BAH17535.1	glycosyl_transferase_family_2_protein_homolog_[Macrococcus_caseolyticus______	GT2	GT2	bacteria	Macrococcus	58.33	130	0	3787	4722	1	312	370	3e-112	28140	318	3	97.7987
Scaffold_47207	CQR55928.1	hypothetical_protein_PRIO_3525_[Paenibacillus_riograndensis_________	GH43	GH43	bacteria	Paenibacillus	58.28	64	2	4	489	41	200	196	7e-62	491	203	99	78.3251
Scaffold_33649	ACV39772.1	sucrose-6-phosphate_hydrolase_[Leptotrichia_buccalis__________	GH32	GH32	bacteria	Leptotrichia	58.15	126	3	942	4	68	375	396	1e-133	942	489	99	62.7812
Scaffold_3868	ALC89445.1	glycoside_hydrolase_family_2_[Bacillus_sp.________	GH2	GH2	bacteria	Bacillus	58.12	248	2	3787	1997	5	599	726	0	10412	600	34	99
Scaffold_12228	AHJ04197.1	glycosyl_hydrolase_[Listeria_monocytogenes__________	GT2	GT2	bacteria	Listeria	58.06	130	0	7562	8491	1	310	385	3e-118	11509	315	8	98.0952
Scaffold_4575	CCO12187.2	glycosyl_transferase_2_family_protein_[Carnobacterium_maltaromaticum_______	GT2	GT2	bacteria	Carnobacterium	57.98	106	1	12379	13143	8	264	327	1e-98	15278	265	10	96.6038
Scaffold_6134	CCF82114.1	glucan_1,6-alpha-glucosidase,_partial_[Streptococcus__________	GH13	GH13	bacteria	Streptococcus	57.97	58	0	6	419	48	185	171	8e-46	8364	187	5	73.262
Scaffold_14051	AFM70990.1	alpha-L-fucosidase_[Enterococcus_hirae_ATCC_________	GH29	GH29	bacteria	Enterococcus	57.92	153	1	267	1364	53	417	449	1e-146	2694	468	42	77.7778
Scaffold_8777	AEV95454.1	glycosyl_transferases_group_1_family_protein_[Pediococcus_claussenii_ATCC_____	GT4	GT4	bacteria	Pediococcus	57.92	85	0	782	177	132	333	258	2e-82	784	342	77	58.7719
Scaffold_7277	ADU23124.1	Xylan_1,4-beta-xylosidase_[Ruminococcus_albus_7_=_DSM_______	GH39	GH39	bacteria	Ruminococcus	57.91	196	6	1587	142	14	496	592	0	3006	496	48	97.1774
Scaffold_2489	BAK60274.1	conserved_hypothetical_protein_[Lactococcus_garvieae_________	GH38	GH38	bacteria	Lactococcus	57.91	166	2	1361	18	11	497	568	4e-174	10101	872	13	55.7339
Scaffold_41068	AGS05604.1	Glycoside_hydrolase,_family_1_[Streptococcus_lutetiensis________	GH1	GH1	bacteria	Streptococcus	57.89	110	2	849	55	210	474	321	5e-105	851	477	93	55.3459
Scaffold_6540	CBY48026.1	glycosyl_hydrolase,_family_38_[Listeria_monocytogenes________	GH38	GH38	bacteria	Listeria	57.75	237	1	2	1705	107	671	690	0	1706	860	99	65.5814
Scaffold_38959	ABK02626.1	glycosyl_transferase,_family_2_[Arthrobacter_sp.________	GT2	GT2	bacteria	Arthrobacter	57.45	117	0	4	828	188	462	285	4e-91	852	481	97	56.9647
Scaffold_489	AHG72277.1	alpha/beta_superfamily_hydrolase_[Mannheimia_sp._________	CE1	CE1	bacteria	Mannheimia	57.42	108	1	6	773	16	270	317	3e-100	2245	277	34	91.6968
Scaffold_29034	AHI56645.1	neopullulanase_[Listeria_ivanovii___________	GH13	CBM34	bacteria	Listeria	57.41	134	4	1601	636	268	589	370	5e-119	1601	591	60	54.3147
Scaffold_5512	ADX77008.1	glycosyl_transferase,_group_2_family_protein_[Staphylococcus_pseudintermedius______	GT2	GT2	bacteria	Staphylococcus	57.33	353	4	10103	12649	6	851	962	0	22749	853	11	99.0621
Scaffold_19573	BAL62634.1	beta-xylosidase_[Melissococcus_plutonius___________	GH43	GH43	bacteria	Melissococcus	56.93	114	1	2	799	253	519	321	9e-103	1220	524	65	50.7634
Scaffold_25928	ALC88806.1	trehalose-6-phosphate_hydrolase_[Bacillus_sp.__________	GH13	GH13	bacteria	Bacillus	56.86	233	3	395	2044	1	552	668	0	2744	555	60	99.2793
Scaffold_39159	AIQ20126.1	glycosyl_transferase_family_1_[Paenibacillus_sp._FSL_______	GT4	GT4	bacteria	Paenibacillus	56.67	178	2	119	1378	1	416	488	7e-165	2152	418	59	99.2823
Scaffold_26839	BAK93626.1	sucrose-6-phosphate_hydrolase_[Tetragenococcus_halophilus_NBRC_________	GH32	GH32	bacteria	Tetragenococcus	56.66	192	0	2190	862	54	496	561	0	2192	497	61	88.9336
Scaffold_12885	BAO06863.1	penicillin-binding_protein_1A_[Enterococcus_mundtii_QU_______	GT51	GT51	bacteria	Enterococcus	56.61	186	1	617	1909	53	482	505	4e-167	1931	796	67	53.8945
Scaffold_19285	CCO12979.1	glycosyl_transferase_2_family_protein_[Carnobacterium_maltaromaticum_______	GT2	GT2	bacteria	Carnobacterium	56.55	116	0	2	802	70	336	304	3e-94	2355	336	34	79.1667
Scaffold_6133	BAL61353.1	maltose_phosphorylase/_trehalose_phosphorylase_[Melissococcus_plutonius________	GH65	GH65	bacteria	Melissococcus	56.48	300	6	3992	6133	4	736	836	0	12089	742	18	98.6523
Scaffold_3041	AHI39774.1	Penicillin-binding_protein_2A_[Enterococcus_faecalis_________	GT51	GT51	bacteria	Enterococcus	56.41	293	6	1552	3651	1	716	732	0	4546	728	46	98.2143
Scaffold_11279	EEV39311.2	hypothetical_protein_ECBG_01580_[Enterococcus_casseliflavus________	GH127	GH127	bacteria	Enterococcus	56.07	279	3	6875	8797	1	640	767	0	8975	646	21	98.9164
Scaffold_3213	AHX19752.1	beta-galactosidase_[Bacillus_bombysepticus_str.__________	GH35	GH35	bacteria	Bacillus	56.05	258	0	4077	5837	4	590	702	0	17819	591	10	99.154
Scaffold_1032	EEV40002.1	1A_family_penicillin-binding_protein_[Enterococcus_casseliflavus_______	GT51	GT51	bacteria	Enterococcus	55.99	295	9	28985	26883	4	717	706	0	30401	720	7	99.0278
Scaffold_13476	AKT51629.1	hypothetical_protein_ADJ73_10560_[Arsenicicoccus_sp._oral_taxon_______	GH3	GH3	bacteria	Arsenicicoccus	55.99	320	10	2313	31	41	797	825	0	2466	797	93	94.8557
Scaffold_815	AJA53476.1	sucrose-6-phosphate_hydrolase_[Clostridium_pasteurianum_DSM_525_=_ATCC_____	GH32	GH32	bacteria	Clostridium	55.88	212	2	4478	3030	12	496	556	2e-175	8749	502	17	96.4143
Scaffold_7450	AIL03205.1	glycosyl_transferase_2_family_protein_(plasmid)_[Enterococcus_faecalis_ATCC_____	GT2	GT2	bacteria	Enterococcus	55.77	161	0	5029	6120	2	365	410	4e-126	9668	381	11	95.2756
Scaffold_10334	AGY38149.1	acetyl_xylan_esterase_[Streptococcus_sp._________	CE7	CE7	bacteria	Streptococcus	55.77	113	2	4	777	67	326	301	1e-99	783	327	99	79.2049
Scaffold_10653	CCO12112.1	oligo-1,6-glucosidase_[Carnobacterium_maltaromaticum___________	GH13	GH13	bacteria	Carnobacterium	55.62	226	2	2743	4281	6	521	573	0	4858	565	32	91.1504
Scaffold_1444	AGG29738.1	Polysaccharide_deacetylase_[Morganella_morganii_subsp._morganii_______	CE4	CE4	bacteria	Morganella	55.61	181	4	12659	13981	4	437	477	2e-147	29690	437	4	99.0847
Scaffold_476	AEJ23638.1	putative_lipopolysaccharide_glycosyltransferase_[Weissella_koreensis_KACC________	GT8	GT8	bacteria	Weissella	55.47	114	0	21400	20633	4	259	317	1e-94	23119	276	3	92.3913
Scaffold_35293	CCQ24354.1	Protein_ndvB_[Listeria_monocytogenes__________	GH94	GH94	bacteria	Listeria	55.46	213	2	2238	790	64	547	563	0	2315	567	63	85.1852
Scaffold_32019	AKI42459.1	glycosyl_hydrolase,_family_31_[Listeria_________	GH31	GH31	bacteria	Listeria	55.39	290	5	234	2231	427	1088	775	0	3243	1100	62	60.0909
Scaffold_29206	CCO09912.1	chitin_binding_domain_protein_[Carnobacterium_maltaromaticum________	AA10	CBM12	bacteria	Carnobacterium	55.24	169	2	1164	1	70	457	427	3e-145	1166	461	99	83.9479
Scaffold_10620	BAK94962.1	UDP-N-acetylmannosamine--N-acetylglucosaminyldiphosphoundecaprenol_N-acetylmannosaminyltransferase_[Tetragenococcus_halophilus_NBRC________	GT26	GT26	bacteria	Tetragenococcus	55.13	105	0	573	1274	4	237	268	4e-82	2292	248	31	93.9516
Scaffold_49446	AGQ38800.1	hypothetical_protein_J450_06640_[Mannheimia_haemolytica_________	GH3	GH3	bacteria	Mannheimia	55.1	62	1	245	685	3	145	143	3e-40	687	214	64	66.3551
Scaffold_50169	AIQ23084.1	pectin_methylesterase_[Paenibacillus_sp._FSL_________	CE8	CE8	bacteria	Paenibacillus	55	99	0	2	661	37	256	252	2e-81	661	318	99	68.8679
Scaffold_387	AIE60509.1	Penicillin-binding_protein_1A/1B_[Bacillus_methanolicus_________	GT51	GT51	bacteria	Bacillus	54.99	340	10	12416	10083	1	788	867	0	25500	970	9	81.134
Scaffold_3264	EEV39642.2	hypothetical_protein_ECBG_01911_[Enterococcus_casseliflavus_________	GT4	GT4	bacteria	Enterococcus	54.87	490	5	4925	1635	19	1113	1195	0	12586	1114	35	98.2047
Scaffold_16536	AFM70987.1	alpha-mannosidase_[Enterococcus_hirae_ATCC__________	GH38	GH38	bacteria	Enterococcus	54.69	453	3	1610	4642	8	1016	1086	0	5595	1024	54	98.4375
Scaffold_31860	AIQ52107.1	glycosyl_hydrolase_family_3_[Paenibacillus_sp._FSL______	GH3	GH3	bacteria	Paenibacillus	54.61	313	5	26	2131	38	738	763	0	2337	739	90	94.7226
Scaffold_39992	AHL70463.1	copper_oxidase_[Bacillus___________	AA0	AA0	bacteria	Bacillus	54.57	137	3	116	1051	5	319	339	8e-111	1057	509	89	61.6896
Scaffold_13447	BAK30519.1	6-phospho-beta-glucosidase_[Streptococcus_pasteurianus_ATCC__________	GH1	GH1	bacteria	Streptococcus	54.48	123	1	1041	1865	6	284	311	2e-96	1866	490	44	56.7347
Scaffold_57956	BAI65396.1	uncharacterized_conserved_protein_[Rothia_mucilaginosa_________	GT1	GT1	bacteria	Rothia	54.41	61	1	8	415	36	170	142	1e-40	419	236	97	56.7797
Scaffold_52330	AIZ36596.1	glycosyltransferase_[Parvimonas____________	GT2	GT2	bacteria	Parvimonas	54.38	90	1	626	3	3	219	241	5e-77	659	333	95	64.8649
Scaffold_14630	AFJ26040.1	acetyl_xylan_esterase_[Streptococcus_parasanguinis_________	CE7	CE7	bacteria	Streptococcus	54.29	141	2	477	1415	7	320	348	3e-105	8404	327	11	95.7187
Scaffold_21334	ADC49371.1	glycosyltransferase_[Bacillus_pseudofirmus_OF4]_______	GT4	GT4	bacteria	Bacillus	54.18	191	1	4112	2859	1	419	461	2e-146	4533	419	28	99.7613
Scaffold_19429	AJB71121.1	glycoside_hydrolase_[Enterobacter_hormaechei_subsp._________	GH28	GH28	bacteria	Enterobacter	54.15	115	1	770	12	20	271	302	8e-99	786	430	97	58.3721
Scaffold_2766	AHO16406.1	glycogen_debranching_protein_[Salmonella_enterica_subsp._enterica_serovar_Enteritidis_str.___	GH13	GH13	bacteria	Salmonella	54.07	173	6	11073	12263	4	403	418	2e-123	17314	763	7	52.2936
Scaffold_8061	ALF50514.1	glycosyl_transferase_family_1_[Enterococcus_________	GT4	GT4	bacteria	Enterococcus	54.02	182	1	625	1818	3	399	418	4e-135	2812	401	42	98.7531
Scaffold_718	AIQ37491.1	glycosyl_transferase_[Paenibacillus_sp._FSL_________	GT32	GT32	bacteria	Paenibacillus	54.01	108	1	6098	5391	2	238	269	1e-78	15309	248	5	95.1613
Scaffold_691	AKP45889.1	N-acetylglucosamine-6-phosphate_deacetylase_[Bacillus___________	CE9	CE9	bacteria	Bacillus	53.85	178	2	15875	14706	3	390	426	1e-130	24246	391	5	98.977
Scaffold_24943	AIQ25715.1	glycosyl_transferase_[Paenibacillus_sp._FSL_________	GT2	GT2	bacteria	Paenibacillus	53.76	79	1	519	1	55	226	183	5e-56	520	249	99	68.6747
Scaffold_17276	BAO08406.1	putative_secreted_cell_wall_protein_[Enterococcus_mundtii_QU______	GH23	GH23	bacteria	Enterococcus	53.68	391	9	5750	3099	25	908	877	0	23666	908	11	97.2467
Scaffold_41313	BAL62636.1	pectinesterase_[Melissococcus_plutonius___________	CE8	CE8	bacteria	Melissococcus	53.67	100	1	2	652	83	300	249	2e-76	1504	305	43	71.1475
Scaffold_31707	CBT75722.1	putative_group_1_glycosyl_transferase_[Glutamicibacter_arilaitensis_______	GT4	GT4	bacteria	Arthrobacter	53.61	246	6	3	1643	11	560	577	0	1647	602	99	91.196
Scaffold_8620	CEF18074.1	Glucosaminidase_[Staphylococcus____________	GH73	GH73	bacteria	Staphylococcus	53.48	106	1	6117	5428	29	257	251	2e-72	12814	258	5	88.3721
Scaffold_6164	CBK94329.1	Alpha-galactosidase_[[Eubacterium]_rectale___________	GH36	GH36	bacteria	Eubacterium	53.3	329	4	6569	8752	1	717	825	0	10386	946	21	75.6871
Scaffold_29054	CKG83502.1	6-phospho-beta-glucosidase_[Clostridioides____________	GH1	GH1	bacteria	Peptoclostridium	53.26	120	2	779	3	93	353	308	2e-100	781	484	99	53.719
Scaffold_28668	CCO12786.1	mannosyl-glycoendo-beta-N-acetylglucosaminidase_family_protein_[Carnobacterium_maltaromaticum_________	GH73	GH73	bacteria	Carnobacterium	53.16	86	3	1213	644	9	195	190	3e-54	2204	197	26	94.4162
Scaffold_224	BAL62159.1	multimodular_transpeptidase-transglycosylase/penicillin-binding_protein_1A/1B_(PBP1)_[Melissococcus_plutonius_______	GT51	GT51	bacteria	Melissococcus	53.01	292	5	3714	1780	12	674	671	0	22817	766	8	86.423
Scaffold_2829	AJC95556.1	hypothetical_protein_SHYC_03805_[Staphylococcus__________	GH23	CBM50	bacteria	Staphylococcus	52.91	81	7	3930	4505	43	246	171	7e-45	8906	246	6	82.5203
Scaffold_2184	CCM44203.1	4,4'-diaponeurosporenoate_glycosyltransferase_[Staphylococcus___________	GT2	GT2	bacteria	Staphylococcus	52.87	163	1	4819	3776	1	347	355	3e-106	62169	347	2	99.7118
Scaffold_9313	AEA94137.1	penicillin-binding_protein_1B_[Enterococcus_faecalis________	GT51	GT51	bacteria	Enterococcus	52.85	338	7	4728	6962	31	777	731	0	6988	803	32	92.9016
Scaffold_823	AGE65495.1	putative_exported_polysaccharide_deacetylase,_lipoprotein_[Bacillus_subtilis_______	CE4	CE4	bacteria	Bacillus	52.78	87	3	16848	16237	51	263	231	8e-65	29135	265	2	80
Scaffold_11609	AET57936.1	beta-galactosidase_[Paenibacillus_terrae___________	GH2	GH2	bacteria	Paenibacillus	52.72	191	6	3	1250	320	740	451	3e-141	3344	764	37	54.9738
Scaffold_2506	EEV38923.2	hypothetical_protein_ECBG_01192_[Enterococcus_casseliflavus________	GH65	GH65	bacteria	Enterococcus	52.67	368	7	741	3197	27	862	914	0	10854	875	23	95.4286
Scaffold_1469	AFO44358.1	multimodular_transpeptidase-transglycosylase_PBP_1B_[Enterococcus_faecalis________	GT51	GT51	bacteria	Enterococcus	52.62	343	8	3049	5304	23	776	735	0	42229	789	5	95.4373
Scaffold_24880	CBK91538.1	Beta-xylosidase_[[Eubacterium]_rectale_DSM__________	GH43	GH43	bacteria	Eubacterium	52.29	199	5	1373	3	18	458	486	8e-166	1569	498	87	88.3534
Scaffold_29799	ADC49221.1	putative_N-acetylmannosaminyltransferase_[Bacillus_pseudofirmus__________	GT26	GT26	bacteria	Bacillus	52.29	102	1	1	654	27	242	234	3e-75	685	245	95	87.7551
Scaffold_26165	AGO28939.1	glycosyl_transferases_group_1_family_protein_[Staphylococcus_aureus______	GT4	GT4	bacteria	Staphylococcus	52.21	156	3	3	1013	123	457	305	9e-98	1026	496	99	67.3387
Scaffold_5938	ACS98997.1	glycoside_hydrolase_family_3_domain_protein_[Paenibacillus_sp._____	GH3	GH3	bacteria	Paenibacillus	52.07	334	5	19805	21955	3	720	767	0	24665	720	9	99.5833
Scaffold_24365	AGY82310.1	sucrose-6-phosphate_hydrolase_[Carnobacterium_inhibens_subsp._________	GH32	GH32	bacteria	Carnobacterium	52.02	175	3	2699	3802	14	384	405	2e-126	3806	466	29	79.3991
Scaffold_4584	AHJ23465.1	Beta-galactosidase_[Bifidobacterium_breve___________	GH2	GH2	bacteria	Bifidobacterium	51.96	262	4	1673	6	18	577	613	0	2619	590	64	94.7458
Scaffold_3664	AJO20572.1	carbohydrate_esterase_[Bacillus___________	CE4	CE4	bacteria	Bacillus	51.77	106	2	10759	11436	55	277	244	2e-69	18263	279	4	79.5699
Scaffold_5417	AFM71515.1	glycoside_hydrolase_family_protein_[Enterococcus_hirae_ATCC______	GH20	GH20	bacteria	Enterococcus	51.74	288	2	5618	3816	21	622	619	0	6937	622	26	96.6238
Scaffold_9842	CBX35132.1	parallel_beta-helix_repeat_[Staphylococcus_aureus_subsp._aureus_ECT-R_____	GH0	GH0	bacteria	Staphylococcus	51.74	159	4	2458	3483	3	341	321	6e-95	17579	365	6	92.6027
Scaffold_14957	AJS61156.1	alpha-mannosidase_[Paenibacillus_sp._IHBB__________	GH38	GH38	bacteria	Paenibacillus	51.67	480	13	5462	2364	1	1041	1017	0	8901	1045	35	99.5215
Scaffold_7961	AJI33836.1	melibiase_family_protein_[Bacillus_________	GH0	GH0	bacteria	Bacillus	51.56	227	9	1562	3064	5	509	549	4e-175	4621	706	33	71.3881
Scaffold_5297	CEP78286.1	glycosyltransferase_[Defluviitoga____________	GT4	GT4	bacteria	Defluviitoga	51.5	180	7	2696	1530	1	397	382	4e-116	7423	427	16	92.74
Scaffold_23519	EEV38030.1	hypothetical_protein_ECBG_00299_[Enterococcus_casseliflavus_________	GH2	GH2	bacteria	Enterococcus	51.49	377	6	5866	3464	1	797	847	0	6109	797	39	99.8745
Scaffold_11514	BAL62495.1	multimodular_transpeptidase-transglycosylase_[Melissococcus_plutonius__________	GT51	GT51	bacteria	Melissococcus	51.17	179	2	1191	64	340	724	361	5e-116	1193	727	95	52.8198
Scaffold_42072	ACX66892.1	glycosyl_hydrolase_family_88_[Paenibacillus_sp.________	GH88	GH88	bacteria	Paenibacillus	51.06	161	1	1123	134	60	390	358	2e-119	1128	390	88	84.6154
Scaffold_1041	AAM75311.1	EF0108_[Enterococcus____________	CE4	CE4	bacteria	Enterococcus	51.03	141	1	2260	3126	218	507	293	2e-83	15516	516	6	56.0078
Scaffold_51514	CEF19745.1	Putative_glycosyl_transferase_[Staphylococcus__________	GT4	GT4	bacteria	Staphylococcus	51.02	96	0	22	609	51	246	199	2e-61	611	285	96	68.4211
Scaffold_31638	ADZ83101.1	glycosyl_hydrolase_family_88_[Clostridium_lentocellum_DSM_______	GH105	GH105	bacteria	Clostridium	51.01	84	2	6	563	92	288	207	6e-64	564	372	99	52.6882
Scaffold_2127	AHO06742.1	pyruvate-flavodoxin_oxidoreductase_[Salmonella_enterica_subsp._enterica_serovar_Enteritidis_str.____	GT2	GT2	bacteria	Salmonella	50.93	202	3	1273	2	1	427	428	2e-126	13022	810	10	52.5926
Scaffold_24181	CCO09908.1	glycosyl_hydrolase_family_3_N_terminal_domain_protein_[Carnobacterium_maltaromaticum___	GH3	GH3	bacteria	Carnobacterium	50.84	282	5	2045	279	128	716	542	0	2050	716	86	82.1229
Scaffold_3137	EEV39641.1	WecB/TagA/CpsF_family_glycosyltransferase_[Enterococcus_casseliflavus_________	GT26	GT26	bacteria	Enterococcus	50.83	118	1	1460	738	3	244	268	2e-80	3102	246	23	97.9675
Scaffold_8902	AIQ51591.1	6-phospho-beta-glucosidase_[Paenibacillus_sp._FSL__________	GH1	GH1	bacteria	Paenibacillus	50.72	234	4	4642	6087	8	490	517	7e-162	8621	490	17	98.3673
Scaffold_4024	ADV94704.1	putative_exported_polysaccharide_deacetylase,_lipoprotein_[Bacillus_subtilis_______	CE4	CE4	bacteria	Bacillus	50.67	108	2	6031	6705	56	277	247	2e-70	18398	279	4	79.2115
Scaffold_23389	BAM47839.1	putative_glycoside_hydrolase_[Amphibacillus_xylanus_NBRC_15112]____	GH43	GH43	bacteria	Amphibacillus	50.55	171	5	1064	3	2	363	356	5e-112	1961	596	54	60.5705
Scaffold_1059	ALC86273.1	hypothetical_protein_AM499_10845_[Bacillus_sp.________	GH23	GH23	bacteria	Bacillus	50.47	86	6	12781	13374	1	210	168	7e-44	25736	215	2	97.2093
Scaffold_11598	NP_466072.1	wall_teichoic_acid_glycosylation_protein_GtcA_[Listeria_monocytogenes_____	GT0	GT0	bacteria	Listeria	50.39	63	0	3602	3222	19	145	123	3e-30	3637	145	10	86.8966
Scaffold_7004	AKP47212.1	Membrane_protein_related_to_metalloendopeptidase_[Bacillus_______	GH23	GH23	bacteria	Bacillus	50	73	3	1011	1478	31	187	133	2e-34	1531	197	31	79.1878
Scaffold_1065	ALD67551.1	alpha-xylosidase_[Streptococcus____________	GH31	GH31	bacteria	Streptococcus	49.93	333	9	4538	6766	2	714	755	0	7123	737	31	96.6079
Scaffold_7520	AFM69111.1	TP901_family_phage_tail_tape_measure_protein_[Enterococcus_hirae_ATCC____	GH23	GH23	bacteria	Enterococcus	49.9	705	10	11811	7348	1	1464	1260	0	18256	2161	24	67.7001
Scaffold_10655	ACV39365.1	sucrose-6-phosphate_hydrolase_[Leptotrichia_buccalis__________	GH32	GH32	bacteria	Leptotrichia	49.9	235	3	678	2147	2	482	424	4e-133	2194	946	67	50.74
Scaffold_10061	AGI40190.1	deacetylase_[[Clostridium]_stercorarium_subsp._stercorarium_DSM_______	CE1	CE1	bacteria	Clostridium	49.74	95	1	3046	3618	71	260	199	9e-55	5453	263	11	71.8631
Scaffold_28141	BAK21846.1	minor_capsid_protein_[Melissococcus_plutonius_ATCC_______	GH0	GH0	bacteria	Melissococcus	49.74	95	3	1259	675	85	276	183	1e-52	1260	277	46	68.9531
Scaffold_2526	ACJ35136.1	Sucrose-6-phosphate_hydrolase_[Anoxybacillus_flavithermus_________	GH32	GH32	bacteria	Anoxybacillus	49.49	234	6	2790	4238	3	481	499	1e-156	6665	482	22	99.1701
Scaffold_4766	AFJ61914.1	galacturan_1,4-alpha-galacturonidase_[Bacillus_amyloliquefaciens_________	GH28	GH28	bacteria	Bacillus	49.45	399	6	313	2718	42	850	770	0	4139	852	58	94.8357
Scaffold_1802	BAL62590.1	putative_glycosyltransferase_[Melissococcus_plutonius_________	GT4	GT4	bacteria	Melissococcus	49.32	175	6	644	1714	1	366	360	7e-109	7261	381	15	95.8005
Scaffold_13748	AFM69104.1	endolysin_[Enterococcus_hirae_ATCC__________	GH25	GH25	bacteria	Enterococcus	49.21	91	2	1864	2427	3	187	172	1e-45	2850	345	20	53.3333
Scaffold_28232	ADD99838.1	glycosyl_hydrolase_family_85_[Propionibacterium_acnes_______	GH85	GH85	bacteria	Propionibacterium	49.13	280	8	1721	6	4	573	557	0	1771	718	97	79.2479
Scaffold_2062	ABX31679.1	putative_esterase_[Petrotoga_mobilis_________	CE1	CE1	bacteria	Petrotoga	48.7	128	4	1932	2726	1	263	250	6e-74	3286	265	24	98.8679
Scaffold_20306	ABV63858.1	glycosyl_transferase_[Bacillus_pumilus_________	GT2	GT2	bacteria	Bacillus	48.68	73	3	305	748	1	151	142	4e-39	753	251	59	59.761
Scaffold_2187	ACT04363.1	glycosyl_transferase_group_1_[Paenibacillus_sp._______	GT4	GT4	bacteria	Paenibacillus	48.66	182	4	3188	4303	9	374	367	3e-109	5632	585	20	62.3932
Scaffold_17429	CBE06158.1	putative_teichuronic_acid_biosynthesis_glycosyl_transferase_[Clostridioides_difficile_____	GT2	GT2	bacteria	Clostridium	48.5	85	1	500	3	1	167	169	3e-50	608	250	82	66.4
Scaffold_16073	ABO67180.1	Alpha-D-mannosidase_[Geobacillus_thermodenitrificans__________	GH38	GH38	bacteria	Geobacillus	48.47	526	7	2481	5588	2	1044	985	0	11728	1044	27	99.8084
Scaffold_45	ABS22014.1	Monogalactosyldiacylglycerol_synthase_[Bacillus_cytotoxicus_NVH________	GT28	GT28	bacteria	Bacillus	48.39	156	3	19947	19030	8	317	295	6e-85	57653	382	2	80.8901
Scaffold_2832	BAO08334.1	mannosyl-glycoprotein_endo-beta-N-acetylglucosaminidase_[Enterococcus_mundtii_QU________	GH73	GH73	bacteria	Enterococcus	48.39	80	0	712	248	140	294	152	1e-40	1328	294	35	52.381
Scaffold_40006	ALE05154.1	hypothetical_protein_AL755_06120_[Arthrobacter_sp.________	GT4	GT4	bacteria	Arthrobacter	48.37	127	0	828	91	140	385	208	2e-62	828	395	89	62.0253
Scaffold_9816	ACJ51470.1	conserved_hypothetical_protein_[Bifidobacterium_longum_subsp._infantis_ATCC_15697_=_JCM_1222_=_DSM	GH0	GH0	bacteria	Bifidobacterium	48.35	334	6	3029	1047	10	673	671	0	9864	674	40	98.368
Scaffold_24641	BAM94846.1	glycosyltransferase_[Streptococcus___________	GT1	GT1	bacteria	Streptococcus	48.18	67	1	2	400	20	156	135	9e-39	512	156	78	87.1795
Scaffold_44270	AKL92639.1	GalNAc-alpha-(1-_4)-GalNAc-alpha-(1-_3)-_diNAcBac-PP-undecaprenol_alpha-1,4-N-acetyl-D-galactosaminyltransferase_[Staphylococcus_capitis_subsp._______	GT4	GT4	bacteria	Staphylococcus	48.08	107	1	625	2	145	351	205	1e-62	626	381	99	54.0682
Scaffold_3196	ALF50416.1	polysaccharide_deacetylase_[Enterococcus__________	CE4	CE4	bacteria	Enterococcus	47.93	88	0	7274	6768	126	294	189	3e-50	14308	294	4	57.1429
Scaffold_11830	AAL00946.1	putative_autolytic_1,4_beta-N-acetylmuramidase,_partial_[Lactobacillus_______	GH25	GH25	bacteria	Lactobacillus	47.72	117	8	1130	417	10	244	199	1e-56	2584	244	28	95.9016
Scaffold_14534	AKU15919.1	hypothetical_protein_VV02_08740_[Luteipulveratus_________	GT1	GT1	bacteria	Luteipulveratus	47.66	152	2	1008	94	7	327	282	7e-89	1471	334	62	95.8084
Scaffold_31083	AAA64652.1	type_1_capsule_synthesis_gene_[Staphylococcus_______	GT4	GT4	bacteria	Staphylococcus	47.64	106	2	649	20	11	219	183	4e-54	651	380	97	54.7368
Scaffold_13761	ALC91381.1	glycoside_hydrolase_[Bacillus_sp._________	GH20	GH20	bacteria	Bacillus	47.62	309	5	1888	86	15	621	562	9e-177	7240	626	25	96.8051
Scaffold_5312	ACQ70200.1	glycoside_hydrolase_family_65_central_catalytic_[Exiguobacterium_sp._____	GH65	GH65	bacteria	Exiguobacterium	47.61	352	14	6816	8954	16	733	660	0	8956	785	24	91.3376
Scaffold_14464	BAO07776.1	peptidase,_M23_family_[Enterococcus_mundtii_QU________	GH73	GH73	bacteria	Enterococcus	47.39	102	4	689	30	109	357	217	3e-63	1251	490	53	50.6122
Scaffold_38623	ALC50316.1	glycosyl_transferase_family_1_[Bacillus________	GT4	GT4	bacteria	Bacillus	47.35	142	4	56	895	134	412	241	2e-72	1472	423	57	65.721
Scaffold_2866	AHN23094.1	mannosyl_transferase_[Lysinibacillus__________	GT4	GT4	bacteria	Lysinibacillus	47.09	197	2	5077	3953	2	379	338	1e-100	16510	385	7	97.9221
Scaffold_8485	AIS64483.1	glycosyl_hydrolase_[Listeria_ivanovii_subsp._________	GH0	GH0	bacteria	Listeria	46.93	390	9	17702	15420	9	761	735	0	22062	809	10	92.9543
Scaffold_7967	AAO81033.1	acetyl_xylan_esterase,_putative_[Enterococcus_faecalis________	CE7	CE7	bacteria	Enterococcus	46.72	146	0	2015	1194	6	279	274	3e-80	6333	305	13	89.5082
Scaffold_38350	CCO12679.1	glycosyl_transferases_group_1_family_protein_[Carnobacterium_maltaromaticum_____	GT4	GT4	bacteria	Carnobacterium	46.69	127	2	211	933	1	241	222	6e-69	933	271	77	88.5609
Scaffold_14603	BAO08019.1	polysaccharide_lyase_8_[Enterococcus_mundtii_QU_______	PL8	PL8	bacteria	Enterococcus	46.66	496	11	202	3141	7	993	934	0	4867	1005	60	98.1095
Scaffold_7007	ALC92301.1	hypothetical_protein_AM500_22900_[Bacillus_sp._________	GH2	GH2	bacteria	Bacillus	46.41	508	15	7664	4731	1	1000	884	0	11224	1020	26	97.9412
Scaffold_35923	AKU15374.1	hypothetical_protein_VV02_05000_[Luteipulveratus_________	CE14	CE14	bacteria	Luteipulveratus	46.38	73	1	484	74	108	245	115	4e-30	489	262	84	52.2901
Scaffold_18596	AJD92663.1	pullulanase_[Jeotgalibacillus____________	GH13	CBM41,CBM48	bacteria	Jeotgalibacillus	46.31	369	12	2208	19	28	756	647	0	2444	968	90	75.2066
Scaffold_4973	AIS59503.1	glycosyl_transferase_[Listeria_ivanovii_subsp._________	GT2	GT2	bacteria	Listeria	46.25	412	8	7706	10054	4	783	681	0	13108	783	40	99.4891
Scaffold_53786	AFH59951.1	EpsH_protein_[Paenibacillus_mucilaginosus_________	GT1	GT1	bacteria	Paenibacillus	46.02	57	1	332	6	1	113	95.9	2e-23	479	162	68	69.1358
Scaffold_25305	ABV10420.1	beta-fructofuranosidase/sucrose_6_phosphate_hydrolase_[Streptococcus_gordonii_str._Challis_substr.____	GH32	GH32	bacteria	Streptococcus	45.73	237	6	58	1422	1	464	429	1e-139	2404	488	57	94.877
Scaffold_10950	AII63376.1	lipopolysaccharide_biosynthesis_protein_[Bacteroides_dorei]______	GH0	GH0	bacteria	Bacteroides	45.45	108	3	6	614	45	253	182	7e-54	618	392	99	53.0612
Scaffold_16991	AIY76476.1	putative_pullulanase,_type_I_[Bacillus________	GH13	GH13	bacteria	Bacillus	45.24	91	1	4371	3871	55	222	153	3e-39	4390	257	11	64.9805
Scaffold_15448	ALC91502.1	hypothetical_protein_AM500_18205_[Bacillus_sp.________	GH0	GH0	bacteria	Bacillus	45.23	282	6	3036	1462	6	539	450	3e-139	5289	558	30	95.5197
Scaffold_26740	EEV40600.1	hypothetical_protein_ECBG_02869_[Enterococcus_casseliflavus_________	GH25	GH25	bacteria	Enterococcus	45.15	291	3	683	2287	122	655	473	1e-153	2288	745	70	71.5436
Scaffold_27214	BAM94757.1	glycosyltransferase_[Streptococcus___________	GT2	GT2	bacteria	Streptococcus	45.1	112	0	690	79	6	209	192	3e-56	1303	258	47	78.6822
Scaffold_11640	BAK59757.1	penicillin-binding_protein_1A/1B_[Lactococcus_garvieae________	GT51	GT51	bacteria	Lactococcus	44.98	224	8	1	1302	223	647	355	3e-112	1498	713	87	59.467
Scaffold_20169	AHN20996.1	glycosyl_transferase_[Lysinibacillus__________	GT4	GT4	bacteria	Lysinibacillus	44.86	193	6	5804	4716	1	366	275	1e-79	6694	372	16	98.1183
Scaffold_44559	BAO08002.1	hypothetical_protein_EMQU_2445_[Enterococcus_mundtii_QU_______	GH25	GH25	bacteria	Enterococcus	44.67	130	4	877	149	33	272	179	2e-51	1139	272	64	87.8676
Scaffold_15048	AKG73328.1	hypothetical_protein_AAT16_03290_[Salinicoccus_________	GH13	GH13	bacteria	Salinicoccus	44.62	240	5	143	1489	1	449	414	4e-126	8516	472	16	94.9153
Scaffold_9562	CCO11681.1	phage_minor_structural,_N-terminal_region_domain_protein_[Carnobacterium_maltaromaticum_____	GH25	GH25	bacteria	Carnobacterium	44.6	217	4	478	1692	15	429	338	1e-102	2560	642	47	64.486
Scaffold_13566	ABJ97672.1	antifreeze_protein_[Saussurea__________	GH19	GH19	eukaryota	Saussurea	44.44	51	2	6171	5830	11	116	71.6	1e-11	9258	200	4	52.5
Scaffold_36949	BAO93587.1	hypothetical_protein_BSNT_10050_[Bacillus_subtilis_subsp._natto_______	GH73	GH73	bacteria	Bacillus	44.26	133	3	734	3	209	449	203	2e-60	738	456	99	52.6316
Scaffold_4343	AAO80613.1	autolysin_[Enterococcus_faecalis__________	GH73	CBM50	bacteria	Enterococcus	44.21	305	8	3718	1907	139	736	448	9e-135	7815	737	25	81.0041
Scaffold_45778	ABK04689.1	lipolytic_enzyme,_G-D-S-L_family_[Arthrobacter_sp._______	CE12	CE12	bacteria	Arthrobacter	44.17	115	0	739	122	1	206	181	9e-54	892	233	69	87.9828
Scaffold_15728	ADO66962.1	beta_galactosidase_subunit_small_(plasmid)_[Enterococcus________	GH2	GH2	bacteria	Enterococcus	44.17	280	11	1	1554	411	939	449	8e-140	2908	943	53	55.9915
Scaffold_17576	AGY82981.1	lysozyme_(plasmid)_[Carnobacterium_inhibens_subsp.________	GH23	GH23	bacteria	Carnobacterium	44.07	154	5	3999	4874	49	335	238	2e-67	4875	351	18	81.4815
Scaffold_30884	BAQ11011.1	UDP-N-acetylglucosamine--n-acetylmuramyl-(pentapeptide)_pyrophosphoryl-UDP_N-acetylglucosamine_transferase_[Bacillus_sp._______	GT28	GT28	bacteria	Bacillus	44.06	105	4	1	588	98	297	160	7e-46	592	358	99	55.5866
Scaffold_113	AGB80024.1	glycosyltransferase_[Enterobacteriaceae_bacterium_strain_FGI________	GT4	GT4	bacteria	Enterobacteriaceae	44.06	272	8	31437	32966	29	542	423	2e-121	97906	1022	2	50.1957
Scaffold_4809	AFM69506.1	minor_capsid_protein_[Enterococcus_hirae_ATCC________	GH0	GH0	bacteria	Enterococcus	43.88	196	6	9174	8074	2	371	322	5e-95	17853	387	6	95.3488
Scaffold_5071	AIC40588.1	glycosyltransferase_[Bacillus_phage__________	GT2	GT2	bacteria	Bacillus	43.85	198	3	1783	713	40	395	304	8e-89	8312	422	13	84.1232
Scaffold_9187	BAM95020.1	glycosyltransferase_[Streptococcus___________	GT4	GT4	bacteria	Streptococcus	43.73	191	2	12423	11353	3	352	294	3e-85	15451	400	7	87.25
Scaffold_5960	CEF19124.1	Tape_measure_domain_protein_[Staphylococcus_________	GH23	GH23	bacteria	Staphylococcus	43.68	751	32	23676	28487	1	1558	1074	0	33032	1558	15	99.9358
Scaffold_444	AEN73961.1	glycosyl_transferase_group_1_[Rhodothermus_marinus_______	GT4	GT4	bacteria	Rhodothermus	43.4	204	2	6707	7804	1	370	331	3e-98	16021	384	14	96.0938
Scaffold_946	ACV05413.1	cell_wall-associated_hydrolase,_invasion-associated_protein_[Kytococcus_sedentarius_DSM______	GT2	GT2	bacteria	Kytococcus	43.36	184	2	6266	7264	242	578	275	6e-77	7796	580	13	57.931
Scaffold_1726	AIZ61961.1	hypothetical_protein_QR42_17530_[Bacillus_sp.________	PL9	PL9	bacteria	Bacillus	43.28	200	10	11304	10150	1	391	303	5e-87	22343	475	5	82.1053
Scaffold_6652	AJI06556.1	poly(glycerophosphate)_glycerophosphotransferase_[Bacillus_cereus_________	GT2	GT2	bacteria	Bacillus	43.03	218	9	3717	4922	299	709	329	9e-94	13033	710	9	57.7465
Scaffold_21030	ALA43030.1	esterase_[Paenibacillus___________	CE12	CE12	bacteria	Paenibacillus	43	215	3	3559	2378	64	456	333	5e-100	3568	498	33	78.7149
Scaffold_8174	AEH54817.1	alpha_amylase_catalytic_region_[Bacillus_coagulans_______	GH13	GH13	bacteria	Bacillus	42.79	236	10	1771	467	81	525	339	8e-107	1772	563	74	78.8632
Scaffold_28245	CBL50956.1	Alpha-galactosidase_[Lactobacillus_crispatus__________	GH36	GH36	bacteria	Lactobacillus	42.68	396	9	2162	4282	4	725	581	0	4981	732	43	98.4973
Scaffold_35131	AJC95174.1	glycosyltransferase_[Staphylococcus___________	GT2	GT2	bacteria	Staphylococcus	42.64	186	1	281	1258	1	325	244	9e-74	1263	470	77	68.9362
Scaffold_27749	EEV38224.1	hypothetical_protein_ECBG_00493_[Enterococcus_casseliflavus________	GT4	GT4	bacteria	Enterococcus	42.6	198	8	3499	2372	3	383	270	6e-78	4686	391	24	97.1867
Scaffold_33178	AEA94217.1	N-acetylmuramoyl-L-alanine_amidase_[Enterococcus_faecalis_________	GH73	GH73	bacteria	Enterococcus	42.51	267	11	3255	1594	118	648	423	3e-130	4006	649	41	81.6641
Scaffold_9851	AIQ21779.1	hypothetical_protein_H70737_02255_[Paenibacillus_sp._FSL_______	PL12	PL12	bacteria	Paenibacillus	42.37	368	5	2759	819	3	647	542	2e-168	8519	651	23	98.9247
Scaffold_16159	BAQ97614.1	putative_A/G-specific_adenine_glycosylase_[Bifidobacterium_bifidum_ATCC_29521_=_JCM_1255_=_DSM_	GH16	GH16	bacteria	Bifidobacterium	42.23	138	10	5396	4491	196	516	219	9e-59	7605	517	12	61.8956
Scaffold_18968	ACS29674.1	uncharacterized_LmbE-like_protein_[Micrococcus_luteus_NCTC_2665]____	GT2	GT2	bacteria	Micrococcus	42.05	252	6	2134	791	1	456	268	2e-92	2562	708	78	64.2655
Scaffold_24895	AFK58534.1	family_14_glycosyl_transferase_[Enterococcus_faecium_______	GT14	GT14	bacteria	Enterococcus	42.01	166	11	3938	4861	2	312	212	2e-58	6067	320	27	96.875
Scaffold_5802	AFY93865.1	amino_acid_adenylation_enzyme/thioester_reductase_family_protein_[Chamaesiphon_minutus_PCC____	GT2	GT2	bacteria	Chamaesiphon	41.94	824	26	34774	30293	304	1870	1223	0	103253	2636	24	59.4082
Scaffold_14272	AGT92316.1	glycosidase_[Rhodococcus_erythropolis__________	GH5	GH5	bacteria	Rhodococcus	41.91	148	7	4	888	202	484	222	1e-62	2022	487	44	57.9055
Scaffold_30643	AJT41056.1	beta-galactosidase_[Arthrobacter_sp._IHBB_________	GH2	GH2	bacteria	Arthrobacter	41.83	285	10	16	1569	88	627	447	4e-143	1803	1025	86	52.5854
Scaffold_45599	CCO09911.1	esterase_family_protein_[Carnobacterium_maltaromaticum________	CE1	CE1	bacteria	Carnobacterium	41.56	133	2	8	700	13	241	186	2e-56	725	249	96	91.5663
Scaffold_21736	ACL38975.1	glycoside_hydrolase_family_26_[Pseudarthrobacter_chlorophenolicus_______	GH26	GH26	bacteria	Arthrobacter	41.28	117	10	925	230	140	356	124	3e-29	2113	409	33	52.8117
Scaffold_9961	ACY24657.1	beta-galactosidase_[uncultured____________	GH0	GH0	unclassified	uncultured	40.88	107	0	545	3	106	286	150	7e-43	547	301	99	59.8007
Scaffold_36106	ADF37981.1	glycosyl_transferase,_group_1_[Bacillus_megaterium_DSM______	GT4	GT4	bacteria	Bacillus	40.78	147	2	2016	1252	122	372	200	6e-56	2017	378	38	66.1376
Scaffold_23313	AIY84469.1	glycosyl_transferase_2_family_protein_[Clostridium_baratii_str._____	GT2	GT2	bacteria	Clostridium	40.74	124	7	154	852	4	236	182	2e-52	1043	335	67	69.2537
Scaffold_8983	ACU07564.1	hypothetical_protein_FIC_01114_[Flavobacteriaceae_bacterium________	CE0	CE0	bacteria	Flavobacteriaceae	40.73	189	5	176	1147	1	328	229	6e-84	3167	608	53	53.7829
Scaffold_28361	AIQ49002.1	hypothetical_protein_R70723_26175_[Paenibacillus_sp._FSL_______	GT11	GT11	bacteria	Paenibacillus	40.57	97	3	797	279	133	302	125	3e-32	797	308	65	54.8701
Scaffold_27449	AHF10350.1	glycosyl_transferase_family_1_[Dehalobacter_restrictus_DSM_______	GT4	GT4	bacteria	Dehalobacter	40.34	141	1	714	4	3	240	166	2e-45	1046	405	68	58.5185
Scaffold_10618	AKN54606.1	Teichoic_acid_biosynthesis_protein_[Bacillus_________	GT4	GT4	bacteria	Bacillus	40.18	637	16	3334	2	29	1152	774	0	5475	1198	73	93.7396
Scaffold_19500	BAL21496.1	Protein_gp4_(plasmid)_[Bacillus_cereus________	GH0	GH0	bacteria	Bacillus	40.07	144	1	1142	348	57	358	234	2e-71	1144	373	69	80.6971
Scaffold_20020	AJH80160.1	hypothetical_protein_BF29_3012_[Bacillus_coagulans_DSM_1_=_ATCC____	GH65	GH65	bacteria	Bacillus	39.81	413	8	3200	5347	19	744	528	4e-163	6820	762	31	95.1444
Scaffold_49052	AFM03407.1	#N/A	GT4	GT4	bacteria	Flexibacter	39.56	106	2	563	30	20	201	120	3e-31	616	296	87	61.1486
Scaffold_2977	CAK20478.1	glycosyl_transferase,_group_2_family_protein_[Listeria_welshimeri_serovar_6b_str.___	GT2	GT2	bacteria	Listeria	39.46	446	11	7954	5687	8	782	504	1e-153	8688	783	34	98.8506
Scaffold_11560	AEH52780.1	CDP-glycerol:poly(glycerophosphate)_glycerophosphotransferase_[Bacillus_coagulans__________	GT4	GT4	bacteria	Bacillus	39.45	695	17	943	4482	5	1198	816	0	4868	1199	91	99.4996
Scaffold_19814	AHC21780.1	esterase_[Paenibacillus_polymyxa__________	CE1	CE1	bacteria	Paenibacillus	39.27	147	1	4535	5266	1	247	199	8e-55	6429	247	11	99.5951
Scaffold_5051	BAL51567.1	SLT_domain_protein_[Lactococcus_lactis_subsp._lactis______	GH23	GH23	bacteria	Lactococcus	39.23	692	14	4907	1095	4	1351	968	0	9507	1596	47	84.3985
Scaffold_11404	AAO82730.1	conserved_hypothetical_protein_[Enterococcus_faecalis_________	CE0	CE0	bacteria	Enterococcus	39.16	83	7	1182	1640	5	165	110	2e-25	1725	262	27	61.0687
Scaffold_2563	CBL07786.1	Glycosyltransferase_[Roseburia_intestinalis__________	GT4	GT4	bacteria	Roseburia	39.15	225	2	11465	10347	4	381	256	2e-72	13157	383	9	98.4334
Scaffold_25192	AHA05449.1	N-acetylmuramoyl-L-alanine_amidase_[Pediococcus_pentosaceus_________	GH73	GH73	bacteria	Pediococcus	39.08	91	2	482	6	26	199	139	7e-39	588	216	81	80.0926
Scaffold_31724	AJH21487.1	glycosyl_transferases_group_1_family_protein_[Bacillus______	GT4	GT4	bacteria	Bacillus	38.97	110	5	580	5	1	189	122	5e-30	1011	366	57	51.3661
Scaffold_9507	AKE28372.1	oxidoreductase_[Thermotoga_maritima___________	GH109	GH109	bacteria	Thermotoga	38.87	202	8	5873	4836	7	355	243	1e-68	7411	360	14	96.6667
Scaffold_17797	ALB29405.1	hypothetical_protein_JP39_08585_[Lactobacillus_________	GH73	GH73	bacteria	Lactobacillus	38.76	149	4	760	1512	1	256	174	2e-47	1855	331	41	77.0393
Scaffold_33032	AIQ17358.1	esterase_[Paenibacillus_sp._FSL_________	CE0	CE0	bacteria	Paenibacillus	38.64	80	1	10	405	113	243	85.1	3e-19	419	253	95	51.3834
Scaffold_24230	CBY63082.1	glycosyl_transferase,_group_2_family_protein_[Listeria_monocytogenes_____	GT2	GT2	bacteria	Listeria	38.53	271	4	1361	3	1	458	347	8e-109	1443	783	94	58.3653
Scaffold_2213	AKG72827.1	hypothetical_protein_AAT16_00475_[Salinicoccus_________	GT4	GT4	bacteria	Salinicoccus	38.49	293	9	14257	12776	1	515	348	9e-102	37615	533	4	96.4353
Scaffold_261	AJP23982.1	glycosyl_transferase_family_1_[Staphylococcus________	GT4	GT4	bacteria	Staphylococcus	38.46	290	7	3442	4935	3	496	366	1e-108	14473	500	10	98.6
Scaffold_37570	BAB92994.1	member_of_chb_operon_[Serratia_________	CE0	CE0	bacteria	Serratia	38.46	110	5	592	23	17	206	123	4e-32	656	272	87	69.4853
Scaffold_40745	ABW30662.1	glycosyl_transferase,_group_1_family_protein_[Acaryochloris_marina_____	GT4	GT4	bacteria	Acaryochloris	38.33	147	1	2	718	128	367	183	3e-53	718	409	99	58.4352
Scaffold_28208	AKU93101.1	Glycosyl_transferase,_group_1_[Vulgatibacter________	GT4	GT4	bacteria	Vulgatibacter	38.27	158	5	9	806	90	364	197	1e-58	822	389	97	70.437
Scaffold_3263	CAL29083.1	truncated_putative_teichoic_acid_biosythesis_protein_[Staphylococcus_carnosus_subsp._carnosus____	GT4	GT4	bacteria	Staphylococcus	38.23	362	10	3053	1185	7	620	423	3e-123	7605	1013	31	60.5133
Scaffold_15815	ACZ43481.1	cysteinyl-tRNA_synthetase_[Thermobaculum_terrenum_ATCC_________	GT2	GT2	bacteria	Thermobaculum	38	266	10	7619	9013	1	462	305	5e-85	13196	785	11	58.7261
Scaffold_17262	CDM69913.1	putative_membrane_protein_[Clostridium_________	GT2	GT2	bacteria	Clostridium	37.83	210	2	6712	5693	11	350	198	5e-53	8262	362	12	93.6464
Scaffold_11953	BAP35347.1	hypothetical_protein_AS4_04070_[Acinetobacter_________	AA3	AA3	bacteria	Acinetobacter	37.79	324	12	2792	1173	6	551	302	6e-83	6914	991	23	54.995
Scaffold_6410	AII38158.1	glycosyl_transferase_family_A_[Bacillus_subtilis________	GT2	GT2	bacteria	Bacillus	37.78	323	11	4723	3050	7	577	338	2e-155	7282	900	51	63.3333
Scaffold_6954	AJH77830.1	glycosyltransferase_like_2_family_protein_[Bacillus_coagulans_DSM_1_=_ATCC__	GT2	GT2	bacteria	Bacillus	37.74	195	2	952	8	130	447	234	1e-70	960	516	98	61.4341
Scaffold_18944	ADC87913.1	Bifunctional_autolysin_Atl/N-acetylmuramoyl-L-alanine_amidase/endo-beta-N-acetylglucosaminidase_[Staphylococcus_lugdunensis________	GH73	GH73	bacteria	Staphylococcus	37.66	338	22	11802	9925	616	1270	345	3e-95	13014	1270	21	51.4961
Scaffold_11030	ADY34003.1	hypothetical_protein_Odosp_3037_[Odoribacter_splanchnicus_DSM_20712]____	GT0	GT0	bacteria	Odoribacter	37.5	213	6	3629	4681	3	370	220	2e-60	9168	372	11	98.6559
Scaffold_20073	AFZ04852.1	amino_acid_adenylation_domain_protein_[Oscillatoria_nigro-viridis_PCC______	GT2	GT2	bacteria	Oscillatoria	37.4	440	13	1499	3736	323	1063	472	2e-141	3736	1443	60	51.2821
Scaffold_21981	AAU15305.1	conserved_hypothetical_protein;_possible_deacetylase_[Bacillus_cereus______	CE4	CE4	bacteria	Bacillus	37.31	125	1	1311	1913	79	278	143	8e-36	2100	373	29	53.3512
Scaffold_18356	AAO81899.1	glycosyl_transferase,_group_2_family_protein_[Enterococcus_faecalis_____	GT2	GT2	bacteria	Enterococcus	37.28	105	1	4	510	151	318	137	6e-37	670	323	76	51.7028
Scaffold_31801	AIG43798.1	hypothetical_protein_ID09_07070_[Streptococcus_suis________	GT14	GT14	bacteria	Streptococcus	37.13	122	3	605	3	31	228	123	4e-32	621	297	97	66.33
Scaffold_43491	BAM95108.1	glycosyltransferase_[Streptococcus___________	GT2	GT2	bacteria	Streptococcus	37.09	122	4	828	193	8	209	110	2e-26	828	319	77	63.0094
Scaffold_34492	KFY84961.1	hypothetical_protein_V500_08824_[Pseudogymnoascus_sp._VKM_F-4518_______	GH135	GH135	eukaryota	Pseudogymnoascus	37.07	226	7	1245	145	1	373	211	2e-58	1583	655	70	56.7939
Scaffold_16946	AAZ55152.1	Protein_of_unknown_function_DUF152_[Thermobifida_fusca_______	AA0	AA0	bacteria	Thermobifida	37.04	130	5	2363	1671	8	239	139	4e-35	2402	241	29	95.8506
Scaffold_8404	AGQ45430.1	Peptidase_family_protein_(plasmid)_[Bacillaceae_bacterium_______	GH23	GH23	bacteria	Bacillaceae	36.95	165	9	8198	9055	51	333	167	2e-42	11240	343	8	82.2157
Scaffold_41957	CAI06955.1	probable:_Putative_GlcNAc_transferase_[Aromatoleum_aromaticum_______	GT4	GT4	bacteria	Aromatoleum	36.71	123	3	992	396	153	359	123	2e-30	992	361	60	57.0637
Scaffold_3417	ZP_02868533.1	hypothetical_protein_CLOSPI_02375_[Clostridium_spiroforme_DSM________	GH73	GH73	bacteria	Clostridium	36.48	354	18	841	2772	526	1219	417	7e-120	6828	1219	49	56.8499
Scaffold_8385	AEI52017.1	Acetylcholinesterase_(plasmid)_[Runella_slithyformis_DSM_________	CE6	CE6	bacteria	Runella	36.36	250	14	5458	4136	293	731	249	8e-67	7241	786	18	55.7252
Scaffold_571	ACX49739.1	siderophore_2,3-dihydroxybenzoate_synthesis-like_protein_[uncultured_marine_bacterium_______	GH4	GH4	bacteria	uncultured	36.21	929	32	16571	11937	225	1816	778	0	16575	2305	34	69.0239
Scaffold_45056	ABS24131.1	glycosyl_transferase_family_2_[Bacillus_cytotoxicus_NVH______	GT2	GT2	bacteria	Bacillus	36.07	111	3	253	789	8	188	126	2e-32	790	326	68	55.2147
Scaffold_32209	AGE30021.1	Glycosyl_transferase,_family_2_[Enterococcus_faecium_NRRL______	GT2	GT2	bacteria	Enterococcus	35.87	111	4	538	2	32	213	110	2e-27	538	346	99	52.3121
Scaffold_29256	AEJ22922.1	hypothetical_protein_WKK_00230_[Weissella_koreensis_KACC_______	GT8	GT8	bacteria	Weissella	35.68	141	7	9	713	106	338	144	2e-38	753	439	94	52.8474
Scaffold_466	AEF96358.1	TM1410_hypothetical-related_protein_[Methanotorris_igneus_Kol________	GH0	GH0	archaea	Methanotorris	34.76	95	8	4490	3945	35	199	101	5e-21	7877	277	7	59.2058
Scaffold_9229	AEM79726.1	glycosyl_transferase_family_2_[Thermoanaerobacter_wiegelii________	GT2	GT2	bacteria	Thermoanaerobacter	34.72	277	6	894	2249	27	468	268	4e-76	6071	477	22	92.4528
Scaffold_13264	ACF12210.1	hypothetical_protein_Cpar_1818_[Chlorobaculum_parvum_NCIB________	GT2	GT2	bacteria	Chlorobaculum	34.33	127	2	1716	2303	1	201	110	2e-24	2560	353	23	56.6572
Scaffold_26243	AEB07803.1	transcriptional_regulator,_AraC_family_[Coriobacterium_glomerans_______	GH39	GH39	bacteria	Coriobacterium	34.33	251	6	1181	6	282	680	250	9e-74	1192	734	99	54.2234
Scaffold_16416	ABG87185.1	conserved_hypothetical_protein_[Clostridium_perfringens_________	GH123	GH123	bacteria	Clostridium	33.91	315	10	906	2390	75	585	306	9e-91	2734	587	54	86.8825
Scaffold_20209	BAS15972.1	L-arabinose_transport_system_permease_protein_AraQ_[Arthrobacter_sp.______	GH130	GH130	bacteria	Arthrobacter	33.85	163	5	1939	2697	61	318	144	1e-34	6265	445	12	57.7528
Scaffold_18768	CBH27117.1	N-acetylmuramoyl-L-alanine_amidase,_family_4_[Listeria_seeligeri_serovar_1/2b_str._____	GH73	GH73	bacteria	Listeria	33.72	261	11	1308	73	77	496	193	2e-51	2434	572	51	73.2517
Scaffold_2269	ACU98218.1	uncharacterized_conserved_protein_[Saccharomonospora_viridis_DSM________	GH23	GH23	bacteria	Saccharomonospora	33.69	162	6	3927	3133	108	377	122	2e-27	6631	461	12	58.3514
Scaffold_2538	BAH17374.1	hypothetical_protein_MCCL_0667_[Macrococcus_caseolyticus_________	GT2	GT2	bacteria	Macrococcus	33.59	385	14	3203	5071	38	654	302	1e-85	5265	706	35	87.2521
Scaffold_41569	AHN22254.1	membrane_protein_[Lysinibacillus___________	GH23	GH23	bacteria	Lysinibacillus	33.55	89	2	7	426	67	218	79.3	4e-17	466	231	90	65.368
Scaffold_32649	ADL35584.1	polygalacturonase_Pgl28B_[Butyrivibrio_proteoclasticus_________	GH28	GH28	bacteria	Butyrivibrio	33.45	163	9	1704	2540	16	290	128	1e-29	2540	519	33	52.7938
Scaffold_25869	AIJ21817.1	glycosyl_transferase_[Amycolatopsis_methanolica__________	GT2	GT2	bacteria	Amycolatopsis	33.14	104	4	455	964	144	306	74.7	5e-13	2638	306	19	52.9412
Scaffold_13429	AGE60715.1	tailspike_[Bacillus_virus___________	GH0	GH0	viruses	Bacillus	33.13	203	11	1580	630	51	374	122	1e-28	1586	557	60	57.9892
Scaffold_10258	CAW32450.1	unnamed_protein_product_[Magnaporthe_oryzae_________	AA2	AA2	eukaryota	Magnaporthe	32.86	98	6	692	63	7	173	82.4	8e-16	1812	300	35	55.3333
Scaffold_36366	YP_003289701.1	phospholipase/Carboxylesterase_[Rhodothermus_marinus_DSM__________	CE0	CE0	bacteria	Rhodothermus	32.73	89	8	491	15	126	274	57	1e-08	602	277	79	53.4296
Scaffold_17114	AKU03199.1	N-acetylmuramoyl-L-alanine_amidase_[Streptococcus___________	GH73	CBM50	bacteria	Streptococcus	32.62	102	7	166	708	4	172	75.1	3e-13	2305	306	24	54.902
Scaffold_45665	CAK21713.1	peptidase,_putative_[Listeria_welshimeri_serovar_6b_str._______	CE1	CE1	bacteria	Listeria	32.42	132	7	87	737	101	305	103	5e-24	814	406	80	50.2463
Scaffold_33011	AGE87677.1	glycosyltransferase_[Cronobacter_sakazakii___________	GT2	GT2	bacteria	Cronobacter	32.38	187	9	7	903	216	520	149	3e-38	1253	524	72	58.0153
Scaffold_23824	ABK61021.1	N-acetylmuramoyl-L-alanine_amidase_cwlL_precursor_(Cellwall_hydrolase)_(Autolysin)_[Clostridium_novyi_____	GH73	GH73	bacteria	Clostridium	32.26	123	6	1848	2552	172	428	118	1e-26	3019	431	23	59.3968
Scaffold_31940	AEE17472.1	glycosyl_transferase_family_2_[Treponema_brennaborense_DSM_______	GT0	GT0	bacteria	Treponema	32.21	170	6	1251	2036	1	261	103	7e-23	2302	269	34	96.6543
Scaffold_22396	AFY87962.1	glycosyl_transferase_family_8_[Chroococcidiopsis_thermalis_PCC_______	GT8	GT8	bacteria	Chroococcidiopsis	32.17	177	10	19	843	7	286	131	1e-33	991	323	83	86.3777
Scaffold_2886	ACV80837.1	Transglycosylase_domain_protein_[Nakamurella_multipartita_DSM________	GH23	GH23	bacteria	Nakamurella	32.05	158	6	2797	2051	59	309	121	1e-27	2875	428	26	58.4112
Scaffold_17910	AEA24083.1	asparagine_synthase_(glutamine-hydrolyzing)_[Pseudonocardia_dioxanivorans_________	GT4	GT4	bacteria	Pseudonocardia	32.04	324	19	9681	8068	398	966	219	6e-56	11814	1049	14	54.1468
Scaffold_5642	ADN36115.1	glycosyl_transferase_family_2_[Methanolacinia_petrolearia_DSM______	GT2	GT2	archaea	Methanoplanus	31.38	175	9	1204	347	53	322	99.4	2e-20	1861	533	46	50.469
Scaffold_2435	CAH17256.1	hypothetical_protein_plpp0079_(plasmid)_[Legionella_pneumophila_str._______	CE1	CE1	bacteria	Legionella	31.28	116	7	3	566	106	289	88.6	9e-20	567	298	99	61.4094
Scaffold_903	ACA82102.1	Predicted_periplasmic_solute-binding_protein_[Leuconostoc_citreum________	GH73	GH73	bacteria	Leuconostoc	31.06	167	6	8703	7930	78	332	120	2e-26	14709	440	5	57.7273
Scaffold_15089	AEA20065.1	aldose_1-epimerase_[Prevotella_denticola__________	GH43	GH43	bacteria	Prevotella	30.99	223	9	1875	859	342	690	161	9e-41	1898	690	54	50.4348
Scaffold_21690	AAM25001.1	Hydrolases_of_the_alpha/beta_superfamily_[Caldanaerobacter_subterraneus_subsp._tengcongensis_____	CE0	CE0	bacteria	Thermoanaerobacter	30.85	125	1	6	569	26	208	90.5	1e-20	579	258	97	70.5426
Scaffold_27903	ACV09230.1	putative_esterase_[Jonesia_denitrificans_DSM_________	CE1	CE1	bacteria	Jonesia	30.7	134	4	604	2	1	214	104	2e-25	617	260	98	81.9231
Scaffold_2268	ADJ49947.1	transglycosylase-like_protein_[Amycolatopsis_mediterranei__________	GH23	GH23	bacteria	Amycolatopsis	30.6	172	5	7479	6703	136	398	92.4	2e-17	9975	475	8	55.1579
Scaffold_14908	AIF65839.1	general_stress_protein_A_[Terribacillus_________	GT8	GT8	bacteria	Terribacillus	30.53	181	9	863	1687	4	281	131	4e-32	2427	281	34	98.5765
Scaffold_4976	AFV71678.1	BglG_family_transcriptional_antiterminator_[Streptococcus_________	GH13	GH13	bacteria	Streptococcus	30.52	233	8	1143	2219	313	665	132	1e-29	9687	692	11	50.8671
Scaffold_6375	AJD42610.1	NAD-dependent_epimerase/dehydratase_family_protein_[Rhizobium_gallicum_bv._gallicum______	GH0	GH0	bacteria	Rhizobium	30.17	206	10	192	1145	331	671	141	9e-35	1420	680	67	50
Scaffold_5824	AFM26684.1	UDP-3-O-(3-hydroxymyristoyl)_N-acetylglucosamine_deacetylase_[Desulfomonile_tiedjei_DSM________	CE11	CE11	bacteria	Desulfomonile	30	231	12	7508	8596	19	380	154	2e-36	14285	701	8	51.4979
Scaffold_11748	ADC49105.1	capsule_anchoring_protein_CapD_[Bacillus_pseudofirmus________	GT2	GT2	bacteria	Bacillus	29.72	336	13	6909	8573	22	531	209	4e-53	12155	1000	14	50.9
Scaffold_30394	ACZ43748.1	polysaccharide_deacetylase_[Thermobaculum_terrenum_ATCC_________	CE4	CE4	bacteria	Thermobaculum	29.39	205	13	1890	937	36	371	93.6	2e-18	7109	382	13	87.6963
Scaffold_25702	ALI98289.1	NAD-dependent_dehydratase_[Rufibacter___________	GH0	GH0	bacteria	Rufibacter	29.34	206	13	1366	422	333	677	132	8e-32	1366	687	69	50.0728
Scaffold_12740	BAS60908.1	lysophospholipase_L1-like_esterase_[Leptolyngbya_boryana_________	CE3	CE3	bacteria	Leptolyngbya	29.29	74	5	572	180	108	231	51.6	4e-06	1332	232	30	53.0172
Scaffold_534	AEI12495.1	UDP-N-acetylmuramate/alanine_ligase_[Cellulomonas_gilvus_ATCC_________	GT28	GT28	bacteria	Cellvibrio	29.07	278	12	10565	11830	425	875	176	2e-42	24514	894	5	50.3356
Scaffold_4527	CEA16880.1	oxidoreductase_domain-containing_protein_[Fermentimonas__________	GH0	GH0	bacteria	Proteiniphilum	28.96	136	7	4301	4912	33	249	84.3	3e-15	5631	423	11	51.0638
Scaffold_5427	AGE39912.1	Putative_phage_protein_[Lactobacillus_plantarum_________	GH23	GH23	bacteria	Lactobacillus	28.81	622	9	2940	232	657	1618	417	1e-117	5790	1882	47	51.0627
Scaffold_10282	AHM58361.1	oxidoreductase_[Flammeovirgaceae_bacterium___________	GH0	GH0	bacteria	Flammeovirgaceae	28.79	134	6	98	679	24	218	78.6	2e-14	1537	350	38	55.4286
Scaffold_4891	CAK20474.1	N-acetylmuramoyl-L-alanine_amidase,_family_4_[Listeria_welshimeri_serovar_6b_str._____	GH73	GH73	bacteria	Listeria	28.62	348	20	1790	234	231	769	157	2e-39	1790	773	99	69.599
Scaffold_1589	AEO40275.1	transcriptional_regulator_[Listeria_monocytogenes_Finland_________	GH39	GH39	bacteria	Listeria	28.08	268	15	6068	7285	163	585	131	1e-28	17692	780	7	54.1026
Scaffold_45223	ACB78471.1	conserved_hypothetical_protein_[Methylobacterium_populi_________	GT28	GT28	bacteria	Methylobacterium	27.92	176	7	8	802	2	274	63.9	3e-10	833	380	95	71.5789
Scaffold_12674	CCQ75502.1	Putative_GT2_[Magnetospira_sp._________	GT2	GT2	bacteria	Magnetospirillum	27.71	225	9	4304	5326	304	634	89.7	3e-16	9652	642	11	51.4019
Scaffold_34091	ACL05623.1	Lytic_transglycosylase_catalytic_[Desulfatibacillum_alkenivorans________	GH23	GH23	bacteria	Desulfatibacillum	27.54	129	8	2518	3111	9	240	67.8	3e-10	3349	462	18	50
Scaffold_9849	AEI15911.1	ABC-type_transporter,_periplasmic_subunit_family_3_[Flexistipes_sinusarabici_DSM_____	GH23	GH23	bacteria	Flexistipes	27.08	160	7	4470	5162	28	261	82.8	1e-14	6243	454	11	51.3216
Scaffold_39839	AHF92902.1	oxidoreductase_[Opitutaceae_bacterium___________	GH0	GH0	bacteria	Opitutaceae	26.74	159	4	1163	411	86	320	87.4	2e-17	1200	432	63	54.1667
Scaffold_1986	AJO24331.1	AraC_family_transcriptional_regulator_[Bacillus________	GH39	GH39	bacteria	Bacillus	26.59	483	20	8268	10394	28	739	199	3e-50	21709	768	10	92.5781
Scaffold_19871	BAB20662.1	inulin_fructotransferase_(DFA_III-producing)_[Arthrobacter________	GH91	GH91	bacteria	Arthrobacter	26.13	206	4	3294	2434	73	382	80.5	6e-14	5878	450	15	68.6667
Scaffold_17293	ADY59789.1	oxidoreductase_domain_protein_[Rubinisphaera_brasiliensis_DSM_______	GH0	GH0	bacteria	Planctomyces	26.13	171	8	993	253	41	326	79	5e-14	2043	427	36	66.7447
Scaffold_3775	CBL92206.1	N-acetylmuramidase_[Leuconostoc_gelidum_subsp._gasicomitatum_LMG________	GH73	GH73	bacteria	Leuconostoc	25.95	180	6	325	1089	68	322	93.2	8e-19	1804	430	42	59.0698
Scaffold_21680	AGK77315.1	Acyltransferase_3_[Streptomyces_fulvissimus_DSM_________	GH16	GH16	bacteria	Streptomyces	25.84	365	20	4109	5752	40	606	127	5e-28	5950	1027	28	55.112
Scaffold_1583	AEB28867.1	putative_transcriptional_regulator_[Carnobacterium_sp.________	GH39	GH39	bacteria	Carnobacterium	25.8	549	12	6287	3978	13	776	293	6e-81	14844	782	16	97.5703
Scaffold_28678	AJY48911.1	4-cresol_dehydrogenase_(hydroxylating)_[Halomonas_sp._________	AA4	AA4	bacteria	Halomonas	25.8	195	10	617	1501	5	299	65.9	4e-10	1508	516	59	56.9767
Scaffold_17876	AGL16795.1	Acetyl_xylan_esterase_[Actinoplanes_sp.________	CE7	CE7	bacteria	Actinoplanes	25.6	179	11	1729	926	42	320	60.8	1e-08	1804	320	45	86.875
Scaffold_13581	AGK95561.1	stage_II_sporulation_protein_P_[Clostridium_pasteurianum_______	GH73	GH73	bacteria	Clostridium	25.42	169	10	3988	4812	75	338	72.8	3e-11	8452	511	10	51.4677
Scaffold_16595	AIA19246.1	Glycosyl_hydrolases_family_38_N-terminal_domain_protein_[uncultured______	GH0	GH0	bacteria	uncultured	25.34	472	24	2991	925	12	724	200	1e-51	3113	870	66	81.8391

## Sheet: MA
Supplementary Table S8.. Carbohydrate-active enzyme (CAZyme) in MA at a sequence criteria of 25% identity and 50% subject coverage
query id	subject id	Annotation	Cazy family	For Count	Domain	Genus	% identity	mismatches	gap opens	q. start	q. end	s. start	s. end	bit score	evalue	query length	subject length	% query coverage per subject	%sub_cov
Scaffold_3946	AAU42967.1	glycosyltransferase_[Bacillus_licheniformis_DSM_13_=_ATCC_______	GT2	GT2	bacteria	Bacillus	100	0	0	3998	1743	1	752	1562	0	4065	752	55	99.867
Scaffold_6142	AKQ73024.1	Cel48_protein_[Bacillus_licheniformis__________	GH48	GH48	bacteria	Bacillus	100	0	0	2748	637	1	704	1452	0	6112	704	35	99.858
Scaffold_1161	BAI86673.1	penicillin-binding_protein_4_[Bacillus_subtilis_subsp._natto_______	GT51	GT51	bacteria	Bacillus	100	0	0	10703	8838	1	622	1291	0	48029	622	4	99.8392
Scaffold_6442	AKQ71839.1	glycoside_hydrolase_family_protein_[Bacillus_licheniformis________	GH13	GH13	bacteria	Bacillus	100	0	0	13821	12118	1	568	1185	0	14813	568	12	99.8239
Scaffold_1057	AGE62493.1	spore_coat_protein_A_[Bacillus_subtilis________	AA0	AA0	bacteria	Bacillus	100	0	0	20267	18723	1	515	1027	0	44390	515	3	99.8058
Scaffold_3540	AKQ74296.1	glycoside_hydrolase_family_protein_[Bacillus_licheniformis________	GH51	GH51	bacteria	Bacillus	100	0	0	2435	930	1	502	1023	0	7254	502	21	99.8008
Scaffold_1821	AGR40655.1	exo-inulinase_[Bacillus___________	GH32	GH32	bacteria	Bacillus	100	0	0	196	1671	1	492	1026	0	3509	492	42	99.7967
Scaffold_444	BAI83813.1	hypothetical_protein_BSNT_06675_[Bacillus_subtilis_subsp._natto_______	GH1	GH1	bacteria	Bacillus	100	0	0	49817	51247	1	477	996	0	64070	477	2	99.7904
Scaffold_4541	AAU43027.1	phospho-beta-glucosidase_BglH_[Bacillus_licheniformis_DSM_13_=_ATCC______	GH1	GH1	bacteria	Bacillus	100	0	0	1059	2465	1	469	970	0	2779	469	51	99.7868
Scaffold_6742	AKQ73262.1	polysaccharide_lyase_family_9,YwoF_[Bacillus_licheniformis________	PL9	PL9	bacteria	Bacillus	100	0	0	2786	1383	1	468	927	0	6653	468	21	99.7863
Scaffold_955	AKI91265.1	6-phospho-alpha-glucosidase_[Bacillus____________	GH4	GH4	bacteria	Bacillus	100	0	0	34492	33146	1	449	937	0	48060	449	3	99.7773
Scaffold_4161	BAL45503.1	glycoside_hydrolase_[Bacillus__________	GH4	GH4	bacteria	Bacillus	100	0	0	2682	4013	1	444	917	0	14984	444	9	99.7748
Scaffold_8601	AKQ71153.1	glycoside_hydrolase_family_protein_[Bacillus_licheniformis________	GH18	CBM50	bacteria	Bacillus	100	0	0	3250	1934	1	439	872	0	4225	439	31	99.7722
Scaffold_4072	AAU41261.1	L-malic_acid_glycosyltransferase_BshA_[Bacillus_licheniformis_DSM_13_=_ATCC____	GT4	GT4	bacteria	Bacillus	100	0	0	4794	3613	1	394	786	0	5227	394	23	99.7462
Scaffold_4221	CEI58342.1	exo-glucosaminidase_LytG_[Bacillus___________	GH73	GH73	bacteria	Bacillus	100	0	0	2526	3557	1	344	652	0	6349	344	16	99.7093
Scaffold_2559	AKQ75411.1	pectate_lyase,_polysaccharide_lyase_family_1_[Bacillus_licheniformis______	PL1	PL1	bacteria	Bacillus	100	0	0	6148	5126	1	341	584	0	6303	341	16	99.7067
Scaffold_564	BAI84888.1	hypothetical_protein_BSNT_07773_[Bacillus_subtilis_subsp._natto_______	GT2	GT2	bacteria	Bacillus	100	0	0	62740	61772	1	323	661	0	75053	323	1	99.6904
Scaffold_4438	AKQ71485.1	cephalosporin_C_deacetylase,_carbohydrate_esterase_family_7_[Bacillus_licheniformis_____	CE7	CE7	bacteria	Bacillus	100	0	0	2529	1576	1	318	658	0	3357	318	28	99.6855
Scaffold_7902	AAU25450.1	Glycosyl_transferase,_family_2,_YwdF_[Bacillus_licheniformis_DSM_13_=_ATCC___	GT2	GT2	bacteria	Bacillus	100	0	0	98	913	1	272	565	0	1691	272	48	99.6324
Scaffold_1347	AKQ72003.1	polysaccharide_deacetylase_PdaA_[Bacillus_licheniformis_________	CE4	CE4	bacteria	Bacillus	100	0	0	7854	7063	1	264	556	5e-179	9675	264	8	99.6212
Scaffold_1668	AKI94066.1	beta-glucanase_[Bacillus___________	GH16	GH16	bacteria	Bacillus	100	0	0	7205	6480	1	242	466	1e-147	11379	242	6	99.5868
Scaffold_2038	AII35199.1	hypothetical_protein_M036_06200_[Bacillus_subtilis________	CE0	CE0	bacteria	Bacillus	100	0	0	6935	7654	1	240	473	6e-149	43440	240	2	99.5833
Scaffold_6287	AKQ73381.1	membrane_protein_YocA_[Bacillus_licheniformis_________	GH23	GH23	bacteria	Bacillus	100	0	0	961	1656	1	232	479	1e-161	2803	232	25	99.569
Scaffold_14377	AAU39477.1	putative_extracellular_protein_[Bacillus_licheniformis_DSM_13_=_ATCC____	AA10	AA10	bacteria	Bacillus	100	0	0	803	126	1	226	477	6e-164	2013	226	34	99.5575
Scaffold_7335	AAU40158.1	putative_murein_lytic_transglycosylase_CwlQ_[Bacillus_licheniformis_DSM_13_=_ATCC___	GH23	GH23	bacteria	Bacillus	100	0	0	2335	1685	1	217	404	2e-126	8893	217	7	99.5392
Scaffold_1083	BAI83616.1	hypothetical_protein_BSNT_06471_[Bacillus_subtilis_subsp._natto_______	GH3	GH3	bacteria	Bacillus	100	0	0	6134	8053	3	642	1276	0	18012	642	11	99.5327
Scaffold_3674	AKQ73526.1	diacylglycerol_glucosyltransferase_[Bacillus_licheniformis__________	GT28	GT28	bacteria	Bacillus	100	0	0	2196	1060	5	383	777	0	3977	383	29	98.6945
Scaffold_8315	AKQ73385.1	glycosyltransferase_[Bacillus_licheniformis__________	GT4	GT4	bacteria	Bacillus	100	0	0	1137	1	1	379	780	0	1167	402	97	94.0299
Scaffold_1269	AIX09434.1	PGL/p-HBAD_biosynthesis_glycosyltransferase/MT3031_[Bacillus_________	GT2	GT2	bacteria	Bacillus	100	0	0	3	746	21	268	516	2e-177	2277	268	33	92.1642
Scaffold_2329	AKQ74773.1	glycoside_hydrolase_family_protein_[Bacillus_licheniformis________	GH28	GH28	bacteria	Bacillus	100	0	0	6033	4954	77	436	746	0	7970	436	16	82.3394
Scaffold_7848	AKQ74512.1	glycogen_phosphorylase/glycosyl_transferase_family_protein_[Bacillus_licheniformis_______	GT35	GT35	bacteria	Bacillus	100	0	0	1948	179	51	640	1165	0	2287	799	89	73.7171
Scaffold_4823	AKQ72880.1	undecaprenyldiphospho-muramoylpentapeptide_beta-N-_acetylglucosaminyltransferase_[Bacillus_licheniformis_________	GT28	GT28	bacteria	Bacillus	100	0	0	799	2	1	266	541	0	3373	366	24	72.4044
Scaffold_11082	AKQ75556.1	glycoside_hydrolase_family_protein_[Bacillus_licheniformis_______	GH42	GH42	bacteria	Bacillus	100	0	0	1480	2	112	604	1045	0	1481	684	99	71.9298
Scaffold_17269	AEP91071.1	endo-1,4-beta-xylanase_A_[Bacillus_subtilis_subsp._subtilis_str.______	GH11	GH11	bacteria	Bacillus	100	0	0	452	3	1	150	282	2e-95	477	213	94	69.9531
Scaffold_15295	AAU39742.1	hypothetical_protein_BLi00807_[Bacillus_licheniformis_DSM_13_=_ATCC____	GT2	GT2	bacteria	Bacillus	100	0	0	2	751	111	360	530	0	951	360	79	69.1667
Scaffold_12829	AKQ71494.1	YckE_protein_[Bacillus_licheniformis__________	GH1	GH1	bacteria	Bacillus	100	0	0	2	967	80	401	671	0	969	485	99	66.1856
Scaffold_14501	AAU42054.1	glycosyltransferase_[Bacillus_licheniformis_DSM_13_=_ATCC_______	GT4	GT4	bacteria	Bacillus	100	0	0	1	708	143	378	489	5e-173	730	378	97	62.1693
Scaffold_278	AKQ72570.1	carbohydrate_esterase,_family_12,_YesT_[Bacillus_licheniformis_______	CE12	CE12	bacteria	Bacillus	100	0	0	2	427	97	238	295	9e-99	782	238	54	59.2437
Scaffold_9944	AAU42559.1	pectate_lyase_C_[Bacillus_licheniformis_DSM_13_=_ATCC____	PL3	PL3	bacteria	Bacillus	100	0	0	418	804	94	222	264	1e-85	993	222	51	57.6577
Scaffold_11267	AAU40283.1	rhamnogalacturonan_lyase_YesX_[Bacillus_licheniformis_DSM_13_=_ATCC_____	PL11	PL11	bacteria	Bacillus	100	0	0	820	1809	1	330	672	0	1809	628	55	52.3885
Scaffold_9062	ADV94750.1	aryl-phospho-beta-d-glucosidase_[Bacillus_subtilis__________	GH1	GH1	bacteria	Bacillus	100	0	0	714	1	152	389	496	9e-175	715	469	99	50.533
Scaffold_3253	AKQ73760.1	glycoside_hydrolase_family_protein_[Bacillus_licheniformis________	GH1	GH1	bacteria	Bacillus	100	0	0	2413	1700	234	471	497	0	3355	471	41	50.3185
Scaffold_3353	BAI85402.1	hypothetical_protein_BSNT_08297_[Bacillus_subtilis_subsp._natto_______	GH23	GH23	bacteria	Bacillus	99.92	1	0	12652	16389	1	1246	2315	0	16829	1246	22	99.9197
Scaffold_8388	AKQ74806.1	alpha-xylosidase_YicI_[Bacillus_licheniformis_________	GH31	GH31	bacteria	Bacillus	99.87	1	0	2358	52	1	769	1514	0	3453	769	67	99.87
Scaffold_93	AKE23973.1	peptidoglycan_glycosyltransferase_[Bacillus_sp._LM________	GT51	GT51	bacteria	Bacillus	99.87	1	0	23750	21375	1	792	1514	0	24734	910	10	86.9231
Scaffold_175	AAU39999.1	penicillin-binding_protein_2C_[Bacillus_licheniformis_DSM_13_=_ATCC____	GT51	GT51	bacteria	Bacillus	99.86	1	0	2379	244	1	712	1408	0	3398	712	63	99.8596
Scaffold_2955	AKQ71443.1	chitinase_[Bacillus_licheniformis__________	GH18	GH18	bacteria	Bacillus	99.86	1	0	1266	3344	1	693	1435	0	3391	693	81	99.8557
Scaffold_1160	CAF05465.1	unnamed_protein_product_[Bacillus__________	GT51	GT51	bacteria	Bacillus	99.84	1	0	3742	1868	1	625	1264	0	4590	625	41	99.84
Scaffold_5557	AAU42005.1	pullulanase_AmyX_[Bacillus_licheniformis_DSM_13_=_ATCC______	GH13	CBM48,CBM68	bacteria	Bacillus	99.84	1	0	6546	4612	66	710	1347	0	9785	710	22	90.7042
Scaffold_6324	AAU39596.1	neopullulanase_YvdF_[Bacillus_licheniformis_DSM_13_=_ATCC______	GH13	CBM34	bacteria	Bacillus	99.83	1	0	2343	583	1	587	1226	0	3322	587	53	99.8296
Scaffold_3384	AKQ75248.1	YwhE_protein_[Bacillus_licheniformis__________	GT51	GT51	bacteria	Bacillus	99.82	1	0	1667	3	1	555	1145	0	8070	691	21	80.1737
Scaffold_9137	AAU41247.1	penicillin-binding_protein_1A/1B_[Bacillus_licheniformis_DSM_13_=_ATCC____	GT51	GT51	bacteria	Bacillus	99.82	1	0	1800	3452	1	551	1039	0	3453	895	48	61.4525
Scaffold_958	AKE25853.1	aryl-6-phospho-beta-glucosidase_[Bacillus_sp._LM__________	GH1	GH1	bacteria	Bacillus	99.79	1	0	22507	23943	1	479	991	0	37583	479	4	99.7912
Scaffold_8241	AKQ75498.1	glycoside_hydrolase_family_protein_[Bacillus_licheniformis________	GH43	GH43	bacteria	Bacillus	99.79	1	0	664	2082	1	473	954	0	4199	473	34	99.7886
Scaffold_874	BAI87533.1	6-phospho-beta-glucosidase_[Bacillus_subtilis_subsp._natto________	GH4	GH4	bacteria	Bacillus	99.77	1	0	9153	7828	1	442	904	0	15528	442	9	99.7738
Scaffold_2751	AAU40308.1	pectate_lyase_C_[Bacillus_licheniformis_DSM_13_=_ATCC_____	PL1	PL1	bacteria	Bacillus	99.77	1	0	2968	4272	1	435	846	0	8484	435	15	99.7701
Scaffold_1960	AII35958.1	CgeD_[Bacillus_subtilis___________	GT2	GT2	bacteria	Bacillus	99.77	1	0	25824	27101	1	426	884	0	29235	426	4	99.7653
Scaffold_8361	AAU42370.1	putative_glycoside_hydrolase_[Bacillus_licheniformis_DSM_13_=_ATCC____	GH3	CBM6	bacteria	Bacillus	99.76	2	0	2466	1	9	830	1639	0	2466	981	100	83.6901
Scaffold_6885	AKQ73287.1	glycoside_hydrolase_family_protein_[Bacillus_licheniformis________	GH31	GH31	bacteria	Bacillus	99.75	2	0	399	2804	1	802	1670	0	7550	802	32	99.8753
Scaffold_1259	AGA22758.1	Glycogen_phosphorylase_[Bacillus_subtilis_subsp._subtilis_str.______	GT35	GT35	bacteria	Bacillus	99.75	2	0	5957	8359	1	801	1637	0	27145	801	9	99.8752
Scaffold_308	AKN14112.1	Macrolide_glycosyltransferase_[Bacillus___________	GT1	GT1	bacteria	Bacillus	99.75	1	0	26279	27493	1	405	764	0	42475	405	3	99.7531
Scaffold_4190	BAI87194.1	glycosyl_transferase_family_[Bacillus_subtilis_subsp._natto______	GT4	GT4	bacteria	Bacillus	99.74	1	0	1878	736	1	381	779	0	2916	391	39	97.1867
Scaffold_5441	AAU42121.1	glycosyltransferase_YkoN_[Bacillus_licheniformis_DSM_13_=_ATCC______	GT28	GT28	bacteria	Bacillus	99.73	1	0	969	2099	1	377	756	0	4040	377	28	99.7347
Scaffold_6746	AKQ75510.1	glycoside_transferase_[Bacillus_licheniformis__________	GH126	GH126	bacteria	Bacillus	99.73	1	0	216	1307	1	364	751	0	4425	364	25	99.7253
Scaffold_6125	AKQ74091.1	glycoside_hydrolase_family_protein_[Bacillus_licheniformis________	GH32	CBM66	bacteria	Bacillus	99.73	1	0	10970	9864	309	677	749	0	10971	677	10	54.3575
Scaffold_384	AKD34931.1	UDP_diphospho-muramoyl_pentapeptide_beta-N_acetylglucosaminyl_transferase_[Bacillus_subtilis_____	GT28	GT28	bacteria	Bacillus	99.72	1	0	11717	10635	1	361	734	0	40766	363	3	99.1736
Scaffold_2343	AGA23239.1	Hypothetical_protein_YvbX_[Bacillus_subtilis_subsp._subtilis_str._____	GH18	GH18	bacteria	Bacillus	99.71	1	0	8865	9896	1	344	669	0	16004	344	6	99.7093
Scaffold_827	AKN13095.1	Multimodular_transpeptidase-transglycosylase_[Bacillus___________	GT51	GT51	bacteria	Bacillus	99.71	2	0	34176	36269	17	714	1393	0	58425	714	4	97.619
Scaffold_6013	AAU41045.1	putative_glycosyltransferase_YkoT_[Bacillus_licheniformis_DSM_13_=_ATCC_____	GT2	GT2	bacteria	Bacillus	99.7	1	0	5267	4263	1	335	613	0	6644	335	15	99.7015
Scaffold_7103	AAU43002.1	putative_glycosyltransferase_YkcC_[Bacillus_licheniformis_DSM_13_=_ATCC_____	GT2	GT2	bacteria	Bacillus	99.7	1	0	1060	2055	1	332	686	0	7321	332	14	99.6988
Scaffold_841	AGE62717.1	putative_hydrolase_[Bacillus_subtilis__________	GT2	GT2	bacteria	Bacillus	99.7	1	0	15796	14810	1	329	614	0	17962	329	5	99.696
Scaffold_2277	AKQ74757.1	carbohydrate_esterase_family_8_protein_[Bacillus_licheniformis_______	CE8	CE8	bacteria	Bacillus	99.68	1	0	3981	4931	1	317	619	0	18881	317	5	99.6845
Scaffold_4189	AKQ75068.1	glycosyl_transferase_family_4_[Bacillus_licheniformis________	GT4	GT4	bacteria	Bacillus	99.68	1	0	926	3	1	308	624	0	5198	392	18	78.3163
Scaffold_75	BAI87514.1	general_stress_protein_[Bacillus_subtilis_subsp._natto______	GT8	GT8	bacteria	Bacillus	99.65	1	0	34452	33595	1	286	598	0	39760	286	2	99.6503
Scaffold_12788	EEV40181.1	hypothetical_protein_ECBG_02450_[Enterococcus_casseliflavus_________	GH1	GH1	bacteria	Enterococcus	99.65	1	0	1	864	97	384	603	0	864	466	100	61.588
Scaffold_3243	AAU42135.1	putative_glucosidase_YugT_[Bacillus_licheniformis_DSM_13_=_ATCC____	GH13	GH13	bacteria	Bacillus	99.64	2	0	3943	5622	1	560	1161	0	6059	560	28	99.8214
Scaffold_995	BAI86358.1	alpha-L-arabinosidase_[Bacillus_subtilis_subsp._natto_________	GH51	GH51	bacteria	Bacillus	99.64	1	0	14130	13309	229	502	570	0	48705	502	3	54.3825
Scaffold_4023	AAU39366.1	putative_esterase_[Bacillus_licheniformis_DSM_13_=_ATCC______	CE1	CE1	bacteria	Bacillus	99.63	1	0	5773	4961	1	271	559	0	6375	271	13	99.631
Scaffold_3854	ADH95691.1	beta-mannanase_[Bacillus___________	GH26	GH26	bacteria	Bacillus	99.63	1	0	855	40	91	362	569	0	856	362	95	74.8619
Scaffold_2204	AKE23659.1	xylan_beta-1,4-xylosidase_[Bacillus_sp._LM________	GH43	GH43	bacteria	Bacillus	99.62	2	0	6099	4501	1	533	1112	0	6577	533	24	99.8124
Scaffold_1447	AKN12228.1	polysaccharide_deacetylase,_putative_[Bacillus__________	CE4	CE4	bacteria	Bacillus	99.61	1	0	351	1112	1	254	483	1e-152	20861	254	4	99.6063
Scaffold_3600	AKQ72208.1	polysaccharide_deacetylase_[Bacillus_licheniformis__________	CE4	CE4	bacteria	Bacillus	99.61	1	0	1817	1044	46	303	467	6e-160	1817	303	43	84.8185
Scaffold_13497	AAU42510.1	glycosyltransferase_EpsE_[Bacillus_licheniformis_DSM_13_=_ATCC_____	GT2	GT2	bacteria	Bacillus	99.6	1	0	1	747	32	280	523	0	1105	280	68	88.5714
Scaffold_3626	AKQ74444.1	unsaturated_rhamnogalacturonyl_hydrolase_[Bacillus_licheniformis________	GH105	GH105	bacteria	Bacillus	99.59	1	0	1758	1036	133	373	501	0	5879	373	18	64.3432
Scaffold_7447	AAU40191.1	putative_esterase_YjcH_[Bacillus_licheniformis_DSM_13_=_ATCC_____	CE0	CE0	bacteria	Bacillus	99.58	1	0	771	1484	1	238	492	4e-165	3153	240	23	98.75
Scaffold_82	BAJ14785.1	6-phospho-beta-galactosidase_[Staphylococcus____________	GH1	GH1	bacteria	Staphylococcus	99.57	2	0	10982	9582	1	467	961	0	27469	467	5	99.7859
Scaffold_258	AIC97178.1	6-phospho-beta-glucosidase_[Bacillus_subtilis_subsp._subtilis_str._OH______	GH1	GH1	bacteria	Bacillus	99.57	2	0	20312	21706	1	465	963	0	24161	465	6	99.7849
Scaffold_5611	BAI84220.2	hypothetical_protein_BSNT_07083_[Bacillus_subtilis_subsp._natto______	CE12	CE12	bacteria	Bacillus	99.57	1	0	2988	3683	1	232	483	4e-156	5329	232	13	99.569
Scaffold_395	AKI92352.1	membrane_protein_[Bacillus___________	GH23	GH23	bacteria	Bacillus	99.56	1	0	8625	9299	1	225	436	1e-136	24924	225	3	99.5556
Scaffold_8768	AGN38113.1	putative_teichuronic_acid_biosynthesis_glycosyltransferase_TuaG_[Bacillus_paralicheniformis_ATCC____	GT2	GT2	bacteria	Bacillus	99.55	1	0	219	884	1	222	433	4e-152	884	257	75	85.9922
Scaffold_3269	AAU39156.1	N-acetylglucosaminidase_NagZ_[Bacillus_licheniformis_DSM_13_=_ATCC______	GH3	GH3	bacteria	Bacillus	99.53	2	0	2	1291	214	643	879	0	7104	643	18	66.7185
Scaffold_2149	ADV95144.1	hypothetical_protein_BSn5_12650_[Bacillus_subtilis________	GT2	GT2	bacteria	Bacillus	99.52	3	0	303	2180	1	626	1186	0	11990	626	16	99.8403
Scaffold_938	BAI87594.1	hypothetical_protein_BSNT_10583_[Bacillus_subtilis_subsp._natto_______	CE12	CE12	bacteria	Bacillus	99.48	0	1	1611	472	1	382	787	0	9891	382	12	99.7382
Scaffold_2011	AID00094.1	glycosyl_transferase_[Bacillus_subtilis_subsp._subtilis_str._OH_____	GT2	GT2	bacteria	Bacillus	99.48	1	0	3734	3159	1	192	397	9e-126	6860	256	10	74.6094
Scaffold_818	AII34780.1	glycosyltransferase_[Bacillus_subtilis___________	GT2	GT2	bacteria	Bacillus	99.47	2	0	3814	2678	1	379	758	0	7466	392	15	96.4286
Scaffold_1669	AKQ73872.1	glycosyl_transferase_[Bacillus_licheniformis__________	GT4	GT4	bacteria	Bacillus	99.46	2	0	8412	9521	1	370	729	0	13803	370	8	99.7297
Scaffold_943	AKQ73039.1	carbohydrate_esterase_family_4_protein,_polysaccharide_deacetylase_[Bacillus_licheniformis_____	CE4	CE4	bacteria	Bacillus	99.46	1	0	2324	2878	1	185	383	6e-123	2878	320	19	57.5
Scaffold_1973	CCM44153.1	4,4'-diaponeurosporenoate_glycosyltransferase_[Staphylococcus__________	GT2	GT2	bacteria	Staphylococcus	99.42	2	0	2465	3505	1	347	715	0	4255	347	24	99.7118
Scaffold_9405	AAU42507.1	glycosyltransferase_EpsH_[Bacillus_licheniformis_DSM_13_=_ATCC______	GT2	GT2	bacteria	Bacillus	99.42	2	0	1480	2508	1	343	673	0	4319	343	39	99.7085
Scaffold_9005	AKQ73456.1	protein,_carbohydrate_esterase_family_14_[Bacillus_licheniformis______	CE14	CE14	bacteria	Bacillus	99.4	1	0	2	505	54	221	345	3e-116	1217	221	41	75.5656
Scaffold_1520	AFQ59498.1	Putative_pectate_lyase_[Bacillus_subtilis________	PL9	PL9	bacteria	Bacillus	99.39	3	0	9781	11259	1	493	939	0	37784	493	4	99.7972
Scaffold_1363	BAI47539.1	endo-1,5-alpha-L-arabinanase_[Bacillus____________	GH43	GH43	bacteria	Bacillus	99.39	2	0	2263	3246	1	328	629	0	3502	328	28	99.6951
Scaffold_942	AKI92121.1	hypothetical_protein_ABA10_09075_[Bacillus__________	CE4	CE4	bacteria	Bacillus	99.37	2	0	16461	17417	1	319	617	0	20302	319	5	99.6865
Scaffold_4427	AKQ71830.1	carbohydrate_esterase_family_4_protein_[Bacillus_licheniformis______	CE4	CE4	bacteria	Bacillus	99.35	3	0	2431	1055	1	459	878	0	3809	459	36	99.7821
Scaffold_565	AJO57898.1	lytic_transglycosylase_[Bacillus_sp._________	GH23	GH23	bacteria	Bacillus	99.34	6	0	2734	2	1	911	1470	0	20625	1293	13	70.379
Scaffold_2529	AAU42637.1	beta-N-acetylglucosaminidase_LytD_[Bacillus_licheniformis_DSM_13_=_ATCC______	GH73	GH73	bacteria	Bacillus	99.31	5	0	2173	2	1	724	1413	0	6678	876	33	82.5342
Scaffold_13244	AFA41482.1	levansucrase_[Bacillus___________	GH68	GH68	bacteria	Bacillus	99.31	2	0	3	872	193	482	568	0	1132	482	77	59.9585
Scaffold_6203	EEV40277.1	neopullulanase_[Enterococcus_casseliflavus__________	GH13	CBM34	bacteria	Enterococcus	99.3	3	0	1332	43	166	595	887	0	1334	595	97	72.1008
Scaffold_10845	AKQ74057.1	carbohydrate_esterase_family_6_protein_[Bacillus_licheniformis_______	CE6	CE6	bacteria	Bacillus	99.29	2	0	1022	183	1	280	582	0	4984	280	17	99.6429
Scaffold_1121	BAI87411.1	hypothetical_protein_BSNT_10407_[Bacillus_subtilis_subsp._natto_______	GT51	GT51	bacteria	Bacillus	99.28	5	0	17034	19106	1	691	1355	0	36570	691	6	99.8553
Scaffold_3815	AKQ73650.1	carbohydrate_esterase_family_4,YheN_[Bacillus_licheniformis________	CE4	CE4	bacteria	Bacillus	99.28	2	0	2887	2060	1	276	530	1e-171	5955	276	14	99.6377
Scaffold_10495	AKQ75287.1	glycoside_hydrolase_family_protein_[Bacillus_licheniformis________	GH32	GH32	bacteria	Bacillus	99.28	3	0	1383	2624	1	414	863	0	3557	485	39	85.1546
Scaffold_13549	EEV37891.2	poly-beta-1,6_N-acetyl-D-glucosamine_synthase_[Enterococcus_casseliflavus_________	GT2	GT2	bacteria	Enterococcus	99.27	2	0	1	822	166	439	526	0	872	439	94	62.1868
Scaffold_23579	EEV39416.1	hypothetical_protein_ECBG_01685_[Enterococcus_casseliflavus________	GH1	GH1	bacteria	Enterococcus	99.27	2	0	821	3	185	457	565	0	823	474	99	57.384
Scaffold_211	AFQ59424.1	UDP-glucose:polyglycerol_phosphatealpha-glucosyltransferase_[Bacillus_subtilis__________	GT4	GT4	bacteria	Bacillus	99.26	5	0	36092	38131	1	680	1328	0	62362	680	3	99.8529
Scaffold_2865	AKQ73026.1	glycoside_hydrolase_family_protein_[Bacillus_licheniformis_______	GH5	GH5	bacteria	Bacillus	99.24	3	0	1133	2317	1	395	822	0	6118	395	19	99.7468
Scaffold_2697	AKQ75084.1	glycosyl_transferase_family_26_[Bacillus_licheniformis_______	GT26	GT26	bacteria	Bacillus	99.23	2	0	1168	1947	1	260	532	0	2857	260	27	99.6154
Scaffold_7117	AKQ71297.1	polysaccharide_deacetylase_[Bacillus_licheniformis__________	CE4	CE4	bacteria	Bacillus	99.21	2	0	154	915	1	254	494	3e-174	1208	254	63	99.6063
Scaffold_9683	AAP30778.1	IcaA,_partial_[Staphylococcus__________	GT2	GT2	bacteria	Staphylococcus	99.19	1	0	398	27	1	124	244	3e-82	440	124	85	99.1935
Scaffold_1468	AAO63626.1	cellulase_C_[Bacillus__________	GH5	CBM3	bacteria	Bacillus	99.19	4	0	8837	10321	5	499	910	0	24126	499	6	98.998
Scaffold_5231	AKQ71920.1	glycoside_hydrolase_family_protein_[Bacillus_licheniformis________	GH1	GH1	bacteria	Bacillus	99.18	4	0	2501	1035	1	489	1017	0	5846	489	25	99.7955
Scaffold_10899	AKQ71556.1	glycoside_hydrolase_family_protein_[Bacillus_licheniformis________	GH42	GH42	bacteria	Bacillus	99.16	3	0	258	1331	1	358	759	0	1331	690	81	51.7391
Scaffold_6114	BAI84793.1	hypothetical_protein_BSNT_07678_[Bacillus_subtilis_subsp._natto_______	CE4	CE4	bacteria	Bacillus	99.14	4	0	4708	6108	1	467	922	0	6140	467	23	99.7859
Scaffold_2372	ADV95697.1	beta-galacturonidase_[Bacillus_subtilis___________	GH42	GH42	bacteria	Bacillus	99.1	6	0	15496	13508	1	663	1328	0	28290	663	7	99.8492
Scaffold_16186	AAU39741.1	hypothetical_protein_BLi00806_[Bacillus_licheniformis_DSM_13_=_ATCC_____	GT4	GT4	bacteria	Bacillus	99.05	5	0	2	1573	103	626	1057	0	1574	747	99	70.0134
Scaffold_4875	AKQ75613.1	N-acetylglucosamine-6-phosphate_deacetylase_[Bacillus_licheniformis__________	CE9	CE9	bacteria	Bacillus	99.04	4	0	624	1871	1	416	851	0	3082	416	40	99.7596
Scaffold_4528	AKQ71980.1	transferase_[Bacillus_licheniformis__________	GT4	GT4	bacteria	Bacillus	99.04	4	0	4311	3067	1	415	828	0	4872	457	29	90.5908
Scaffold_16166	AKQ73097.1	glycosyl_transferase_family_1_[Bacillus_licheniformis________	GT1	GT1	bacteria	Bacillus	99.04	2	0	1632	1009	1	208	425	0	3616	396	32	52.2727
Scaffold_92	AGA22300.1	AmyX_protein_(Pullulanase)_[Bacillus_subtilis_subsp._subtilis_str._____	GH13	CBM48,CBM68	bacteria	Bacillus	99.03	7	0	103529	101376	1	718	1469	0	110437	718	2	99.8607
Scaffold_6210	AAU42090.1	1,4-alpha-glucan-branching_enzyme_GlgB_[Bacillus_licheniformis_DSM_13_=_ATCC_____	GH13	CBM48	bacteria	Bacillus	99.03	6	0	5525	3678	1	616	1232	0	5739	627	32	98.0861
Scaffold_317	AKN13327.1	Glycosyl_transferase_Family_1_[Bacillus_________	GT1	GT1	bacteria	Bacillus	98.98	4	0	24576	23401	1	392	738	0	30448	392	4	99.7449
Scaffold_426	AGA24379.1	Hypothetical_protein_YheN_[Bacillus_subtilis_subsp._subtilis_str.______	CE4	CE4	bacteria	Bacillus	98.94	3	0	27784	26939	1	282	543	5e-173	35611	282	2	99.6454
Scaffold_644	AID00180.1	polysaccharide_deacetylase_[Bacillus_subtilis_subsp._subtilis_str._OH______	CE4	CE4	bacteria	Bacillus	98.91	3	0	7659	8486	4	279	502	8e-159	21452	279	4	98.5663
Scaffold_4422	BAI87449.1	spore_coat_polysaccharide_biosynthesis_protein_SpsG_[Bacillus_subtilis_subsp._natto___	GT0	GT0	bacteria	Bacillus	98.88	3	0	806	3	1	268	548	0	2489	339	32	78.7611
Scaffold_979	AFQ56715.1	Exported_N-acetylmuramic_acid_deacetylase_[Bacillus_subtilis_______	CE4	CE4	bacteria	Bacillus	98.87	3	0	822	28	1	265	517	1e-164	12897	265	6	99.6226
Scaffold_1216	AIC97458.1	hypothetical_protein_Q433_05140_[Bacillus_subtilis_subsp._subtilis_str._OH____	AA6	AA6	bacteria	Bacillus	98.86	2	0	34278	33751	1	176	360	1e-110	60073	176	1	99.4318
Scaffold_8582	AAU40275.1	unsaturated_rhamnogalacturonyl_hydrolase_YesR_[Bacillus_licheniformis_DSM_13_=_ATCC____	GH105	GH105	bacteria	Bacillus	98.84	4	0	1124	93	1	344	666	0	3186	344	32	99.7093
Scaffold_6275	AKQ72031.1	glycoside_hydrolase,family_4,_GlvA_[Bacillus_licheniformis________	GH4	GH4	bacteria	Bacillus	98.77	3	0	2511	1780	10	253	508	0	2512	449	50	54.1203
Scaffold_78	AIC97349.1	trehalose-6-phosphate_hydrolase_[Bacillus_subtilis_subsp._subtilis_str._OH_____	GH13	GH13	bacteria	Bacillus	98.75	7	0	5658	3973	1	562	1167	0	24874	562	7	99.8221
Scaffold_333	AFQ59353.1	N-acetylglucosamine-6-phosphate_deacetylase_[Bacillus_subtilis__________	CE9	CE9	bacteria	Bacillus	98.75	5	0	8534	7335	14	413	740	0	26836	413	4	96.6102
Scaffold_1672	BAI86177.1	levanase_[Bacillus_subtilis_subsp._natto_________	GH32	CBM66	bacteria	Bacillus	98.69	9	0	17452	15398	1	685	1335	0	29373	685	7	99.854
Scaffold_4341	ADD24868.1	putative_glycosyltransferase_gtfA_(plasmid)_[Staphylococcus_simulans_bv.______	GT4	GT4	bacteria	Staphylococcus	98.6	2	1	2300	1233	150	502	721	0	2300	502	46	70.1195
Scaffold_813	AGE65064.1	maltose_phosphorylase_[Bacillus_subtilis_________	GH65	GH65	bacteria	Bacillus	98.56	11	0	47629	45332	1	766	1479	0	71710	766	3	99.8695
Scaffold_13154	AJW29113.1	SsaA-like_protein_(plasmid)_[Staphylococcus_________	GH73	GH73	bacteria	Staphylococcus	98.36	5	0	581	1492	1	304	531	0	1492	358	61	84.6369
Scaffold_599	AKI90750.1	oligo-1,6-glucosidase_[Bacillus___________	GH13	GH13	bacteria	Bacillus	98.22	10	0	23345	25027	1	561	1101	0	34529	561	5	99.8217
Scaffold_15588	AKQ74304.1	glycoside_hydrolase_family_protein_[Bacillus_licheniformis________	GH43	GH43	bacteria	Bacillus	98.22	2	1	675	1	85	307	446	2e-157	676	320	99	69.375
Scaffold_6116	AAU39773.1	putative_UDP-glucosyltransferase_YdhE_[Bacillus_licheniformis_DSM_13_=_ATCC_____	GT1	GT1	bacteria	Bacillus	98.21	7	0	3	1172	17	406	786	0	1183	406	99	95.8128
Scaffold_1767	AEP92864.1	sucrose-6-phosphate_hydrolase_[Bacillus_subtilis_subsp._subtilis_str.______	GH32	GH32	bacteria	Bacillus	98.12	9	0	8427	9863	1	479	985	0	12973	479	11	99.7912
Scaffold_634	AGE64608.1	Unsaturated_rhamnogalacturonyl_hydrolase_[Bacillus_subtilis_________	GH105	GH105	bacteria	Bacillus	98.12	7	0	11591	10473	1	373	768	0	38559	373	3	99.7319
Scaffold_1713	BAL45955.1	putative_cellulose_synthase_[Bacillus_________	GT2	GT2	bacteria	Bacillus	98.08	5	0	1	783	160	420	490	3e-169	1415	420	55	61.9048
Scaffold_4948	BAO93545.1	hypothetical_protein_BSNT_09890_[Bacillus_subtilis_subsp._natto______	GH73	GH73	bacteria	Bacillus	98	1	1	7902	9230	1	451	900	0	9232	568	14	79.2254
Scaffold_15825	AAU41918.1	pectate_lyase_PelB_[Bacillus_licheniformis_DSM_13_=_ATCC_____	PL1	PL1	bacteria	Bacillus	97.94	6	0	933	61	204	494	592	0	1757	494	82	58.7045
Scaffold_751	AGK87014.1	endo-beta-N-acetylglucosaminidase_LytB,_partial_[Bacillus_phage________	GH73	GH73	viruses	Bacillus	97.72	17	1	18185	15819	1	788	1136	0	96361	790	2	99.6203
Scaffold_4275	AKQ73582.1	carbohydrate_esterase_family_14_[Bacillus_licheniformis_______	CE14	CE14	bacteria	Bacillus	97.6	3	0	8747	9121	1	125	251	7e-73	9121	245	4	50.6122
Scaffold_3628	AIY96092.1	endopeptidase_[Bacillus___________	GH23	GH23	bacteria	Bacillus	97.58	7	0	9063	8197	1	289	581	0	9608	329	10	87.538
Scaffold_30174	ALD65538.1	GlcNAc-PI_de-N-acetylase_[Arthrobacter_sp.__________	CE14	CE14	bacteria	Arthrobacter	97.52	3	0	3	365	111	231	219	2e-71	367	231	99	51.9481
Scaffold_2519	AJW85553.1	spore_gernimation_protein_[Bacillus_________	GH18	CBM50	bacteria	Bacillus	97.42	11	0	5159	6439	1	427	861	0	15395	427	8	99.7658
Scaffold_589	BAJ76933.1	putative_lipoprotein_(plasmid)_[Bacillus_subtilis_subsp._______	GH23	GH23	bacteria	Bacillus	97.28	10	0	4058	5161	1	368	619	0	11401	368	10	99.7283
Scaffold_3701	AFQ58530.1	Chitosanase_[Bacillus_subtilis___________	GH46	GH46	bacteria	Bacillus	97.24	2	1	5127	5978	1	290	580	0	13331	290	6	99.6552
Scaffold_625	AJE96745.1	mannosyltransferase_[Bacillus_subtilis_subsp._________	GT0	GT0	bacteria	Bacillus	97.14	19	0	13513	15507	21	685	1083	0	30226	685	7	96.9343
Scaffold_6445	BAI84760.1	hypothetical_protein_BSNT_02005_[Bacillus_subtilis_subsp._natto______	GT4	GT4	bacteria	Bacillus	96.82	12	0	2175	3305	1	377	754	0	3427	377	33	99.7347
Scaffold_468	AJE96626.1	extracellular_endo-alpha-(1-_5)-L-arabinanase_[Bacillus_subtilis_subsp.________	GH43	GH43	bacteria	Bacillus	96.81	13	2	7094	5685	2	469	915	0	28704	469	5	99.5736
Scaffold_23581	EEV38765.2	N-acetylmuramoyl-L-alanine_amidase_[Enterococcus_casseliflavus__________	GH73	CBM50	bacteria	Enterococcus	96.77	6	0	256	813	84	269	305	1e-114	815	292	91	63.3562
Scaffold_882	AFQ58442.1	Putative_glycosyltransferase_[Bacillus_subtilis__________	GT4	GT4	bacteria	Bacillus	96.55	13	0	72046	70916	1	377	751	0	78181	377	1	99.7347
Scaffold_1249	AEP84980.1	TMP_repeat_family_[Bacillus_subtilis_subsp._spizizenii______	GH23	GH23	bacteria	Bacillus	96.41	62	1	20137	14792	1	1780	3082	0	54570	1780	10	99.9438
Scaffold_9846	AJO18302.1	hypothetical_protein_SC10_B2orf03076_[Bacillus__________	AA6	AA6	bacteria	Bacillus	96.35	8	0	2716	2060	1	219	409	3e-134	2903	220	23	99.0909
Scaffold_5127	BAI87214.1	hypothetical_protein_BSNT_10216_[Bacillus_subtilis_subsp._natto_______	GT4	GT4	bacteria	Bacillus	96.15	33	0	2242	4815	1	858	1696	0	11060	858	33	99.8834
Scaffold_3888	AKQ74854.1	glycoside_hydrolase_family_protein_[Bacillus_licheniformis________	GH25	CBM50	bacteria	Bacillus	95.9	13	0	1785	835	1	317	620	0	2886	317	33	99.6845
Scaffold_11878	AKQ72578.1	YesY_protein_[Bacillus_licheniformis__________	CE12	CE12	bacteria	Bacillus	95.85	3	1	1361	1993	1	217	429	6e-144	2397	217	26	99.5392
Scaffold_10679	AID00538.1	hypothetical_protein_Q433_07235_[Bacillus_subtilis_subsp._subtilis_str._OH_____	GH23	GH23	bacteria	Bacillus	95.16	29	2	3630	1	1	1239	1913	0	4164	1669	87	74.1762
Scaffold_909	AID00637.1	deacetylase_[Staphylococcus___________	CE14	CE14	bacteria	Staphylococcus	93.67	14	0	1461	2123	1	221	431	3e-135	14702	221	5	99.5475
Scaffold_485	AJO17199.1	hypothetical_protein_SC10_B2orf01519_[Bacillus_________	GH23	GH23	bacteria	Bacillus	93.15	101	1	6125	1656	1	1489	2543	0	6920	1489	65	99.9328
Scaffold_5685	AJO16961.1	mannanase_[Bacillus___________	GH26	GH26	bacteria	Bacillus	92.93	20	0	2337	1489	78	360	555	0	4312	360	25	78.3333
Scaffold_6769	AKQ75340.1	GspA_protein_[Bacillus_licheniformis_________	GT8	GT8	bacteria	Bacillus	92.4	12	1	1	729	38	287	473	1e-166	1038	287	70	86.7596
Scaffold_2903	AAP51020.1	Cel5A_[Bacillus____________	GH5	CBM3	bacteria	Bacillus	92.25	22	2	2504	939	1	542	887	0	6758	542	23	99.8155
Scaffold_13987	AKQ74957.1	capsular_polysaccharide_biosynthesis_protein,glycosyl_transferase_family_4,_YveN_[Bacillus_licheniformis____	GT4	GT4	bacteria	Bacillus	92.19	17	1	987	1745	1	256	483	3e-165	1745	382	43	66.7539
Scaffold_4145	CBL32909.1	Beta-glucosidase/6-phospho-beta-glucosidase/beta-galactosid_ase_[Enterococcus__________	GH1	GH1	bacteria	Enterococcus	92.02	38	0	2849	4276	1	476	922	0	4307	476	33	99.7899
Scaffold_5076	BAE18439.1	penicillin-binding_protein_2_[Staphylococcus_saprophyticus_subsp._saprophyticus_ATCC_____	GT51	GT51	bacteria	Staphylococcus	90.62	53	0	2032	3726	53	617	1036	0	3726	724	45	77.9006
Scaffold_3651	BAO07890.1	alpha-N-arabinofuranosidase_[Enterococcus_mundtii_QU_________	GH43	GH43	bacteria	Enterococcus	90.17	29	0	106	990	1	295	569	0	990	466	89	63.0901
Scaffold_13305	AKQ73101.1	glycoside_hydrolase_family_protein_[Bacillus_licheniformis_______	GH18	CBM50	bacteria	Bacillus	89.97	35	0	1056	2102	71	419	645	0	4041	419	31	83.0549
Scaffold_563	AID02658.1	6-phospho-beta-glucosidase_[Staphylococcus____________	GH1	GH1	bacteria	Staphylococcus	89.87	48	0	5542	6963	1	474	885	0	7960	474	18	99.789
Scaffold_9925	AKN53301.1	Neopullulanase_[Bacillus___________	GH13	GH13	bacteria	Bacillus	89.19	60	0	1916	252	1	555	1052	0	2650	555	63	99.8198
Scaffold_11008	EEV40564.1	undecaprenyldiphospho-muramoylpentapeptide_beta-N-acetylglucosaminyltransferase_[Enterococcus_casseliflavus__________	GT28	GT28	bacteria	Enterococcus	88.5	10	1	651	91	165	364	342	3e-116	651	364	86	54.6703
Scaffold_1438	BAM99152.1	hypothetical_protein_[Bacillus_phage__________	GH23	GH23	viruses	Bacillus	87.84	111	3	6841	2672	1	1456	2404	0	20772	1456	20	99.9313
Scaffold_3878	BAL45522.1	glycoside_hydrolase_[Bacillus__________	GH25	CBM50,CBM50	bacteria	Bacillus	87.78	38	0	1607	2539	7	317	555	0	3507	317	27	97.7918
Scaffold_13335	AEN88699.1	Glycosyl_hydrolase,_family_1_[Bacillus_megaterium_______	GH1	GH1	bacteria	Bacillus	87.18	5	0	1919	1803	4	42	75.9	4e-15	1920	52	6	73.0769
Scaffold_1411	CCO12746.1	4_glycosyl_hydrolase_family_protein_[Carnobacterium_maltaromaticum_______	GH4	GH4	bacteria	Carnobacterium	86.85	61	0	9038	10429	1	464	848	0	10629	464	13	99.7845
Scaffold_5943	BAE18913.1	putative_UDP-N-acetylglucosamine_transferase_[Staphylococcus_saprophyticus_subsp._saprophyticus_ATCC_____	GT28	GT28	bacteria	Staphylococcus	86.79	51	0	628	1785	1	386	661	0	11313	391	10	98.4655
Scaffold_18036	AAK58464.1	phospho-beta-glucosidase,_partial_[Klebsiella_pneumoniae_subsp.________	GH1	GH1	bacteria	Klebsiella	86.15	9	0	195	1	1	65	120	3e-32	901	98	22	65.3061
Scaffold_1156	AID42757.1	Glycosyl_transferase,_group_1_family_protein_[Staphylococcus______	GT4	GT4	bacteria	Staphylococcus	86.13	53	0	6735	5590	1	382	678	0	24008	382	5	99.7382
Scaffold_14932	AGZ55532.1	hypothetical_protein_U471_08240_[Bacillus_amyloliquefaciens_________	GH28	GH28	bacteria	Bacillus	85.84	65	1	1	1398	311	775	847	0	1791	775	78	59.871
Scaffold_3306	CEF19948.1	Alpha-galactosidase_[Staphylococcus____________	GH4	GH4	bacteria	Staphylococcus	85.76	41	0	15381	14518	145	432	504	2e-157	15382	432	6	66.4352
Scaffold_451	CCG49746.1	SPbeta_phage_protein_[Bacillus_velezensis_YAU_______	GH23	GH23	bacteria	Bacillus	85.49	319	5	15642	22487	1	2294	3553	0	36309	2294	19	99.9564
Scaffold_1029	AIC98314.1	tail_protein_[Bacillus_subtilis_subsp._subtilis_str._OH_____	GH23	GH23	bacteria	Bacillus	85.48	217	0	22437	26921	1	1495	2350	0	37547	1495	12	99.9331
Scaffold_14217	AIE60219.1	Spore_coat_protein_A_[Bacillus_methanolicus________	AA0	AA0	bacteria	Bacillus	85.11	46	0	144	1070	1	309	558	0	1071	510	87	60.3922
Scaffold_5323	AFM69462.1	alpha-L-fucosidase_[Enterococcus_hirae_ATCC_________	GH29	GH29	bacteria	Enterococcus	84.55	34	0	768	109	219	438	395	6e-135	770	438	86	50
Scaffold_2731	AID42790.1	UDP-N-acetylglucosamine--N-acetylmuramyl-_(pentapeptide)_pyrophosphoryl-undecaprenol_N-acetylglucosamine_transferase_[Staphylococcus_______	GT28	GT28	bacteria	Staphylococcus	84.51	55	0	3603	4667	1	355	595	0	5516	357	19	99.1597
Scaffold_870	AIK49139.1	GDSL-like_Lipase/Acylhydrolase_family_protein_[Bacillus_atrophaeus_subsp._______	CE0	CE0	bacteria	Bacillus	84.36	38	0	4449	5177	1	243	446	2e-139	68923	243	1	99.5885
Scaffold_2776	AJC95108.1	hypothetical_protein_SHYC_01490_[Staphylococcus_________	GH23	GH23	bacteria	Staphylococcus	84.15	13	0	1415	1170	37	118	146	6e-39	2922	118	8	68.6441
Scaffold_566	AJP21040.1	choline_dehydrogenase_[Staphylococcus__________	AA3	AA3	bacteria	Staphylococcus	83.87	90	0	20754	19081	6	563	992	0	38240	569	4	97.891
Scaffold_3966	CCO10479.1	aryl-phospho-beta-D-glucosidase_BglH_[Carnobacterium_maltaromaticum_________	GH1	GH1	bacteria	Carnobacterium	83.51	78	1	6201	4747	6	488	864	0	7823	490	19	98.3673
Scaffold_3753	ALG87908.1	transfer_complex_protein_TraG_(plasmid)_[Staphylococcus_______	GH73	GH73	bacteria	Staphylococcus	83.51	30	1	3011	2451	171	358	313	1e-95	3012	358	19	52.2346
Scaffold_140	BAD66114.1	maltose-6'-phosphate_glucosidase_[Bacillus_clausii__________	GH4	GH4	bacteria	Bacillus	83.33	73	0	20559	21872	4	441	778	0	21984	441	6	99.093
Scaffold_253	AID01838.1	glycosyltransferase_[Staphylococcus___________	GT51	GT51	bacteria	Staphylococcus	82.44	36	0	553	1167	65	269	364	1e-111	9499	269	6	75.8364
Scaffold_410	AGY82407.1	6-phospho-alpha-glucosidase_[Carnobacterium_inhibens_subsp._________	GH4	GH4	bacteria	Carnobacterium	82.32	57	1	2	982	119	446	577	0	1889	447	52	73.1544
Scaffold_54	BAR12850.1	choline_dehydrogenase_[Staphylococcus_aureus_subsp._________	AA3	AA3	bacteria	Staphylococcus	82.19	99	0	16319	17986	42	597	973	0	21332	605	8	91.7355
Scaffold_549	AKC75231.1	glycoside_hydrolase_[Staphylococcus___________	GH1	GH1	bacteria	Staphylococcus	82.05	86	0	36	1472	1	479	836	0	3604	479	40	99.7912
Scaffold_309	AID41659.1	Putative_glycosyl/glycerophosphate_transferases_involved_in_teichoic_acid_biosynthesis_TagF/TagB/EpsJ/RodC_[Staphylococcus___	GT2	GT2	bacteria	Staphylococcus	82.01	129	0	5279	3129	1	717	1238	0	9661	720	22	99.4444
Scaffold_572	ALA53470.1	Maltose-6'-phosphate_glucosidase_[Bacillus___________	GH4	GH4	bacteria	Bacillus	81.86	80	0	8492	9814	1	441	771	0	14897	441	9	99.7732
Scaffold_5186	AEB28881.1	aryl-phospho-beta-d-glucosidase_[Carnobacterium_sp.___________	GH1	GH1	bacteria	Carnobacterium	81.62	86	0	3513	4916	1	468	829	0	7340	469	19	99.5736
Scaffold_629	AEB30591.1	6-phospho-alpha-glucosidase_[Carnobacterium_sp.__________	GH4	GH4	bacteria	Carnobacterium	81.45	81	1	3808	2486	1	442	773	0	9509	442	14	99.7738
Scaffold_7229	AEB30605.1	6-phospho-beta-glucosidase_GmuD_[Carnobacterium_sp.__________	GH1	GH1	bacteria	Carnobacterium	81.25	60	0	2	961	144	463	555	0	2085	463	46	68.8985
Scaffold_16073	AID02282.1	tributyrin_esterase_[Staphylococcus__________	CE1	CE1	bacteria	Staphylococcus	81.25	27	0	3	434	59	202	252	2e-83	434	252	99	56.746
Scaffold_1055	ABI28564.1	glycosyl_hydrolase,_partial_[Listeria_________	GH1	GH1	bacteria	Listeria	80.92	79	0	1	1242	21	434	726	0	10652	434	12	95.1613
Scaffold_495	AGX41993.1	aryl-phospho-beta-D-glucosidase_BglA_[Clostridium_saccharobutylicum_DSM_________	GH1	GH1	bacteria	Clostridium	80.88	91	0	8066	6639	1	476	830	0	8311	477	17	99.5807
Scaffold_2266	BAE19296.1	conserved_hypothetical_protein_[Staphylococcus_saprophyticus_subsp._saprophyticus_ATCC_____	CE14	CE14	bacteria	Staphylococcus	80.81	33	0	449	964	1	172	297	9e-99	964	221	54	77.3756
Scaffold_387	BAE19426.1	putative_glycosyl_hydrolase_[Staphylococcus_saprophyticus_subsp._saprophyticus_ATCC_____	GH13	GH13	bacteria	Staphylococcus	80.31	103	0	14274	15842	1	523	913	0	20864	544	8	95.9559
Scaffold_12046	AHR86569.1	hypothetical_protein_AV06_18500_[Salmonella_enterica_subsp._enterica_serovar_Enteritidis_str.___	GH1	GH1	bacteria	Salmonella	80.28	14	0	2	214	14	84	120	9e-35	215	118	99	59.322
Scaffold_2821	AJO17201.1	hypothetical_protein_SC10_B2orf01521_[Bacillus__________	GH73	GH73	bacteria	Bacillus	80.21	76	1	52	1215	177	565	654	0	1217	570	96	68.0702
Scaffold_16485	AIE61617.1	putative_deacetylase_YojG_[Bacillus_methanolicus_________	CE14	CE14	bacteria	Bacillus	79.71	28	0	415	2	1	138	243	6e-78	837	232	49	59.0517
Scaffold_2156	BAO06031.1	beta-glucosidase_[Enterococcus_mundtii_QU_________	GH1	GH1	bacteria	Enterococcus	79.28	98	0	19654	18236	1	473	793	0	28761	476	5	99.1597
Scaffold_281	AID42297.1	Sucrose-6-phosphate_hydrolase_[Staphylococcus__________	GH32	GH32	bacteria	Staphylococcus	79.27	102	0	6142	7617	1	492	827	0	10565	494	14	99.3927
Scaffold_1476	AFU17563.1	Alpha-galactosidase_(plasmid)_[Bacillus_thuringiensis_________	GH4	GH4	bacteria	Bacillus	78.87	97	0	2987	1611	1	459	776	0	5403	460	25	99.5652
Scaffold_795	EFF38781.1	alpha-galactosidase_[Enterococcus_faecium__________	GH4	GH4	bacteria	Enterococcus	78.84	71	1	22363	21335	92	436	584	0	22363	436	5	78.8991
Scaffold_2033	ALB27913.1	6-phospho-alpha-glucosidase_[Lactobacillus___________	GH4	GH4	bacteria	Lactobacillus	78.6	94	1	1810	3138	1	444	743	0	3521	445	38	99.5506
Scaffold_3852	ADZ54787.1	beta-mannanase_[Bacillus___________	GH26	GH26	bacteria	Bacillus	78.32	31	3	806	42	77	362	438	8e-153	808	362	95	78.7293
Scaffold_1977	AID00774.1	glycosyltransferase_[Staphylococcus___________	GT2	GT2	bacteria	Staphylococcus	78.09	73	2	684	1745	1	353	539	3e-172	7811	353	14	99.7167
Scaffold_3297	BAO06703.1	N-acetylglucosamine-6-phosphate_deacetylase_[Enterococcus_mundtii_QU________	CE9	CE9	bacteria	Enterococcus	77.95	84	0	341	1483	1	381	628	0	4634	382	25	99.4764
Scaffold_6577	CCO12064.1	glycosyl_hydrolase_1_family_protein_[Carnobacterium_maltaromaticum______	GH1	GH1	bacteria	Carnobacterium	77.82	103	2	5843	4413	1	476	784	0	6067	479	24	99.1649
Scaffold_27208	AKG75068.1	deacetylase_[Salinicoccus___________	CE14	CE14	bacteria	Salinicoccus	77.78	26	0	1	351	43	159	191	1e-60	351	222	100	52.2523
Scaffold_407	EEV39420.1	hypothetical_protein_ECBG_01689_[Enterococcus_casseliflavus_________	GH4	GH4	bacteria	Enterococcus	77.45	99	0	47758	49074	1	439	679	0	67750	441	2	99.3197
Scaffold_7734	AID41457.1	hypothetical_protein_SXYLSMQ121_0024_[Staphylococcus__________	GH120	GH120	bacteria	Staphylococcus	77.4	127	0	848	2533	1	562	913	0	2774	645	61	86.9767
Scaffold_980	AIQ39886.1	glucan_1,6-alpha-glucosidase_[Paenibacillus_sp._FSL________	GH13	GH13	bacteria	Paenibacillus	77.26	103	0	1359	1	1	453	755	0	31379	543	4	83.2413
Scaffold_631	BAE19161.1	N-acetylglucosamine-6-phosphate_deacetylase_[Staphylococcus_saprophyticus_subsp._saprophyticus_ATCC______	CE9	CE9	bacteria	Staphylococcus	77.08	88	0	1828	2979	1	384	608	0	3969	388	29	98.7113
Scaffold_768	AFC62659.1	6-phospho-beta-glucosidase_[Enterococcus_faecium__________	GH1	GH1	bacteria	Enterococcus	76.28	111	0	11346	9943	1	468	753	0	13532	469	10	99.5736
Scaffold_1079	CEF17872.1	Beta-glucuronidase_[Staphylococcus___________	GH2	GH2	bacteria	Staphylococcus	75.5	146	0	69817	68030	1	596	943	0	100322	597	2	99.665
Scaffold_23236	BAS16687.1	alpha,Alpha-Phosphotrehalase_[Arthrobacter_sp.__________	GH13	GH13	bacteria	Arthrobacter	75	25	0	47	346	5	104	134	7e-39	346	168	87	58.9286
Scaffold_522	CCB54677.1	TagF_[Staphylococcus_lugdunensis__________	GT2	GT2	bacteria	Staphylococcus	74.97	179	0	1945	4089	1	715	1083	0	4429	722	48	98.892
Scaffold_5841	CAL29088.1	truncated_protein_similar_to_glycosyl/glycerophosphate_transferases_(fragment_1)_[Staphylococcus_carnosus_subsp._carnosus_	GT2	GT2	bacteria	Staphylococcus	74.73	47	0	344	901	1	186	290	4e-94	902	362	62	51.105
Scaffold_577	CAL29249.1	putative_capsular_polysaccharide_biosynthesis_protein_[Staphylococcus_carnosus_subsp._carnosus_____	GT4	GT4	bacteria	Staphylococcus	74.67	96	0	12447	13583	1	379	595	0	19545	386	6	97.9275
Scaffold_771	CEF18074.1	Glucosaminidase_[Staphylococcus____________	GH73	GH73	bacteria	Staphylococcus	74.46	59	0	5149	5841	28	258	366	4e-112	13557	258	5	89.1473
Scaffold_205	AFM71509.1	6-phospho-beta-glucosidase_glycoside_hydrolase_family_1_protein_[Enterococcus_hirae_ATCC____	GH1	GH1	bacteria	Enterococcus	74.39	116	0	6011	7369	1	453	721	0	38261	469	4	96.3753
Scaffold_12258	AKP45993.1	Alpha-galactosidase_[Bacillus___________	GH36	GH36	bacteria	Bacillus	73.62	161	1	3	1844	110	722	967	0	1866	749	99	81.7089
Scaffold_13587	CCQ19482.1	Alpha-xylosidase_[Listeria___________	GH31	GH31	bacteria	Listeria	73.58	42	0	2	478	109	267	236	2e-76	478	283	99	55.8304
Scaffold_2273	CEF19940.1	Putative_14-beta-N-acetylmuramidase_[Staphylococcus__________	GH25	GH25	bacteria	Staphylococcus	73.51	66	2	566	1354	1	268	409	3e-127	13725	268	6	99.6269
Scaffold_3993	AIK47713.1	glycosyl_transferases_group_1_family_protein_[Bacillus_atrophaeus_subsp.____	GT4	GT4	bacteria	Bacillus	72.94	69	0	1083	1847	1	255	374	4e-122	1851	402	41	63.1841
Scaffold_2012	AID42005.1	Glycosyl_transferase,_group_1_family_protein_[Staphylococcus______	GT4	GT4	bacteria	Staphylococcus	72.77	104	0	14198	15343	1	382	589	0	16342	382	7	99.7382
Scaffold_1038	CCO12635.1	putative_phospho-beta-glucosidase_[Carnobacterium_maltaromaticum__________	GH1	GH1	bacteria	Carnobacterium	72.65	128	0	3364	4767	1	468	735	0	21765	475	6	98.3158
Scaffold_138	AKG72827.1	hypothetical_protein_AAT16_00475_[Salinicoccus_________	GT4	GT4	bacteria	Salinicoccus	72.55	141	1	15177	13621	1	521	763	0	151104	533	1	97.561
Scaffold_7917	AHA97912.1	PTS_beta-glucoside_transporter_subunit_IIABC_[Lactobacillus_johnsonii______	GH1	GH1	bacteria	Lactobacillus	72.5	22	0	18	257	5	84	122	8e-33	783	120	31	65.8333
Scaffold_974	AKG73409.1	hypothetical_protein_AAT16_03745_[Salinicoccus_________	GT4	GT4	bacteria	Salinicoccus	71.88	108	0	62567	61416	1	384	587	0	80833	388	1	98.7113
Scaffold_336	BAH18644.1	alpha-glucosidase_homolog_[Macrococcus_caseolyticus__________	GH13	GH13	bacteria	Macrococcus	71.82	152	1	7255	5630	1	543	848	0	23418	545	7	99.4495
Scaffold_20570	AIE59562.1	UDP-N-acetylglucosamine-N-acetylmuramyl-(pentapeptide)_pyrophosphoryl-undecaprenol_N-acetylglucosamine_transferase_[Bacillus_methanolicus________	GT28	GT28	bacteria	Bacillus	71.05	55	0	572	3	7	196	291	2e-93	1139	367	50	51.4986
Scaffold_475	BAK94478.1	putative_beta-glucosidase_[Tetragenococcus_halophilus_NBRC________	GH1	GH1	bacteria	Tetragenococcus	71.01	98	0	1014	1	1	338	513	9e-164	5386	457	19	73.7418
Scaffold_2024	ALG47582.1	Maltose-6'-phosphate_glucosidase_[Clostridium___________	GH4	GH4	bacteria	Clostridium	70.95	125	3	2530	1199	1	440	684	0	4178	441	32	99.5465
Scaffold_1740	AKG74099.1	transglycosylase_[Salinicoccus___________	GT51	GT51	bacteria	Salinicoccus	70.83	184	2	12400	10478	54	691	935	0	14779	824	13	77.3058
Scaffold_354	CCE59149.1	putative_glycosyltransferase_[Staphylococcus___________	GT4	GT4	bacteria	Staphylococcus	70.78	109	0	9079	7961	1	373	563	2e-179	11667	380	10	97.8947
Scaffold_1346	AEB31049.1	putative_glycosyltransferase_[Carnobacterium_sp._________	GT4	GT4	bacteria	Carnobacterium	70.69	114	0	2378	1212	1	389	567	0	2658	394	44	98.4772
Scaffold_413	CCE58718.1	processive_diacylglycerol_glucosyltransferase_[Staphylococcus__________	GT28	GT28	bacteria	Staphylococcus	70.59	115	0	7420	8592	1	391	558	3e-176	29589	391	4	99.7442
Scaffold_372	AJP19922.1	oligo-1,6-glucosidase_[Staphylococcus___________	GH13	GH13	bacteria	Staphylococcus	70.58	146	2	13729	15234	5	506	715	0	15234	549	10	91.2568
Scaffold_17458	AGF55533.1	beta-glucosidase/6-phospho-beta-glucosidase/beta-galactosidase_[Clostridium_saccharoperbutylacetonicum__________	GH1	GH1	bacteria	Clostridium	70.48	80	0	814	2	1	271	409	8e-140	837	480	97	56.25
Scaffold_22141	CCQ22763.1	6-phospho-beta-glucosidase_[Listeria_monocytogenes__________	GH1	GH1	bacteria	Listeria	70.45	39	0	396	1	38	169	203	1e-64	397	242	99	54.1322
Scaffold_374	ALH98957.1	diacylglycerol_glucosyltransferase_[Staphylococcus_aureus_subsp.________	GT28	GT28	bacteria	Staphylococcus	69.82	118	0	27021	28193	1	391	548	1e-172	36273	391	3	99.7442
Scaffold_1998	CAC83649.1	putative_autolysin_[Staphylococcus__________	GH73	GH73	bacteria	Staphylococcus	69.76	312	11	8999	12376	274	1401	1524	0	18945	1401	19	80.4425
Scaffold_176	ADX76608.1	penicillin-binding_protein_2_[Staphylococcus_pseudintermedius_________	GT51	GT51	bacteria	Staphylococcus	69.7	192	3	12967	14934	30	685	954	0	61947	740	3	88.5135
Scaffold_26	AJP23986.1	deacetylase_[Staphylococcus___________	CE14	CE14	bacteria	Staphylococcus	69.37	66	1	51342	50677	1	220	307	3e-91	87046	221	1	99.095
Scaffold_2834	AJA81725.1	glycosyl_hydrolase,_family_1_[Listeria________	GH1	GH1	bacteria	Listeria	69.12	83	1	1	816	206	476	410	6e-138	1260	477	96	56.6038
Scaffold_1176	AII38343.1	6-phospho-beta-galactosidase_[Enterococcus_faecium__________	GH1	GH1	bacteria	Enterococcus	69.1	144	0	6535	7932	1	466	675	0	9559	467	15	99.5717
Scaffold_27353	AGI52403.1	glycosyl_hydrolase-like_protein,_partial_[Chloraspilates________	GH31	GH31	eukaryota	Chloraspilates	69.09	34	0	1	330	2	111	173	2e-54	330	151	100	72.1854
Scaffold_2188	AFM70140.1	glycosyl_hydrolase,_family_1_[Enterococcus_hirae_ATCC______	GH1	GH1	bacteria	Enterococcus	69.07	143	3	2394	3806	2	471	664	0	10931	475	13	98.7368
Scaffold_10003	BAK94565.1	putative_6-phospho-beta-glucosidase_[Tetragenococcus_halophilus_NBRC________	GH1	GH1	bacteria	Tetragenococcus	69.05	143	0	1919	3304	3	464	691	0	3749	464	37	99.3534
Scaffold_13265	CBK89201.1	Beta-glucosidase/6-phospho-beta-glucosidase/beta-galactosid_ase_[Faecalitalea_cylindroides_________	GH1	GH1	bacteria	Eubacterium	69	84	0	855	43	50	320	385	3e-130	856	481	95	56.1331
Scaffold_850	AKG75317.1	hypothetical_protein_AAT16_08655_[Salinicoccus_________	GT51	GT51	bacteria	Salinicoccus	68.86	244	4	20744	18321	1	819	1110	0	45005	842	5	97.1496
Scaffold_200	EEV40070.1	maltose_phosphorylase_[Enterococcus_casseliflavus_________	GH65	GH65	bacteria	Enterococcus	68.82	227	4	9566	7311	1	753	1080	0	24064	754	9	99.7347
Scaffold_2387	AKL91882.1	UDP-N-acetylglucosamine--N-acetylmuramyl-_(pentapeptide)_pyrophosphoryl-undecaprenol_N-acetylglucosamine_transferase_[Staphylococcus_capitis_subsp._____	GT28	GT28	bacteria	Staphylococcus	68.56	111	0	3572	2514	1	353	471	9e-148	10325	357	10	98.5994
Scaffold_546	AID43487.1	Teichoic_acid_biosynthesis_protein_X_[Staphylococcus_______	GT2	GT2	bacteria	Staphylococcus	68.47	111	0	3527	4582	1	352	514	2e-161	61177	352	2	99.7159
Scaffold_1418	AEN77451.1	Glycosyltransferase_[Lactobacillus_ruminis_ATCC_________	GT2	GT2	bacteria	Lactobacillus	68.33	70	0	4297	4959	88	308	303	1e-89	11430	309	6	71.1974
Scaffold_50	BAS46157.1	6-phospho-beta-galactosidase_[Staphylococcus___________	GH1	GH1	bacteria	Staphylococcus	68.3	149	0	5301	6710	1	470	698	0	13362	470	11	99.7872
Scaffold_3752	AIY08312.1	6-phospho-beta-glucosidase_[Paenibacillus____________	GH1	GH1	bacteria	Paenibacillus	68.27	112	0	7	1065	133	485	500	6e-162	3834	485	28	72.5773
Scaffold_3408	BAG80626.1	hypothetic_protein_[Streptococcus__________	GH23	GH23	bacteria	Streptococcus	68.25	103	1	3003	1993	1	333	447	3e-141	5728	333	18	99.6997
Scaffold_2435	BAO07891.1	beta-galactosidase,_alpha_subunit_[Enterococcus_mundtii_QU_______	GH2	GH2	bacteria	Enterococcus	68.17	189	1	11413	13200	1	597	870	0	14779	597	23	99.8325
Scaffold_3455	CCO10496.1	glycosyl_hydrolase_family_3_C_terminal_domain_protein_[Carnobacterium_maltaromaticum___	GH3	GH3	bacteria	Carnobacterium	68.14	264	1	2800	302	87	921	1184	0	4803	923	52	90.3575
Scaffold_4112	ADX75453.1	glycosyl_hydrolase,_family_35_[Staphylococcus_pseudintermedius_______	GH35	GH35	bacteria	Staphylococcus	68.07	174	0	6031	4397	43	587	813	0	7130	590	23	92.2034
Scaffold_4258	BAE18178.1	putative_monofunctional_glycosyltransferase_[Staphylococcus_saprophyticus_subsp._saprophyticus_ATCC_____	GT51	GT51	bacteria	Staphylococcus	67.88	94	1	3146	2250	2	303	431	1e-134	9103	303	10	99.3399
Scaffold_5226	CEN28684.1	Oligo-1,6-glucosidase_MalL_[Lactococcus_piscium_________	GH13	GH13	bacteria	Lactococcus	67.82	175	1	2782	1142	10	555	796	0	5527	556	30	98.0216
Scaffold_2392	AGP73148.1	Maltose-6'-phosphate_glucosidase_[Lactobacillus_rhamnosus_________	GH4	GH4	bacteria	Lactobacillus	67.82	138	2	3671	4969	2	436	572	0	5205	446	25	97.3094
Scaffold_103	CCG15992.1	putative_UDP-N-acetylglucosamine-N-acetylmuramyl-(pentapeptide)pyr_ophosphoryl-undecaprenol_N-acetylglucosamine_transferase_[Staphylococcus_aureus_subsp._aureus_HO_5096___	GT28	GT28	bacteria	Staphylococcus	67.71	114	0	7810	6752	1	353	499	7e-157	20684	356	5	98.8764
Scaffold_16853	AIS63933.1	aryl-phospho-beta-D-glucosidase_[Listeria_ivanovii_subsp._________	GH1	GH1	bacteria	Listeria	67.66	87	0	1027	221	208	476	400	7e-135	1030	484	78	55.3719
Scaffold_2835	AIZ37311.1	glucosyl_hydrolase_[Listeria__________	GH1	GH1	bacteria	Listeria	67.51	152	2	6150	7568	4	476	684	0	8677	477	29	98.9518
Scaffold_4747	AFK58573.1	chitin_binding_protein_[Enterococcus_faecium________	AA10	AA10	bacteria	Enterococcus	67.51	63	1	868	278	7	202	279	1e-88	1742	202	34	96.5347
Scaffold_482	CCO12111.1	intracellular_maltogenic_amylase_[Carnobacterium_maltaromaticum________	GH13	CBM34	bacteria	Carnobacterium	67.46	174	2	61778	63400	6	549	787	0	94711	554	3	98.0144
Scaffold_2169	BAC14719.1	beta-glucosidase_[Oceanobacillus_iheyensis__________	GH1	GH1	bacteria	Oceanobacillus	67.35	95	1	9700	8822	170	463	429	2e-131	9700	465	9	63.0108
Scaffold_552	AGY81875.1	neopullulanase_[Carnobacterium_inhibens_subsp.__________	GH13	CBM34	bacteria	Carnobacterium	67.25	164	2	1528	2	1	513	735	0	70518	593	4	86.3406
Scaffold_124	AGX06394.1	6-phospho-beta-glucosidase_[Bacillus_infantis_NRRL_________	GH1	GH1	bacteria	Bacillus	67.17	147	3	199	1566	10	469	650	0	12814	469	11	97.8678
Scaffold_19289	ALF49312.1	aryl-phospho-beta-D-glucosidase_[Enterococcus___________	GH1	GH1	bacteria	Enterococcus	66.93	126	0	1143	1	62	442	555	0	1143	475	100	80
Scaffold_3160	ALD71934.1	alpha-amylase_[Streptococcus___________	GH13	GH13	bacteria	Streptococcus	66.73	178	1	4166	5779	5	541	775	0	6763	541	24	99.0758
Scaffold_4663	AGC91410.1	hypothetical_protein_A284_10485_[Staphylococcus_warneri________	GT2	GT2	bacteria	Staphylococcus	66.56	101	0	3589	4494	12	313	433	1e-135	7062	316	13	95.2532
Scaffold_172	BAE19228.1	teichoic_acid_biosynthesis_protein_[Staphylococcus_saprophyticus_subsp._saprophyticus_ATCC____	GT26	GT26	bacteria	Staphylococcus	66.13	84	0	855	112	1	248	358	5e-109	43155	248	2	99.5968
Scaffold_2105	CCO10203.1	aryl-phospho-beta-D-glucosidase_BglC_[Carnobacterium_maltaromaticum_________	GH1	GH1	bacteria	Carnobacterium	65.98	162	2	3658	2216	1	481	653	0	7588	481	19	99.7921
Scaffold_6773	BAM48465.1	putative_glycosyltransferase_[Amphibacillus_xylanus_NBRC________	GT2	GT2	bacteria	Amphibacillus	65.92	136	1	3389	2187	19	420	481	1e-155	3874	424	31	94.5755
Scaffold_2	EEV39708.1	glycogen/starch/alpha-glucan_phosphorylase_[Enterococcus_casseliflavus_________	GT35	GT35	bacteria	Enterococcus	65.77	267	0	57742	60081	19	798	1110	0	138504	817	2	95.3488
Scaffold_9349	AKG73400.1	hypothetical_protein_AAT16_03695_[Salinicoccus_________	GT4	GT4	bacteria	Salinicoccus	65.54	128	1	1478	342	1	383	536	0	1813	383	63	99.7389
Scaffold_1802	BAQ11095.1	membrane_protein_[Bacillus_sp._________	GH23	GH23	bacteria	Bacillus	65.54	50	1	9688	10128	65	212	208	9e-58	13984	223	3	65.9193
Scaffold_2448	AII38909.1	aryl-phospho-beta-D-glucosidase_[Enterococcus_faecium___________	GH1	GH1	bacteria	Enterococcus	65.49	153	2	9055	10410	2	450	626	0	19995	455	7	98.4615
Scaffold_28662	AKP48936.1	Glycosyl_transferasefamily_8_[Bacillus_________	GT8	GT8	bacteria	Bacillus	65.44	47	0	409	2	116	251	195	5e-61	410	267	99	50.5618
Scaffold_806	CBY48454.1	putative_glycosylase_[Listeria_monocytogenes_________	GH130	GH130	bacteria	Listeria	65.34	121	1	5202	6254	1	352	461	2e-144	9042	355	12	98.8732
Scaffold_1139	AII11789.1	Glycosyl_transferase_[Lactococcus_lactis_subsp._lactis_NCDO_______	GT2	GT2	bacteria	Lactococcus	65.21	151	0	15752	17053	5	438	586	0	33561	438	4	98.8584
Scaffold_14931	BAG07812.1	alpha-amylase_[Finegoldia_magna_ATCC_________	GH13	GH13	bacteria	Finegoldia	65.18	86	0	91	831	3	249	323	4e-106	833	481	89	51.1435
Scaffold_1143	AGY80990.1	bactoprenol_glucosyl_transferase_[Carnobacterium_inhibens_subsp._______	GT2	GT2	bacteria	Carnobacterium	65.05	108	0	4376	3450	1	309	413	1e-129	4968	324	19	95.0617
Scaffold_64	AJP22703.1	oligo-1,6-glucosidase_[Staphylococcus___________	GH13	GH13	bacteria	Staphylococcus	64.95	189	2	13226	11595	5	548	696	0	20834	549	8	98.9071
Scaffold_1899	AIL05872.1	undecaprenyldiphospho-muramoylpentapeptide_beta-N-acetylglucosaminyltransferase_[Enterococcus_faecalis_ATCC________	GT28	GT28	bacteria	Enterococcus	64.92	127	0	6899	5814	1	362	498	3e-157	8024	363	14	99.449
Scaffold_894	ADC86411.1	N-acetylglucosamine-6-phosphate_deacetylase_[Staphylococcus_lugdunensis__________	CE9	CE9	bacteria	Staphylococcus	64.91	131	1	12970	11840	1	379	494	1e-154	15197	389	7	97.1722
Scaffold_126	ALH97386.1	sucrose-6-phosphate_hydrolase_[Staphylococcus_aureus_subsp._________	GH32	GH32	bacteria	Staphylococcus	64.9	172	0	2675	4144	1	490	685	0	19124	494	8	98.9879
Scaffold_11537	AIM16720.1	polysaccharide_deacetylase_[Bacillus_sp.__________	CE4	CE4	bacteria	Geobacillus	64.84	45	0	3	386	122	249	174	8e-52	674	250	57	50.8
Scaffold_3262	AIE61713.1	hypothetical_protein_BMMGA3_16820_(plasmid)_[Bacillus_methanolicus________	GH23	GH23	bacteria	Bacillus	64.74	130	4	12087	13250	1	396	473	5e-147	25484	396	5	99.7475
Scaffold_28772	CBK73945.1	Beta-glucosidase/6-phospho-beta-glucosidase/beta-galactosid_ase_[Butyrivibrio_fibrisolvens_________	GH1	GH1	bacteria	Butyrivibrio	64.49	49	0	824	411	39	176	196	3e-60	847	180	49	76.1111
Scaffold_573	CAL29006.1	hypothetical_protein_SCA_2101_[Staphylococcus_carnosus_subsp._carnosus_______	GT2	GT2	bacteria	Staphylococcus	64.09	115	1	818	1783	3	325	414	8e-128	7967	380	12	84.7368
Scaffold_803	BAE04300.1	sucrose-6-phosphate_hydrolase_[Staphylococcus_haemolyticus_________	GH32	GH32	bacteria	Staphylococcus	64.02	175	1	2746	4215	1	492	684	0	20542	494	7	99.3927
Scaffold_1242	EEV39314.1	mannosyl-glycoprotein_endo-beta-N-acetylglucosaminidase_[Enterococcus_casseliflavus_________	GH85	CBM32	bacteria	Enterococcus	63.84	318	5	749	3433	34	924	1167	0	14234	943	19	94.3796
Scaffold_2132	AEB31163.1	trehalose-6-phosphate_hydrolase_[Carnobacterium_sp._________	GH13	GH13	bacteria	Carnobacterium	63.81	112	1	85	1029	4	316	440	2e-149	1029	556	92	56.1151
Scaffold_5774	CBX35132.1	parallel_beta-helix_repeat_[Staphylococcus_aureus_subsp._aureus_ECT-R_____	GH0	GH0	bacteria	Staphylococcus	63.54	100	1	456	1286	1	276	369	5e-123	1289	365	64	75.3425
Scaffold_729	CCQ19910.1	6-phospho-beta-glucosidase_gmuD_[Listeria__________	GH1	GH1	bacteria	Listeria	63.43	47	1	11236	11631	1	134	187	7e-52	11632	141	3	94.3262
Scaffold_3247	EEV39864.1	N-acetylmuramoyl-L-alanine_amidase_[Enterococcus_casseliflavus_________	GH73	GH73	bacteria	Enterococcus	63.36	47	1	195	587	52	181	182	2e-52	1454	201	27	64.1791
Scaffold_1339	AEB30399.1	glycogen_synthase_[Carnobacterium_sp._________	GT5	GT5	bacteria	Carnobacterium	63.12	175	2	632	2071	2	479	635	0	3490	485	41	98.3505
Scaffold_633	AID41517.1	Beta-galactosidase_[Staphylococcus___________	GH2	GH2	bacteria	Staphylococcus	63.04	364	2	5624	2655	1	993	1297	0	8674	994	34	99.7988
Scaffold_8133	CCO12979.1	glycosyl_transferase_2_family_protein_[Carnobacterium_maltaromaticum_______	GT2	GT2	bacteria	Carnobacterium	63.04	68	0	7	558	113	296	249	3e-80	560	336	99	54.4643
Scaffold_1678	EEV39209.1	glycosyl_hydrolase_[Enterococcus_casseliflavus_________	GH3	GH3	bacteria	Enterococcus	63.03	261	0	2410	293	1	706	915	0	10834	716	20	98.4637
Scaffold_2035	AFM70990.1	alpha-L-fucosidase_[Enterococcus_hirae_ATCC_________	GH29	GH29	bacteria	Enterococcus	63.01	151	2	5205	6452	36	453	556	1e-177	6536	468	19	89.1026
Scaffold_2430	AAO81966.1	glucuronyl_hydrolase,_putative_[Enterococcus_faecalis_________	GH88	GH88	bacteria	Enterococcus	63	138	0	3607	4725	8	380	512	3e-161	10963	380	20	97.8947
Scaffold_85	AID43641.1	CDP-glycerol:poly(glycerophosphate)_glycerophosphotransferase_[Staphylococcus__________	GT4	GT4	bacteria	Staphylococcus	62.98	279	2	4703	7024	1	773	993	0	32145	781	7	98.8476
Scaffold_9807	CBI14342.1	Putative_Glycoside_hydrolase,_family_1_[Streptococcus_gallolyticus_______	GH1	GH1	bacteria	Streptococcus	62.91	171	0	2175	793	2	462	610	0	4560	469	30	98.081
Scaffold_80	ADZ20581.1	Beta-xylosidase,_family_43_glycosyl_hydrolase_[Clostridium_acetobutylicum_EA______	GH43	GH43	bacteria	Clostridium	62.86	116	1	27350	28291	4	318	436	7e-135	37802	327	2	96.0245
Scaffold_4833	AID02750.1	glycosyl_transferase_family_1_[Staphylococcus________	GT1	GT1	bacteria	Staphylococcus	62.84	149	0	2644	1442	1	401	557	0	3066	405	39	98.7654
Scaffold_300	CCB54940.1	glycosyl_hydrolase_family_protein_[Staphylococcus_lugdunensis________	GH32	GH32	bacteria	Staphylococcus	62.82	168	3	9628	11031	9	470	634	0	13455	471	10	97.8769
Scaffold_143	BAH17353.1	UDP-N-acetyl-D-mannosamine_transferase_homolog_[Macrococcus_caseolyticus________	GT26	GT26	bacteria	Macrococcus	62.71	88	0	10155	9448	9	244	296	5e-88	13691	255	5	92.1569
Scaffold_4769	CCO09888.1	N-acetylglucosamine-6-phosphate_deacetylase_[Carnobacterium_maltaromaticum__________	CE9	CE9	bacteria	Carnobacterium	62.7	137	1	8608	7487	1	378	467	9e-146	10726	384	10	98.1771
Scaffold_198	BAE17502.1	putative_glycosyltransferase_[Staphylococcus_saprophyticus_subsp._saprophyticus_ATCC______	GT2	GT2	bacteria	Staphylococcus	62.61	214	1	23180	21456	1	574	762	0	49766	574	3	99.8258
Scaffold_1486	BAN75662.1	glucuronyl_hydrolase_[Lactobacillus_casei_subsp._casei_ATCC_______	GH88	GH88	bacteria	Lactobacillus	62.6	145	2	6101	4926	1	392	504	1e-158	9132	392	13	99.7449
Scaffold_7403	BAE17256.1	conserved_hypothetical_protein_[Staphylococcus_saprophyticus_subsp._saprophyticus_ATCC______	GT8	GT8	bacteria	Staphylococcus	62.39	88	0	5	706	194	427	304	1e-99	711	441	99	52.8345
Scaffold_3146	BAE17255.1	putative_glycosyltransferase_[Staphylococcus_saprophyticus_subsp._saprophyticus_ATCC_______	GT4	GT4	bacteria	Staphylococcus	62.28	189	0	4159	2657	1	501	666	0	5103	501	29	99.8004
Scaffold_17645	CBH28607.1	glycosyl_transferase_family_protein_[Listeria_seeligeri_serovar_1/2b_str._____	GT2	GT2	bacteria	Listeria	62.28	63	0	1	501	70	236	229	2e-73	503	315	99	52.6984
Scaffold_941	AKL93210.1	Lyzozyme_M1_(1,4-beta-N-acetylmuramidase)_[Staphylococcus_capitis_subsp._______	GH25	GH25	bacteria	Staphylococcus	62.24	85	2	908	204	29	269	309	6e-93	6282	271	11	88.5609
Scaffold_6532	AGS77099.1	Glycosyl_hydrolase_(plasmid)_[Enterococcus_faecium________	GH32	GH32	bacteria	Enterococcus	62.03	180	0	329	1750	1	474	622	0	2756	475	52	99.5789
Scaffold_14883	BAE05645.1	unnamed_protein_product_[Staphylococcus_haemolyticus________	GH73	GH73	bacteria	Staphylococcus	61.97	133	2	2108	1047	294	647	420	3e-135	2108	647	50	54.5595
Scaffold_6566	ACF55749.1	glycosyl_hydrolase,_family_31_[Streptococcus_pneumoniae_______	GH31	GH31	bacteria	Streptococcus	61.94	157	2	1269	1	192	610	556	0	1270	737	99	56.7164
Scaffold_3919	AAO82579.1	glycosyl_transferase,_group_1_family_protein_[Enterococcus_faecalis_____	GT4	GT4	bacteria	Enterococcus	61.9	118	1	940	2	12	326	404	5e-138	941	407	99	77.1499
Scaffold_1654	CBL18293.1	Glycosyltransferases_involved_in_cell_wall_biogenesis_[Ruminococcus_champanellensis_18P13_=_JCM__	GT2	GT2	bacteria	Ruminococcus	61.71	121	0	444	1391	1	316	379	5e-118	4363	317	22	99.3691
Scaffold_21064	EEV39641.1	WecB/TagA/CpsF_family_glycosyltransferase_[Enterococcus_casseliflavus_________	GT26	GT26	bacteria	Enterococcus	61.6	48	0	375	1	2	126	171	4e-52	377	246	99	50.4065
Scaffold_4451	BAR44762.1	hypothetical_protein_SPYJRS4_1262_[Streptococcus_pyogenes________	GH125	GH125	bacteria	Streptococcus	61.5	163	1	1069	2343	1	426	543	0	2724	428	47	99.2991
Scaffold_703	BAP85257.1	glycosyltransferase_[Lactobacillus_hokkaidonensis_JCM__________	GT4	GT4	bacteria	Lactobacillus	61.47	130	1	1091	72	1	339	441	7e-138	8121	340	13	99.4118
Scaffold_3011	CKG82864.1	6-phospho-beta-glucosidase_BglA_[Clostridioides___________	GH1	GH1	bacteria	Peptoclostridium	61.44	181	1	2092	680	6	477	623	0	7049	477	20	98.7421
Scaffold_13182	EEV38093.2	hypothetical_protein_ECBG_00362_[Enterococcus_casseliflavus________	GH42	GH42	bacteria	Enterococcus	61.43	194	0	1	1509	139	641	697	0	1511	683	99	73.4993
Scaffold_1326	CCO12625.1	alpha-mannosidase_[Carnobacterium_maltaromaticum__________	GH38	GH38	bacteria	Carnobacterium	61.28	343	2	11830	14499	2	891	1142	0	16652	892	16	99.6637
Scaffold_14737	AEB29072.1	N-acetylglucosamine-6-phosphate_deacetylase_[Carnobacterium_sp._________	CE9	CE9	bacteria	Carnobacterium	61.25	124	0	136	1095	1	320	417	1e-142	1096	376	88	84.8404
Scaffold_6807	BAK94528.1	putative_beta-fructofuranosidase_[Tetragenococcus_halophilus_NBRC________	GH32	GH32	bacteria	Tetragenococcus	61.07	104	3	947	1774	3	281	363	5e-119	1775	345	47	80.5797
Scaffold_7292	AGX06635.1	penicillin-binding_protein_2D_[Bacillus_infantis_NRRL________	GT51	GT51	bacteria	Bacillus	61.04	143	0	1101	1	14	380	459	7e-155	1107	690	99	53.0435
Scaffold_7958	CCO12977.1	thermostable_beta-glucosidase_B_[Carnobacterium_maltaromaticum_________	GH3	GH3	bacteria	Carnobacterium	60.85	312	0	944	3334	4	800	1033	0	3506	802	68	99.2519
Scaffold_4867	CCO71289.1	glycosyl_hydrolase_family_1_protein_[Enterococcus_faecalis_str._Symbioflor_____	GH1	GH1	bacteria	Enterococcus	60.78	129	2	2	1000	46	378	441	1e-152	1000	389	99	85.347
Scaffold_160	ADC87251.1	Autolysin_[Staphylococcus_lugdunensis___________	GH73	GH73	bacteria	Staphylococcus	60.74	90	4	13737	12934	25	280	316	3e-94	16527	284	5	89.7887
Scaffold_2578	BAK93690.1	putative_glycosidase_[Tetragenococcus_halophilus_NBRC________	GH3	GH3	bacteria	Tetragenococcus	60.3	131	0	2384	3373	57	386	415	1e-127	9191	389	11	84.5758
Scaffold_7744	AEH48537.1	sporulation_protein,_polysaccharide_deacetylase_family_[Parageobacillus_thermoglucosidasius_______	CE4	CE4	bacteria	Geobacillus	60.06	123	0	1020	97	10	317	399	2e-134	1543	320	60	95.9375
Scaffold_10658	AGW43750.1	tail_length_tape_measure_protein_[Staphylococcus_phage______	GH23	GH23	viruses	Staphylococcus	59.92	419	21	3675	4	472	1753	1191	0	3677	1810	99	70.7735
Scaffold_4330	CCO10497.1	thermostable_beta-glucosidase_B_[Carnobacterium_maltaromaticum________	GH3	GH3	bacteria	Carnobacterium	59.87	238	2	1	1791	186	782	755	0	3874	782	46	76.2148
Scaffold_569	AKG74120.1	UDP-diphospho-muramoylpentapeptide_beta-N-_acetylglucosaminyltransferase_[Salinicoccus_________	GT28	GT28	bacteria	Salinicoccus	59.77	142	0	4591	5649	1	353	439	4e-137	7269	358	15	98.324
Scaffold_3107	CBE02177.1	oligo-1,6-glucosidase_[Clostridioides_difficile___________	GH13	GH13	bacteria	Clostridium	59.53	221	3	3659	1992	2	553	716	0	9128	554	18	99.4585
Scaffold_6130	CDS89626.1	aryl-6-phospho-beta-glucosidase_[Clostridioides____________	GH1	GH1	bacteria	Peptoclostridium	59.49	190	2	1438	23	2	475	616	0	4413	484	32	97.7273
Scaffold_166	BAH18114.1	conserved_hypothetical_protein_[Macrococcus_caseolyticus________	GT51	GT51	bacteria	Macrococcus	59.41	308	2	41668	39347	3	773	888	0	48280	782	5	98.4655
Scaffold_345	BAO08221.1	alpha-mannosidase_[Enterococcus_mundtii_QU_________	GH38	GH38	bacteria	Enterococcus	59.35	356	6	102865	105540	2	888	1123	0	107254	893	2	99.2161
Scaffold_231	CCB52818.1	putative_glycosyltransferase_[Staphylococcus_lugdunensis__________	GT2	GT2	bacteria	Staphylococcus	59.13	150	0	10400	9300	1	367	460	2e-143	10459	374	11	97.861
Scaffold_18511	AIU39223.1	alpha-amylase,_partial_[Bacillus__________	GH13	GH13	bacteria	Bacillus	59.12	65	1	42	557	2	182	218	9e-69	558	321	92	56.0748
Scaffold_314	BAL62564.1	glycosyltransferase_LafA_[Melissococcus_plutonius__________	GT4	GT4	bacteria	Melissococcus	58.98	151	1	6412	5300	3	375	477	7e-150	7014	407	16	91.4005
Scaffold_15716	EEQ66175.1	beta-glucosidase_[Lactobacillus_paracasei_subsp._paracasei________	GH1	GH1	bacteria	Lactobacillus	58.97	117	1	2	871	167	454	380	3e-128	951	456	91	62.9386
Scaffold_7312	CDM67496.1	Glucan_1,6-alpha-glucosidase_[Clostridium__________	GH13	GH13	bacteria	Clostridium	58.43	137	4	249	1268	196	537	418	4e-139	1400	542	87	62.9151
Scaffold_18682	AKG74090.1	N-acetyl-alpha-D-glucosaminyl_L-malate_synthase_[Salinicoccus_________	GT4	GT4	bacteria	Salinicoccus	58.37	102	0	1012	278	132	376	297	3e-96	1013	381	73	64.042
Scaffold_150	BAH17535.1	glycosyl_transferase_family_2_protein_homolog_[Macrococcus_caseolyticus______	GT2	GT2	bacteria	Macrococcus	58.33	130	0	5192	6127	1	312	370	6e-112	47922	318	2	97.7987
Scaffold_809	AEA94462.1	glucuronyl_hydrolase_[Enterococcus_faecalis__________	GH88	GH88	bacteria	Enterococcus	57.37	159	0	8614	7496	8	380	472	1e-147	10050	380	11	97.8947
Scaffold_60	ADX77008.1	glycosyl_transferase,_group_2_family_protein_[Staphylococcus_pseudintermedius______	GT2	GT2	bacteria	Staphylococcus	57.33	353	4	31960	29414	6	851	962	0	41577	853	6	99.0621
Scaffold_4068	AFA48880.1	glycosyltransferase_EpsD_[Acetobacterium_woodii_DSM_________	GT4	GT4	bacteria	Acetobacterium	57.01	94	1	37	696	136	356	266	3e-86	697	364	95	60.4396
Scaffold_227	BAK30519.1	6-phospho-beta-glucosidase_[Streptococcus_pasteurianus_ATCC__________	GH1	GH1	bacteria	Streptococcus	57	202	3	28325	29767	6	489	563	1e-176	32288	490	4	98.5714
Scaffold_20244	BAE05560.1	truncated_poly_(glycerol-phosphate)_alpha-glucosyltransferase_(teichoic_acid_biosynthesis)_[Staphylococcus_haemolyticus____	GT4	GT4	bacteria	Staphylococcus	56.76	94	2	663	1	56	276	230	3e-72	665	369	99	59.6206
Scaffold_5159	AEB30477.1	putative_glycosyltransferase_[Carnobacterium_sp.__________	GT2	GT2	bacteria	Carnobacterium	56.66	138	1	1755	2723	1	321	372	2e-113	13169	326	7	98.1595
Scaffold_4789	BAQ30056.1	glycosyl_hydrolase_[Bifidobacterium_kashiwanohense_JCM_15439_=_DSM_____	GH3	GH3	bacteria	Bifidobacterium	56.64	109	2	1201	434	49	302	291	6e-94	1201	307	64	82.4104
Scaffold_792	BAL61353.1	maltose_phosphorylase/_trehalose_phosphorylase_[Melissococcus_plutonius________	GH65	GH65	bacteria	Melissococcus	56.52	301	6	2204	54	4	739	841	0	6144	742	35	99.0566
Scaffold_2043	EEV40002.1	1A_family_penicillin-binding_protein_[Enterococcus_casseliflavus_______	GT51	GT51	bacteria	Enterococcus	56.41	292	9	2611	4713	4	717	709	0	14424	720	15	99.0278
Scaffold_171	AHI39774.1	Penicillin-binding_protein_2A_[Enterococcus_faecalis_________	GT51	GT51	bacteria	Enterococcus	56.41	293	6	137464	135365	1	716	727	0	140614	728	1	98.2143
Scaffold_22424	AIM17460.1	hypothetical_protein_HW35_15475_[Bacillus_sp.________	CE0	CE0	bacteria	Geobacillus	56.36	103	0	875	1582	5	240	270	4e-83	2154	241	33	97.5104
Scaffold_659	AKG72936.1	autolysin_[Salinicoccus___________	GH73	GH73	bacteria	Salinicoccus	56.32	112	2	4316	5092	3	263	301	4e-89	26202	263	3	98.8593
Scaffold_1902	AKT51629.1	hypothetical_protein_ADJ73_10560_[Arsenicicoccus_sp._oral_taxon_______	GH3	GH3	bacteria	Arsenicicoccus	55.99	320	10	5895	8177	41	797	824	0	9662	797	24	94.8557
Scaffold_15	ADC48276.1	polysaccharide_deacetylase_[Bacillus_pseudofirmus_________	CE4	CE4	bacteria	Bacillus	55.74	99	2	43798	44490	30	263	262	4e-75	68019	267	1	87.2659
Scaffold_2264	AJI33836.1	melibiase_family_protein_[Bacillus_________	GH0	GH0	bacteria	Bacillus	55.53	171	5	736	1926	24	416	479	1e-154	2826	706	42	55.5241
Scaffold_26577	ABX31679.1	putative_esterase_[Petrotoga_mobilis_________	CE1	CE1	bacteria	Petrotoga	55.49	69	2	48	527	1	164	184	3e-56	528	265	91	61.5094
Scaffold_210	AEJ23638.1	putative_lipopolysaccharide_glycosyltransferase_[Weissella_koreensis_KACC________	GT8	GT8	bacteria	Weissella	55.47	114	0	45347	46114	4	259	316	4e-93	220690	276	0	92.3913
Scaffold_2284	AJA53476.1	sucrose-6-phosphate_hydrolase_[Clostridium_pasteurianum_DSM_525_=_ATCC_____	GH32	GH32	bacteria	Clostridium	55.14	204	5	4568	6001	17	496	555	3e-176	6975	502	21	95.4183
Scaffold_1040	AAO80948.1	penicillin-binding_protein_1A_[Enterococcus_faecalis_________	GT51	GT51	bacteria	Enterococcus	55.1	267	5	6194	4353	52	678	665	0	7947	778	23	80.4627
Scaffold_263	AJC95682.1	glycosyltransferase_[Staphylococcus___________	GT51	GT51	bacteria	Staphylococcus	55.09	115	1	9822	9028	6	266	290	5e-85	32834	268	2	97.0149
Scaffold_14069	BAL61332.1	putative_endo-1,4-beta-xylanase_[Melissococcus_plutonius__________	GH43	GH43	bacteria	Melissococcus	55.03	83	1	562	2	1	189	225	4e-68	1320	293	43	64.1638
Scaffold_10254	AIQ52107.1	glycosyl_hydrolase_family_3_[Paenibacillus_sp._FSL______	GH3	GH3	bacteria	Paenibacillus	54.99	300	5	1	2037	61	738	743	0	2179	739	93	91.6103
Scaffold_164	EEV39642.2	hypothetical_protein_ECBG_01911_[Enterococcus_casseliflavus_________	GT4	GT4	bacteria	Enterococcus	54.78	491	5	24091	27381	19	1113	1193	0	130662	1114	3	98.2047
Scaffold_4107	AID00577.1	glycosyl_transferase_family_1_[Staphylococcus________	GT4	GT4	bacteria	Staphylococcus	54.6	346	2	2854	554	1	771	846	0	5273	781	44	98.5915
Scaffold_4266	AJA89769.1	pullulanase,_partial_[Bacillus___________	GH13	GH13	bacteria	Bacillus	54.57	194	2	2920	4218	31	468	500	3e-158	5310	503	24	86.8787
Scaffold_12287	BAO06945.1	alpha-galactosidase_[Enterococcus_mundtii_QU_________	GH36	GH36	bacteria	Enterococcus	54.57	183	1	1356	2570	9	412	491	1e-160	2570	672	47	59.9702
Scaffold_440	ALD81626.1	transglycosylase_[Staphylococcus___________	GH23	GH23	bacteria	Staphylococcus	54.55	103	1	1153	1839	1	231	199	5e-54	33980	231	2	99.5671
Scaffold_3696	BAO06863.1	penicillin-binding_protein_1A_[Enterococcus_mundtii_QU_______	GT51	GT51	bacteria	Enterococcus	54.25	277	5	1452	3320	50	684	686	0	4194	796	45	79.6482
Scaffold_1932	BAE18744.1	putative_glycosyltransferase_[Staphylococcus_saprophyticus_subsp._saprophyticus_ATCC______	GT2	GT2	bacteria	Staphylococcus	54.23	281	4	4995	3124	1	624	637	0	5701	627	33	99.362
Scaffold_90	AHO16406.1	glycogen_debranching_protein_[Salmonella_enterica_subsp._enterica_serovar_Enteritidis_str.___	GH13	GH13	bacteria	Salmonella	54.07	173	6	19610	18420	4	403	418	1e-122	60269	763	2	52.2936
Scaffold_471	CCO11889.1	multicopper_oxidase_mco_[Carnobacterium_maltaromaticum________	AA0	AA0	bacteria	Carnobacterium	54.04	194	4	92461	91169	21	450	500	7e-155	108418	452	1	94.9115
Scaffold_28577	BAK20525.1	putative_xylanase_[Melissococcus_plutonius_ATCC________	GH30	GH30	bacteria	Melissococcus	54.03	56	1	19	387	1	124	142	6e-42	393	165	94	74.5455
Scaffold_2057	ALF50514.1	glycosyl_transferase_family_1_[Enterococcus_________	GT4	GT4	bacteria	Enterococcus	54.02	182	1	3909	5102	3	399	418	6e-128	24408	401	5	98.7531
Scaffold_4764	ACB54924.1	glucosaminidase_[Bacillus_virus__________	GH73	GH73	viruses	Bacillus	53.88	95	3	2909	3565	1	213	176	2e-47	5698	218	12	97.2477
Scaffold_2087	BAK94962.1	UDP-N-acetylmannosamine--N-acetylglucosaminyldiphosphoundecaprenol_N-acetylmannosaminyltransferase_[Tetragenococcus_halophilus_NBRC________	GT26	GT26	bacteria	Tetragenococcus	53.85	108	0	2447	1746	4	237	269	1e-78	10694	248	7	93.9516
Scaffold_19200	BAM48138.1	putative_glycosyltransferase_[Amphibacillus_xylanus_NBRC________	GT4	GT4	bacteria	Amphibacillus	53.8	157	1	1	1026	41	381	334	2e-109	1270	390	81	87.1795
Scaffold_2605	CCE59752.1	Probable_transglycosylase_sceD_[Staphylococcus_________	GH23	GH23	bacteria	Staphylococcus	53.72	100	2	9601	10326	1	230	224	2e-63	12469	230	6	99.5652
Scaffold_123	CDM14583.1	Poly(glycerol-phosphate)_alpha-glucosyltransferase_[Staphylococcus_epidermidis_________	GT4	GT4	bacteria	Staphylococcus	53.54	228	2	13506	12022	1	493	515	2e-160	13820	496	11	99.1935
Scaffold_4089	CBK94329.1	Alpha-galactosidase_[[Eubacterium]_rectale___________	GH36	GH36	bacteria	Eubacterium	53.43	328	4	2385	202	1	717	827	0	8143	946	27	75.6871
Scaffold_4688	AIM63574.1	hypothetical_protein_WS74_1325_[Weissella_________	GT8	GT8	bacteria	Weissella	53.16	126	0	6301	7107	1	269	323	3e-97	11401	275	7	97.4545
Scaffold_16	BAK93367.1	putative_trehalose_6-phosphate_phosphorylase_[Tetragenococcus_halophilus_NBRC______	GH65	GH65	bacteria	Tetragenococcus	53.12	309	8	9832	7772	174	876	738	0	9833	876	21	80.137
Scaffold_2651	AEA94137.1	penicillin-binding_protein_1B_[Enterococcus_faecalis________	GT51	GT51	bacteria	Enterococcus	53.11	336	7	2773	5007	31	777	729	0	7191	803	31	92.9016
Scaffold_5900	AGE30387.1	Aggregation_promoting_factor_[Enterococcus_faecium_NRRL_______	GH23	CBM50	bacteria	Enterococcus	52.94	79	6	2052	1492	1	204	194	1e-54	3229	204	17	99.5098
Scaffold_8607	AFM71515.1	glycoside_hydrolase_family_protein_[Enterococcus_hirae_ATCC______	GH20	GH20	bacteria	Enterococcus	52.9	281	2	2452	650	21	622	652	0	3999	622	45	96.6238
Scaffold_218	CCM44203.1	4,4'-diaponeurosporenoate_glycosyltransferase_[Staphylococcus___________	GT2	GT2	bacteria	Staphylococcus	52.87	163	1	7158	6115	1	347	355	4e-107	12938	347	8	99.7118
Scaffold_14191	BAM47950.1	sucrose-6-phosphate_hydrolase_[Amphibacillus_xylanus_NBRC________	GH32	GH32	bacteria	Amphibacillus	52.78	128	3	3	842	196	483	298	1e-92	1661	488	51	58.8115
Scaffold_235	EEV38923.2	hypothetical_protein_ECBG_01192_[Enterococcus_casseliflavus________	GH65	GH65	bacteria	Enterococcus	52.67	368	7	296792	299248	27	862	911	0	412016	875	1	95.4286
Scaffold_2154	ACS98997.1	glycoside_hydrolase_family_3_domain_protein_[Paenibacillus_sp._____	GH3	GH3	bacteria	Paenibacillus	52.62	330	5	3971	1821	3	720	769	0	15989	720	13	99.5833
Scaffold_1317	AID02140.1	autolysin_[Staphylococcus___________	GH73	GH73	bacteria	Staphylococcus	52.61	108	1	10821	10132	29	257	249	1e-71	11878	258	6	88.3721
Scaffold_6603	AGB42387.1	alpha-galactosidase_[Halobacteroides_halobius_DSM_________	GH36	GH36	bacteria	Halobacteroides	52.35	182	3	1546	2751	1	397	431	4e-136	2753	729	44	54.321
Scaffold_9019	AGY81733.1	polysaccharide_deacetylase_[Carnobacterium_inhibens_subsp.________	CE4	CE4	bacteria	Carnobacterium	52.34	96	2	1107	1748	75	282	232	9e-69	1947	289	33	71.6263
Scaffold_6937	AHZ16182.1	Pre-neck_appendage_protein_[Bacillus_velezensis_________	GH28	GH28	bacteria	Bacillus	52.27	222	7	1	1551	348	856	505	4e-166	2031	860	76	59.0698
Scaffold_12843	AFK60675.1	alpha-mannosidase_(plasmid)_[Enterococcus_faecium_________	GH38	GH38	bacteria	Enterococcus	52.26	347	12	2394	1	2	794	790	0	2462	1029	97	76.9679
Scaffold_3372	EEV39210.2	hypothetical_protein_ECBG_01479_[Enterococcus_casseliflavus________	GH94	GH94	bacteria	Enterococcus	52.03	406	6	7	2586	240	1094	921	0	3663	1096	70	77.9197
Scaffold_2285	ADV94704.1	putative_exported_polysaccharide_deacetylase,_lipoprotein_[Bacillus_subtilis_______	CE4	CE4	bacteria	Bacillus	51.85	101	2	5306	4659	65	277	241	5e-69	6096	279	11	75.9857
Scaffold_13363	AKG73328.1	hypothetical_protein_AAT16_03290_[Salinicoccus_________	GH13	GH13	bacteria	Salinicoccus	51.79	161	1	1227	223	1	336	377	8e-125	1237	472	81	70.9746
Scaffold_3895	AHJ23465.1	Beta-galactosidase_[Bifidobacterium_breve___________	GH2	GH2	bacteria	Bifidobacterium	51.78	263	4	946	2613	18	577	589	0	2709	590	62	94.7458
Scaffold_2133	EFF38777.1	alpha-galactosidase_AgaN_[Enterococcus_faecium_________	GH36	GH36	bacteria	Enterococcus	51.71	345	5	4087	6273	1	725	781	0	7663	727	29	99.5873
Scaffold_21742	AHD06686.1	glycosyltransferase-like_protein_[Paenibacillus_larvae_subsp._larvae_DSM______	GT2	GT2	bacteria	Paenibacillus	51.69	86	0	10	543	3	180	207	2e-65	545	239	98	74.0586
Scaffold_1191	AHO06742.1	pyruvate-flavodoxin_oxidoreductase_[Salmonella_enterica_subsp._enterica_serovar_Enteritidis_str.____	GT2	GT2	bacteria	Salmonella	51.58	206	3	331	1644	3	443	446	1e-145	1647	810	80	54.321
Scaffold_302	AKG72816.1	hypothetical_protein_AAT16_00420_[Salinicoccus_________	GH23	GH23	bacteria	Salinicoccus	51.57	103	6	16080	15322	1	235	227	1e-63	47787	235	2	99.5745
Scaffold_6508	AGY81228.1	alpha-amylase_[Carnobacterium_inhibens_subsp._________	GH13	GH13	bacteria	Carnobacterium	51.43	149	1	1135	203	1	315	324	7e-101	2554	564	42	55.6738
Scaffold_15017	AER15037.1	glycosyl_transferase_family_protein_[Streptococcus_suis_______	GT2	GT2	bacteria	Streptococcus	51.24	115	2	1014	289	7	245	241	2e-75	1178	248	62	95.9677
Scaffold_954	AIQ25715.1	glycosyl_transferase_[Paenibacillus_sp._FSL_________	GT2	GT2	bacteria	Paenibacillus	51.21	121	0	6540	7283	1	248	268	6e-78	36330	249	2	99.1968
Scaffold_21435	AIF67972.1	hypothetical_protein_GZ22_15930_[Terribacillus_________	GH20	GH20	bacteria	Terribacillus	50.77	128	0	27	806	87	346	286	9e-93	981	347	80	74.6398
Scaffold_14509	ADP73474.1	Mannosyl-glycoprotein_endo-beta-N-acetylglucosamidase_[Geobacillus_sp._________	GH73	CBM50	bacteria	Geobacillus	50.7	96	3	98	712	4	215	198	5e-61	803	216	77	97.6852
Scaffold_5602	AJI06556.1	poly(glycerophosphate)_glycerophosphotransferase_[Bacillus_cereus_________	GT2	GT2	bacteria	Bacillus	50.68	173	4	2173	3261	346	708	377	7e-112	4809	710	45	50.9859
Scaffold_14302	BAE03679.1	unnamed_protein_product_[Staphylococcus_haemolyticus________	CE1	CE1	bacteria	Staphylococcus	50.59	124	2	807	43	1	253	276	1e-83	3078	253	25	99.6047
Scaffold_248	AIQ51591.1	6-phospho-beta-glucosidase_[Paenibacillus_sp._FSL__________	GH1	GH1	bacteria	Paenibacillus	50.52	235	4	12202	10757	8	490	514	1e-159	29702	490	5	98.3673
Scaffold_896	AFJ26040.1	acetyl_xylan_esterase_[Streptococcus_parasanguinis_________	CE7	CE7	bacteria	Streptococcus	50.47	155	3	1069	119	1	318	317	2e-94	9096	327	10	96.9419
Scaffold_13264	CAI32952.1	putative_glycosyl_transferase_(in_conjunction_with_wciR)_WciQ_[Streptococcus____	GT1	GT1	bacteria	Streptococcus	50.31	71	1	2420	1968	1	159	159	4e-43	2656	159	17	99.3711
Scaffold_2550	ADP74878.1	glycoside_hydrolase_family_31_[Geobacillus_sp._______	GH31	GH31	bacteria	Geobacillus	50.29	340	1	1231	3285	7	692	723	0	4580	799	45	85.7322
Scaffold_14721	NP_466072.1	wall_teichoic_acid_glycosylation_protein_GtcA_[Listeria_monocytogenes_____	GT0	GT0	bacteria	Listeria	49.56	57	0	513	175	33	145	109	1e-28	515	145	66	77.2414
Scaffold_9862	EEV38937.2	pullulanase,_type_I_[Enterococcus_casseliflavus________	GH13	CBM48	bacteria	Enterococcus	49.48	324	7	3544	1556	13	673	672	0	4263	673	47	98.0684
Scaffold_2820	AFJ61914.1	galacturan_1,4-alpha-galacturonidase_[Bacillus_amyloliquefaciens_________	GH28	GH28	bacteria	Bacillus	49.32	400	6	2548	143	42	850	768	0	3745	852	64	94.8357
Scaffold_3711	BAK21846.1	minor_capsid_protein_[Melissococcus_plutonius_ATCC_______	GH0	GH0	bacteria	Melissococcus	48.94	90	3	559	2	32	215	189	7e-58	561	277	99	66.065
Scaffold_9726	AIF42796.1	hypothetical_protein_X953_05670_[Virgibacillus_sp.________	CE0	CE0	bacteria	Virgibacillus	48.78	62	1	8	373	118	240	118	8e-30	920	242	40	50.4132
Scaffold_4640	AFM69104.1	endolysin_[Enterococcus_hirae_ATCC__________	GH25	GH25	bacteria	Enterococcus	48.63	94	0	13809	14357	1	183	188	2e-49	21368	345	3	52.7536
Scaffold_1741	ACJ51470.1	conserved_hypothetical_protein_[Bifidobacterium_longum_subsp._infantis_ATCC_15697_=_JCM_1222_=_DSM	GH0	GH0	bacteria	Bifidobacterium	48.61	304	6	3	1820	65	673	618	0	7329	674	25	90.2077
Scaffold_335	AKG73413.1	hypothetical_protein_AAT16_03770_[Salinicoccus_________	GT4	GT4	bacteria	Salinicoccus	48.56	479	2	65813	63015	1	935	915	0	93758	938	3	99.5736
Scaffold_5648	CCO12622.1	alpha-1,2-mannosidase_family_protein_[Carnobacterium_maltaromaticum________	GH92	GH92	bacteria	Carnobacterium	47.6	294	5	1	1761	129	728	590	0	3977	729	44	82.1674
Scaffold_9076	AIF44421.1	beta-glucosidase_[Virgibacillus_sp.__________	GH3	GH3	bacteria	Virgibacillus	47.34	270	3	2032	476	7	532	459	1e-148	3002	533	52	98.4991
Scaffold_19678	AII40413.1	polysaccharide_deacetylase_[Enterococcus_faecium_________	CE4	CE4	bacteria	Enterococcus	47.26	102	1	761	171	83	283	201	1e-59	1185	285	50	70.1754
Scaffold_3538	BAO08019.1	polysaccharide_lyase_8_[Enterococcus_mundtii_QU_______	PL8	PL8	bacteria	Enterococcus	46.66	496	11	307	3246	7	993	934	0	3717	1005	79	98.1095
Scaffold_2404	AKG74751.1	hypothetical_protein_AAT16_11435_[Salinicoccus_________	GH32	GH32	bacteria	Salinicoccus	46.52	257	2	6878	5418	6	490	428	4e-130	17996	501	8	96.6068
Scaffold_4216	AIS64483.1	glycosyl_hydrolase_[Listeria_ivanovii_subsp._________	GH0	GH0	bacteria	Listeria	46.45	412	10	6715	9138	9	807	775	0	11387	809	21	98.6403
Scaffold_19004	ABO49923.1	glycosyl_transferase,_family_2_[Desulfotomaculum_reducens_______	GT2	GT2	bacteria	Desulfotomaculum	46.36	158	1	1	906	36	333	247	2e-77	906	373	100	79.6247
Scaffold_3215	AJA11662.1	N-acetylglucosamine-6-phosphate_deacetylase_(plasmid)_[Sphingopyxis_________	CE9	CE9	bacteria	Sphingopyxis	46.32	101	1	568	2	3	192	159	4e-45	596	376	95	50.266
Scaffold_2380	BAE17349.1	teichoic_acid_biosynthesis_protein_[Staphylococcus_saprophyticus_subsp._saprophyticus_ATCC____	GT2	GT2	bacteria	Staphylococcus	46.15	192	4	1858	773	353	714	329	6e-98	2707	719	40	50.2086
Scaffold_7131	AFK60613.1	beta-galactosidase,_alpha_subunit_(plasmid)_[Enterococcus_faecium________	GH2	GH2	bacteria	Enterococcus	46.12	501	14	1238	4141	6	989	899	0	4204	993	69	98.993
Scaffold_279	AGX06968.1	hypothetical_protein_N288_25690_[Bacillus_infantis_NRRL_______	PL9	PL9	bacteria	Bacillus	45.78	187	10	18159	17026	11	389	305	4e-88	18876	463	6	81.6415
Scaffold_1489	AID41777.1	Two-component_response_regulator_yesN_[Staphylococcus_________	GH39	GH39	bacteria	Staphylococcus	45.68	400	3	10259	7995	1	758	667	0	16740	761	14	99.4744
Scaffold_517	AEA93220.1	cell_wall_lysis_protein_[Enterococcus_faecalis_______	GH73	CBM50	bacteria	Enterococcus	45.61	300	9	2860	1097	163	736	409	2e-120	14335	737	14	77.7476
Scaffold_15746	ABJ97672.1	antifreeze_protein_[Saussurea__________	GH19	GH19	eukaryota	Saussurea	45.61	54	1	348	7	11	116	71.2	1e-14	378	200	90	52.5
Scaffold_246	AAA67325.1	bacterial_cell_wall_hydrolase_[Enterococcus_________	GH73	CBM50	bacteria	Enterococcus	45.49	260	6	11048	9429	161	670	406	3e-119	93549	671	2	75.8569
Scaffold_924	BAO07776.1	peptidase,_M23_family_[Enterococcus_mundtii_QU________	GH73	GH73	bacteria	Enterococcus	45.43	124	5	1923	2972	192	474	288	4e-83	5238	490	20	57.551
Scaffold_702	CQR54097.1	Sugar_hydrolase/phosphorylase_[Paenibacillus_riograndensis_________	GH65	GH65	bacteria	Paenibacillus	45.22	395	6	4999	7200	15	754	635	0	8818	778	25	94.9871
Scaffold_1725	ADF38846.1	pullulanase,_type_I_[Bacillus_megaterium_DSM________	GH13	CBM41,CBM48	bacteria	Bacillus	44.71	479	17	4536	1813	30	953	783	0	13764	993	20	92.9507
Scaffold_117	EEV39207.1	hypothetical_protein_ECBG_01476_[Enterococcus_casseliflavus________	CE7	CE7	bacteria	Enterococcus	44.67	161	0	1506	634	12	302	272	4e-79	9495	306	9	94.7712
Scaffold_19626	AIY83148.1	glycosyl_transferases_group_1_family_protein_[Clostridium_baratii_str.____	GT4	GT4	bacteria	Clostridium	44.6	152	2	28	858	102	378	191	7e-55	1095	380	76	72.6316
Scaffold_232	AEV21021.1	Glycosyl_transferase_group_1_[Geobacillus_thermoleovorans_______	GT4	GT4	bacteria	Geobacillus	43.97	201	4	1272	169	7	376	326	2e-96	14824	380	7	97.1053
Scaffold_1312	AFM69506.1	minor_capsid_protein_[Enterococcus_hirae_ATCC________	GH0	GH0	bacteria	Enterococcus	43.88	196	6	9817	8717	2	371	322	5e-95	16944	387	6	95.3488
Scaffold_776	AJO73024.1	CDP-glycerol_glycerophosphotransferase_[Lactobacillus__________	GT4	GT4	bacteria	Lactobacillus	43.73	421	10	5673	3361	22	795	610	0	21913	939	11	82.3216
Scaffold_128	CEF19124.1	Tape_measure_domain_protein_[Staphylococcus_________	GH23	GH23	bacteria	Staphylococcus	43.68	751	32	26806	31617	1	1558	1074	0	36164	1558	13	99.9358
Scaffold_915	AIR83304.1	teichoic_acid_biosynthesis_protein_F_[Staphylococcus_______	GT2	GT2	bacteria	Staphylococcus	43.65	220	4	6745	5534	300	714	348	3e-100	10127	721	26	57.4202
Scaffold_863	AEB30059.1	oligo-1,6-glucosidase_[Carnobacterium_sp.__________	GH13	GH13	bacteria	Carnobacterium	43.24	200	4	1125	40	185	552	294	1e-160	6355	561	26	65.4189
Scaffold_10013	ALC53635.1	glycosyl_hydrolase_[Bacillus__________	GH0	GH0	bacteria	Bacillus	43.14	198	5	4251	3193	1	356	268	7e-78	4858	357	22	99.4398
Scaffold_37	BAK59757.1	penicillin-binding_protein_1A/1B_[Lactococcus_garvieae________	GT51	GT51	bacteria	Lactococcus	42.86	363	13	152175	154190	42	702	498	3e-150	175485	713	1	92.5666
Scaffold_2270	AIQ21779.1	hypothetical_protein_H70737_02255_[Paenibacillus_sp._FSL_______	PL12	PL12	bacteria	Paenibacillus	42.84	365	5	6135	8075	3	647	545	5e-169	10211	651	19	98.9247
Scaffold_9817	AGK53502.1	hypothetical_protein_B1NLA3E_08700_[Bacillus_sp.________	GH28	GH28	bacteria	Bacillus	42.77	181	4	1473	2453	106	433	242	7e-69	2453	521	40	62.7639
Scaffold_1698	AII40412.1	polysaccharide_deacetylase_[Enterococcus_faecium_________	CE4	CE4	bacteria	Enterococcus	42.27	147	4	1114	305	7	297	234	2e-66	7808	297	10	97.6431
Scaffold_7291	AIW44577.1	glycosyltransferase_family_1_[Bifidobacterium_longum_subsp._longum______	GT4	GT4	bacteria	Bifidobacterium	42.02	204	3	5329	6399	6	359	267	6e-77	6403	368	17	95.9239
Scaffold_15645	EEV40600.1	hypothetical_protein_ECBG_02869_[Enterococcus_casseliflavus_________	GH25	GH25	bacteria	Enterococcus	41.84	222	6	747	1913	354	742	268	1e-75	2695	745	50	52.0805
Scaffold_11249	BAM48135.1	putative_glycosyltransferase_[Amphibacillus_xylanus_NBRC________	GT4	GT4	bacteria	Amphibacillus	41.72	188	2	7	981	14	338	238	2e-73	1013	372	96	87.0968
Scaffold_18241	CAI33943.1	putative_glycosyl_transferase_[Streptococcus_________	GT0	GT0	bacteria	Streptococcus	41.3	107	1	554	3	1	183	154	6e-43	949	259	58	70.2703
Scaffold_10046	ACZ08671.1	glycosyl_transferase_family_2_[Sebaldella_termitidis_ATCC______	GT2	GT2	bacteria	Sebaldella	41.18	88	2	457	2	4	155	114	3e-29	540	296	84	51.0135
Scaffold_11176	BAL21496.1	Protein_gp4_(plasmid)_[Bacillus_cereus________	GH0	GH0	bacteria	Bacillus	40.62	127	3	1064	1720	3	225	145	4e-37	1720	373	38	59.5174
Scaffold_9806	AFB75729.1	hypothetical_protein_2011_scaffold152_00036_[unidentified_________	GH73	GH73	viruses	unidentified	40.53	144	4	3596	4348	161	424	198	7e-53	4555	425	17	61.8824
Scaffold_310	ABY92394.1	Alpha-mannosidase_[Thermoanaerobacter_sp.__________	GH38	GH38	bacteria	Thermoanaerobacter	40.52	569	15	11857	14841	9	1042	720	0	16724	1044	18	98.9464
Scaffold_20397	AGJ83835.1	FAE2_[uncultured___________	CE0	CE0	bacteria	uncultured	40.28	125	1	631	2	1	211	163	3e-46	1002	260	63	80.7692
Scaffold_2668	ACU07564.1	hypothetical_protein_FIC_01114_[Flavobacteriaceae_bacterium________	CE0	CE0	bacteria	Flavobacteriaceae	40.12	191	5	3081	2110	1	328	226	3e-83	3327	608	51	53.7829
Scaffold_55	AKN54606.1	Teichoic_acid_biosynthesis_protein_[Bacillus_________	GT4	GT4	bacteria	Bacillus	40.1	680	21	66574	70110	5	1196	813	0	89734	1198	6	99.4157
Scaffold_8142	AFZ04852.1	amino_acid_adenylation_domain_protein_[Oscillatoria_nigro-viridis_PCC______	GT2	GT2	bacteria	Oscillatoria	39.66	481	9	329	2899	313	1179	580	0	3166	1443	81	60.0139
Scaffold_270	ADV05786.1	Phage_tail_length_tape-measure_protein_[Staphylococcus_pseudintermedius______	GH23	GH23	bacteria	Staphylococcus	39.52	1036	28	25352	31204	2	1861	1216	0	49046	1862	12	99.8389
Scaffold_998	CAK20478.1	glycosyl_transferase,_group_2_family_protein_[Listeria_welshimeri_serovar_6b_str.___	GT2	GT2	bacteria	Listeria	39.43	433	12	5880	3637	8	774	506	2e-153	12486	783	38	97.8289
Scaffold_12761	AKE28372.1	oxidoreductase_[Thermotoga_maritima___________	GH109	GH109	bacteria	Thermotoga	38.28	149	5	3	752	103	355	186	1e-53	996	360	75	70
Scaffold_13939	AFM03407	#N/A	GT4	GT4	bacteria	Flexibacter	38.23	160	6	350	1168	1	292	181	8e-50	2328	296	35	98.3108
Scaffold_3397	AFQ42371.1	N-acetylmuramoyl-L-alanine_amidase_[Desulfosporosinus_meridiei_DSM_________	GH73	GH73	bacteria	Desulfosporosinus	38.2	120	7	3112	3759	1	226	135	9e-32	3810	437	17	51.4874
Scaffold_801	ACZ43481.1	cysteinyl-tRNA_synthetase_[Thermobaculum_terrenum_ATCC_________	GT2	GT2	bacteria	Thermobaculum	38.05	267	10	7117	5714	1	463	316	1e-88	12956	785	11	58.8535
Scaffold_5374	ALA96589.1	hypothetical_protein_AMK43_02675_[Leptotrichia_sp._oral_taxon______	GH0	GH0	bacteria	Leptotrichia	37.96	214	13	1714	347	5	398	307	2e-91	3567	434	38	90.553
Scaffold_14238	BAH17374.1	hypothetical_protein_MCCL_0667_[Macrococcus_caseolyticus_________	GT2	GT2	bacteria	Macrococcus	37.89	225	7	1130	6	313	686	263	7e-75	2395	706	47	52.8329
Scaffold_43	ADC87913.1	Bifunctional_autolysin_Atl/N-acetylmuramoyl-L-alanine_amidase/endo-beta-N-acetylglucosaminidase_[Staphylococcus_lugdunensis________	GH73	GH73	bacteria	Staphylococcus	37.66	338	22	15557	13680	616	1270	346	3e-95	16523	1270	16	51.4961
Scaffold_33	CCB52817.1	GgaA_like_glycosyltranferase_[Staphylococcus_lugdunensis________	GT2	GT2	bacteria	Staphylococcus	37.62	261	3	5515	6789	3	427	306	4e-89	6795	453	19	93.5982
Scaffold_5704	ACY24657.1	beta-galactosidase_[uncultured____________	GH0	GH0	unclassified	uncultured	37.41	175	3	438	1307	9	297	173	7e-47	2292	301	38	95.6811
Scaffold_864	KFY84961.1	hypothetical_protein_V500_08824_[Pseudogymnoascus_sp._VKM_F-4518_______	GH135	GH135	eukaryota	Pseudogymnoascus	37.4	228	6	13157	12048	1	376	251	2e-67	36664	655	3	57.2519
Scaffold_291	AGE87677.1	glycosyltransferase_[Cronobacter_sakazakii___________	GT2	GT2	bacteria	Cronobacter	37.31	155	5	5	778	252	516	155	7e-41	1059	524	73	50.3817
Scaffold_6701	AAO82730.1	conserved_hypothetical_protein_[Enterococcus_faecalis_________	CE0	CE0	bacteria	Enterococcus	37.26	144	8	3498	4244	5	260	147	8e-37	6341	262	12	97.3282
Scaffold_6416	BAB92994.1	member_of_chb_operon_[Serratia_________	CE0	CE0	bacteria	Serratia	37.14	134	7	9	701	17	255	147	2e-39	1196	272	58	87.5
Scaffold_386	AGB37933.1	glycosyl_hydrolase_family_33/family_58_[Natronococcus_occultus______	GH0	GH0	archaea	Natronococcus	36.61	193	6	35501	36460	1	332	211	3e-56	107715	348	1	95.1149
Scaffold_1986	ACX49739.1	siderophore_2,3-dihydroxybenzoate_synthesis-like_protein_[uncultured_marine_bacterium_______	GH4	GH4	bacteria	uncultured	35.66	1072	35	16412	21676	12	1816	892	0	35024	2305	19	78.2646
Scaffold_1062	AEI52017.1	Acetylcholinesterase_(plasmid)_[Runella_slithyformis_DSM_________	CE6	CE6	bacteria	Runella	35.54	280	18	8485	7052	293	769	246	3e-65	16451	786	9	60.5598
Scaffold_381	ABZ10271.1	putative_tRNA_synthetases_class_I_(C)_catalytic_domain_protein_[uncultured_marine_microorganism__	GT2	GT2	unclassified	uncultured	35.32	286	9	4363	2900	2	481	303	2e-84	20484	754	7	63.5279
Scaffold_8191	AEJ40203.1	glycoside_hydrolase_family_protein_[Sulfobacillus_acidophilus_______	GH4	GH4	bacteria	Sulfobacillus	35.27	156	1	1673	933	168	425	182	2e-49	1674	425	44	60.4706
Scaffold_7952	ADJ59299.1	N-acetylglucosaminidase_[Lactococcus_lactis_subsp._cremoris________	GH73	CBM50	bacteria	Lactococcus	35.2	163	4	2	838	120	437	176	8e-50	862	437	97	72.54
Scaffold_493	BAS15972.1	L-arabinose_transport_system_permease_protein_AraQ_[Arthrobacter_sp.______	GH130	GH130	bacteria	Arthrobacter	34.96	151	4	6358	5642	73	316	133	2e-30	10714	445	7	54.6067
Scaffold_7828	ACU98218.1	uncharacterized_conserved_protein_[Saccharomonospora_viridis_DSM________	GH23	GH23	bacteria	Saccharomonospora	34.05	161	6	711	1505	108	377	123	3e-28	2998	461	27	58.3514
Scaffold_1094	AIQ17358.1	esterase_[Paenibacillus_sp._FSL_________	CE0	CE0	bacteria	Paenibacillus	34.04	142	4	3992	3321	11	243	126	7e-30	5455	253	12	91.6996
Scaffold_19759	AHC21780.1	esterase_[Paenibacillus_polymyxa__________	CE1	CE1	bacteria	Paenibacillus	33.58	76	3	388	23	30	166	73.6	5e-15	460	247	80	55.0607
Scaffold_11322	AAZ55152.1	Protein_of_unknown_function_DUF152_[Thermobifida_fusca_______	AA0	AA0	bacteria	Thermobifida	33.57	83	2	836	1255	7	136	75.9	3e-14	1285	241	33	53.527
Scaffold_4681	AIJ21817.1	glycosyl_transferase_[Amycolatopsis_methanolica__________	GT2	GT2	bacteria	Amycolatopsis	33.14	104	4	2075	1566	144	306	74.7	3e-13	2230	306	23	52.9412
Scaffold_2981	AGQ21254.1	phage_tail_tape_measure_protein_(plasmid)_[Bacillus_subtilis_subsp._subtilis_str._NCIB__	GH23	GH23	bacteria	Bacillus	32.8	960	31	2745	7643	8	1561	656	0	9253	1694	53	91.6765
Scaffold_1864	ADC49105.1	capsule_anchoring_protein_CapD_[Bacillus_pseudofirmus________	GT2	GT2	bacteria	Bacillus	32.48	326	7	1720	245	29	531	229	6e-60	6743	1000	22	50.2
Scaffold_6523	ABK61021.1	N-acetylmuramoyl-L-alanine_amidase_cwlL_precursor_(Cellwall_hydrolase)_(Autolysin)_[Clostridium_novyi_____	GH73	GH73	bacteria	Clostridium	32.32	136	5	1012	1704	172	424	111	2e-24	3338	431	21	58.4687
Scaffold_19098	ALA44820.1	hypothetical_protein_ABE82_11165_[Paenibacillus__________	PL0	PL0	bacteria	Paenibacillus	32.06	227	12	21	1088	214	603	172	3e-45	1453	634	74	61.3565
[truncated: 22 more rows]

## Sheet: JJ
Supplementary Table S8. Carbohydrate-active enzyme (CAZyme) in JJ at a sequence criteria of 25% identity and 50% subject coverage
[truncated: 502 more rows]
