# Supplementary material for: Metagenomic Insights Into the Taxonomic and Functional Features of Kinema, a Traditional Fermented Soybean Product of Sikkim Himalaya
Source: Front Microbiol. 2019 Aug 2;10:1744. doi: 10.3389/fmicb.2019.01744 (PMC6688588; doi:10.3389/fmicb.2019.01744)
Supplement: Supplementary file 9 [file Table_9.XLSX]

## Sheet: Supplementary Table S9
Supplementary Table S9. Taxonomic relationship (%) of the putative CAZYmes genes at phylum level
Phylum SO	Count	S0 %		Phylum DJ	Count	DJ %		Phylum MA	Count	JJ %		Phylum JJ	Count	MA %
Actinobacteria	51	7.41279		Actinobacteria	53	5.09126		Actinobacteria	14	2.54083		Actinobacteria	13	2.59481
Ascomycota	1	0.145349		Ascomycota	2	0.192123		Ascomycota	1	0.181488		Arthropoda	1	0.199601
Bacteroidetes	3	0.436047		Bacteroidetes	11	1.05668		Bacteroidetes	5	0.907441		Ascomycota	1	0.199601
Chloroflexi	2	0.290698		Chlorobi	1	0.0960615		Chloroflexi	1	0.181488		Bacteroidetes	4	0.798403
Ciliophora	1	0.145349		Chloroflexi	2	0.192123		Cyanobacteria	2	0.362976		Chloroflexi	1	0.199601
Cyanobacteria	1	0.145349		Cyanobacteria	5	0.480307		Deferribacteres	1	0.181488		Ciliophora	1	0.199601
Deferribacteres	1	0.145349		Deferribacteres	1	0.0960615		Firmicutes	503	91.2886		Cyanobacteria	1	0.199601
Firmicutes	597	86.7733		Euryarchaeota	2	0.192123		Fusobacteria	3	0.544465		Firmicutes	455	90.8184
Fusobacteria	2	0.290698		Firmicutes	909	87.3199		Proteobacteria	10	1.81488		Fusobacteria	3	0.598802
Micromonas	1	0.145349		Fusobacteria	3	0.288184		Spirochaetes	1	0.181488		Micromonas	1	0.199601
Proteobacteria	14	2.03488		Planctomycetes	1	0.0960615		Thermotogae	4	0.725953		Proteobacteria	1	0.199601
Spirochaetes	2	0.290698		Proteobacteria	39	3.7464		Tracheophyta	1	0.181488		Proteobacteria	9	1.79641
Tenericutes	1	0.145349		Spirochaetes	1	0.0960615		uncultured	5	0.907441		Thermotogae	5	0.998004
Thermotogae	4	0.581395		Thermotogae	3	0.288184		Total count	551			Tracheophyta	1	0.199601
Tracheophyta	1	0.145349		Tracheophyta	1	0.0960615						Verrucomicrobia	1	0.199601
Verrucomicrobia	2	0.290698		Verrucomicrobia	1	0.0960615						uncultured	3	0.598802
uncultured	4	0.581395		uncultured	6	0.576369						Total count	501
Total count	688			Total count	1041
Supplementary Table S9. Taxonomical relationship of the putative CAZYmes (GH, GT, CE, PL, AA and CBM) at phylum level
SO			DJ			MA			JJ
Actinobacteria			Actinobacteria			Actinobacteria			Actinobacteria
AA	3		AA	2		AA	1		AA	1
CBM	2		CBM	2		CE	2		CE	1
CE	5		CE	9		GH	7		GH	8
GH	20		GH	22		GT	4		GT	3
GT	21		GT	18
Bacteroidetes			Bacteroidetes			Bacteroidetes			Bacteroidetes
GH	1		CE	3		CE	2		GH	3
CE	1		GH	5		GH	2		GT	1
GT	1		GT	3		GT	1
Firmicutes			Firmicutes			Firmicutes			Firmicutes
AA	7		AA	14		AA	10		AA	3
CBM	26		CBM	58		CBM	26		CBM	19
CE	58		CE	114		CE	53		CE	42
GH	302		GH	425		GH	247		GH	238
GT	190		GT	281		GT	156		GT	144
PL	13		PL	17		PL	11		PL	9
Proteobacteria			Proteobacteria			Proteobacteria			Proteobacteria
GT	7		AA	2		CE	3		CE	0
GH	3		CE	8		GH	4		GH	5
CE	3		GH	14		GT	3		GT	3
Thermotogae			GT	14		Thermotogae			Thermotogae
CE	2		PL	1		CE	2		CE	2
GH	1		Thermotogae			GH	2		GH	1
GT	1		CE	1					GT	2
			GH	1
			GT	1
