# Supplementary material for: Metagenomic Insights Into the Taxonomic and Functional Features of Kinema, a Traditional Fermented Soybean Product of Sikkim Himalaya
Source: Front Microbiol. 2019 Aug 2;10:1744. doi: 10.3389/fmicb.2019.01744 (PMC6688588; doi:10.3389/fmicb.2019.01744)
Supplement: Supplementary file 10 [file Table_10.XLSX]

## Sheet: Supplementary Table S10. GAD
Supplementary Table S10. Identification of genes for glutamate decarboxylase in the kinema metagenome using MEROPS database
SO
query id	subject id	% identity	mismatches	gap opens	q. start	q. end	s. start	s. end	bit score	evalue	query length	subject length	% query coverage per subject	% subject coverage per subject
Scaffold_3270	WP_010052159.1 glutamate decarboxylase [Carnobacterium maltaromaticum]	74.11	114	2	7540	6203	1	448	712	0	15703	448	9	99.7768
Scaffold_8687	WP_003127278.1 MULTISPECIES: glutamate decarboxylase [Enterococcus]	100	0	0	3	1364	13	466	949	0	6612	466	21	97.2103
Scaffold_8687	BAA24585.1 glutamate decarboxylase [Lactococcus lactis]	83.04	77	0	3	1364	13	466	822	0	6612	466	21	98.6928
Scaffold_3270	WP_003455061.1 glutamate decarboxylase [Clostridium perfringens]	67.64	141	2	7528	6203	20	464	650	0	15703	464	8	96.732
DJ
query id	subject id	% identity	mismatches	gap opens	q. start	q. end	s. start	s. end	bit score	evalue	query length	subject length	% query coverage per subject	% subject coverage per subject
Scaffold_4088	WP_001135423.1 glutamate decarboxylase [Bacillus cereus]	100	0	0	4671	3205	1	489	1016	0	10489	489	14	99.7955
Scaffold_5245	WP_002309699.1 MULTISPECIES: glutamate decarboxylase [Enterococcus]	100	0	0	2372	3769	1	466	974	0	5503	466	25	99.7854
Scaffold_25393	WP_074934182.1 MULTISPECIES: glutamate decarboxylase [Enterococcus]	100	0	0	3655	2264	1	464	969	0	4653	464	30	99.7845
Scaffold_7824	WP_035065015.1 glutamate decarboxylase [Carnobacterium maltaromaticum]	74.11	114	2	6972	8309	1	448	708	0	16584	448	8	99.7768
Scaffold_665	WP_047385522.1 glutamate decarboxylase [Bacillus cereus]	99.23	3	0	14509	13343	101	489	803	0	14510	489	8	79.3456
Scaffold_663	WP_082207379.1 glutamate decarboxylase [Escherichia coli]	50.16	156	1	168848	167907	287	601	302	1e-85	352023	601	0	52.2463
Scaffold_5245	BAA24585.1 glutamate decarboxylase [Lactococcus lactis]	84.12	74	0	2372	3769	1	466	848	0	5503	466	25	99.7854
Scaffold_25393	BAA24585.1 glutamate decarboxylase [Lactococcus lactis]	71	128	2	3655	2264	1	466	718	0	4653	466	30	99.7854
Scaffold_4088	ALU66010.1 glutamate decarboxylase [Bacillus megaterium]	79.65	94	0	4590	3205	6	467	781	0	10489	467	13	98.7152
Scaffold_7824	WP_003455061.1 glutamate decarboxylase [Clostridium perfringens]	67.49	141	2	6990	8309	22	464	650	0	16584	464	8	95.2586
Scaffold_665	ALU66010.1 glutamate decarboxylase [Bacillus megaterium]	81.49	72	0	14509	13343	79	467	669	0	14510	467	8	83.0835
MA
query id	subject id	% identity	mismatches	gap opens	q. start	q. end	s. start	s. end	bit score	evalue	query length	subject length	% query coverage per subject	% subject coverage per subject
Scaffold_115	WP_010052159.1 glutamate decarboxylase [Carnobacterium maltaromaticum]	77.33	99	2	37766	36420	1	448	738	0	95859	448	1	99.7768
Scaffold_115	WP_003455061.1 glutamate decarboxylase [Clostridium perfringens]	64.64	153	2	37745	36420	23	464	628	0	95859	464	1	95.0431
JJ
query id	subject id	% identity	mismatches	gap opens	q. start	q. end	s. start	s. end	bit score	evalue	query length	subject length	% query coverage per subject	% subject coverage per subject
Scaffold_16749	WP_005233215.1 MULTISPECIES: glutamate decarboxylase [Enterococcus]	100	0	0	433	1824	1	464	970	0	2489	464	56	99.7845
Scaffold_12355	WP_010052159.1 glutamate decarboxylase [Carnobacterium maltaromaticum]	77.11	100	2	1860	514	1	448	737	0	5011	448	27	99.7768

## Sheet: Supplementary TableS10 Protease
Supplementary Table S10. Identification of genes for proteases in the kinema metagenome using MEROPS database
Proteases class	MEROPS family	SO	DJ	MA	JJ	MEROPS ID & Decriptions
ASP	A08	3	0	0	0	MER0401240 - signal peptidase II (Staphylococcus simiae) [A08.001]#A08#{peptidase unit: 21-159}~source ZP_09147515~
	A11	1	2	1	1	MER0499498 - subfamily A11A unassigned peptidases (Bacillus subtilis) [A11.UPA]#A11A#{peptidase unit: 104-165}~source YP_007661162~
	A24	1	0	0	0	MER0424504 - ComC peptidase (Bacillus sp. Bt 22) [A24.019]#A24A#{peptidase unit: 1-99}~source CAJ76207~
	A25	1	1	0	1	MER0191446 - family A25 unassigned peptidases (Bacillus cereus) [A25.UPW]#A25#{peptidase unit: 1-77}~source ZP_07056416~
	A36	1	1	0	0	MER0062340 - sporulation factor SpoIIGA (Bacillus amyloliquefaciens) [A36.001]#A36#{peptidase unit: 148-309}~source AFJ61677~
		7	4	1	2
Cys	C01	3	0	2	0	MER0293311 - aminopeptidase C (Enterococcus gallinarum) [C01.086]#C01B#{peptidase unit: 56-437}~source ZP_05649633~
	C104	1	0	0	0	MER0509493 - family C104 unassigned peptidases (Enterococcus faecium) [C104.UPW]#C104#{peptidase unit: 781-891}~source YP_008394433~
	C108	1	0	0	0	MER0121954 - family C108 non-peptidase homologues (Staphylococcus aureus) [C108.UNW]#C108#{peptidase unit: 1-29}~source WP_031794862~
	C15	5	0	3	4	MER0697911 - family C15 non-peptidase homologues (Streptococcus parasanguinis) [C15.UNW]#C15#{peptidase unit: 1-119}~source W1VUR5~
	C26	21	13	14	4	MER0439251 - aminodeoxychorismate synthase, subunit II (Enterococcus casseliflavus) [C26.955]#C26#{peptidase unit: 55-213}~source ZP_05651718~
	C40	13	0	1	3	MER0378321 - family C40 unassigned peptidases (Enterococcus faecium) [C40.UPW]#C40#{peptidase unit: 24-134}~source EHM33501~
	C44	12	4	0	2	MER0459990 - glutamate synthase (NADPH) large chain (Enterococcus saccharolyticus) [C44.003]#C44#{peptidase unit: 18-372}~source ZP_09111730~
	C45	1	0	0	0	MER0067219 - family C45 unassigned peptidases (Staphylococcus aureus) [C45.UPW]#C45#{peptidase unit: 99-335}~source ABD21474~
	C51	6	0	1	1	MER0384638 - D-alanyl-glycyl peptidase (staphylococcal phage phi11-type) (Staphylococcus epidermidis) [C51.001]#C51#{peptidase unit: 3-72}~source EJE20572~
	C56	11	1	4	1	MER0314539 - PfpI peptidase (Enterococcus saccharolyticus) [C56.001]#C56#{peptidase unit: 48-168}~source ZP_09112281~
	C59	8	0	2	2	MER0329973 - penicillin V acylase precursor (Enterococcus saccharolyticus) [C59.001]#C59#{peptidase unit: 2-306}~source ZP_09111795~
	C60	2	1	0	1	MER0062646 - sortase yhcS ({Escherichia coli}) (Bacillus amyloliquefaciens) [C60.008]#C60A#{peptidase unit: 17-210}~source YP_005129635~
	C69	1	0	0	1	MER0279719 - dipeptidase A (Enterococcus gallinarum) [C69.001]#C69#{peptidase unit: 15-470}~source EEV32453~
	C82	5	0	0	0	MER0740137 - subfamily C82A unassigned peptidases (Bacillus sp. BH072) [C82.UPA]#C82A#{peptidase unit: 60-162}~source A0A0E1LP09~
		90	19	27	19
Glu	G02	5	0	0	0	MER0239607 - pre-neck appendage protein (Bacillus phage phi29) (Bacillus amyloliquefaciens) [G02.001]#G02#{peptidase unit: 1-116}~source AAG09960~
		5	0	0	0
Metallo	M01	1	0	0	0	MER0335495 - lysyl endopeptidase ({Streptomyces albulus}) (Corynebacterium ammoniagenes) [M01.033]#M01#{peptidase unit: 244-402}~source ZP_06836698~
	M03	13	3	5	7	MER0820725 - subfamily M3C unassigned peptidases (Enterococcus sp. HSIEG1) [M03.UPC]#M03C#{peptidase unit: 158-439}~source T0U4G6~
	M04	3	6	0	1	MER0336667 - aureolysin (Staphylococcus caprae) [M04.009]#M04#{peptidase unit: 1-116}~source ZP_07842092~
	M06	0	3	0	0	MER0287977 - immune inhibitor A2 peptidase ({Bacillus} sp.) (Bacillus cereus) [M06.004]#M06#{peptidase unit: 1-98}~source ZP_00241263~
	M09	0	5	0	0	MER0316805 - bacterial collagenase H (Bacillus cereus) [M09.003]#M09B#{peptidase unit: 44-124}~source ZP_04314931~
	M10	0	1	0	0	MER0198284 - subfamily M10B unassigned peptidases (Eubacterium rectale) [M10.UPB]#M10B#{peptidase unit: 1-100}~source ACR76910~
	M13	0	0	0	1	MER0468632 - oligopeptidase O1 (Eremococcus coleocola) [M13.004]#M13#{peptidase unit: 2-50}~source ZP_07818966~
	M15	7	4	1	0	MER0918442 - DacB metallopeptidase ({Streptococcus pneumoniae}) (Staphylococcus saprophyticus) [M15.024]#M15B#{peptidase unit: 60-181}~source A0A0E3CS01~
	M16	8	2	1	4	MER0920723 - subfamily M16B non-peptidase homologues (Enterococcus sp. C1) [M16.UNB]#M16B#{peptidase unit: 89-370}~source J1HYL0~
	M17	5	0	0	0	MER0930788 - leucyl aminopeptidase ({Bacillus}-type) (Streptococcus pneumoniae) [M17.010]#M17#{peptidase unit: 1-215}~source A0A0E9GSP4~
	M19	1	2	0	0	MER0341581 - thermostable dipeptidase ({Brevibacillus}-type) (Bacillus cereus) [M19.007]#M19#{peptidase unit: 5-176}~source ZP_04218502~
	M20	46	15	17	11	MER0028106 - peptidase T (Enterococcus faecalis) [M20.003]#M20B#{peptidase unit: 16-409}~source EFU08279~
	M23	15	7	6	1	MER0387580 - subfamily M23B unassigned peptidases (Enterococcus casseliflavus) [M23.UPB]#M23B#{peptidase unit: 344-444}~source ZP_08145621~
	M24	13	0	6	3	MER0406885 - subfamily M24B unassigned peptidases (Enterococcus saccharolyticus) [M24.UPB]#M24B#{peptidase unit: 124-352}~source EHG30326~
	M28	0	2	0	0	MER0194652 - subfamily M28F unassigned peptidases (Bacillus sp. BT1B_CT2) [M28.UPF]#M28F#{peptidase unit: 3-192}~source ZP_08002450~
	M29	5	2	1	3	MER0856075 - PepS aminopeptidase (Enterococcus sp. HSIEG1) [M29.004]#M29#{peptidase unit: 7-411}~source T0UCA3~
	M32	6	1	0	0	MER0857619 - family M32 unassigned peptidases (Bacillus sp. BH072) [M32.UPW]#M32#{peptidase unit: 10-499}~source A0A0E1LQU1~
	M38	25	7	7	6	MER0870280 - family M38 non-peptidase homologues (Enterococcus gallinarum) [M38.UNW]#M38#{peptidase unit: 39-388}~source A0A0C2U4M7~
	M41	4	7	6	0	MER0875999 - family M41 unassigned peptidases (Enterococcus faecium) [M41.UPW]#M41#{peptidase unit: 405-637}~source S4F0Z5~
	M42	24	7	8	9	MER0880553 - family M42 unassigned peptidases (Bacillus sp. EGD-AK10) [M42.UPW]#M42#{peptidase unit: 8-345}~source U1ZEY0~
	M48	4	0	0	1	MER0885174 - subfamily M48A non-peptidase homologues (Enterococcus faecalis) [M48.UNA]#M48A#{peptidase unit: 38-195}~source X5NYS2~
	M50	2	3	1	2	MER0897478 - subfamily M50B unassigned peptidases (Enterococcus faecium) [M50.UPB]#M50B#{peptidase unit: 8-85, 309-415}~source S4EP48~
	M55	2	0	0	0	MER0899019 - family M55 unassigned peptidases (Enterococcus faecium) [M55.UPW]#M55#{peptidase unit: 1-268}~source S4GIH5~
	M61	1	1	1	0	MER0904435 - family M61 non-peptidase homologues (Listeria monocytogenes) [M61.UNW]#M61#{peptidase unit: 20-93}~source A0A0E1Y948~
	M67	0	0	0	1	MER0906620 - subfamily M67A unassigned peptidases (Escherichia coli) [M67.UPA]#M67A#{peptidase unit: 6-83}~source A0A027XUP6~
	M78	3	0	0	0	MER0909693 - family M78 unassigned peptidases (Enterococcus faecalis) [M78.UPW]#M78#{peptidase unit: 86-176}~source E6GW49~
	M79	8	6	0	3	MER0937465 - family M79 unassigned peptidases (Bacillus sp. CMAA 1185) [M79.UPW]#M79#{peptidase unit: 12-170}~source A0A0F5MF21~
	M81	1	0	0	0	MER0223311 - family M81 unassigned peptidases (Holdemania filiformis) [M81.UPW]#M81#{peptidase unit: 40-481}~source ZP_03633773~
	M82	0	0	0	1	MER0940727 - family M82 unassigned peptidases (Bacillus boroniphilus) [M82.UPW]#M82#{peptidase unit: 1-66}~source W4RHT2~
	M84	0	0	1	0	MER0320224 - MpriBi peptidase ({Bacillus} sp.) (Bacillus sp. BT1B_CT2) [M84.001]#M84#{peptidase unit: 1-268}~source ZP_08002359~
	M86	2	0	0	0	MER0127211 - PghP gamma-polyglutamate hydrolase (bacteriophage) (Bacillus subtilis) [M86.001]#M86#{peptidase unit: 50-252}~source NP_389665~
		199	84	61	54
Ser	S01	5	0	2	3	MER0407932 - subfamily S1E unassigned peptidases (Enterococcus saccharolyticus) [S01.UPE]#S01E#{peptidase unit: 118-292}~source ZP_09110853~
	S08	10	0	1	1	MER0621151 - CDF peptidase (Acyrthosiphon pisum) [S08.149]#S08A#{peptidase unit: 13-209}~source XP_008189012~
	S09	27	2	3	5	MER1023596 - subfamily S9C unassigned peptidases (Chlamydia trachomatis) [S09.UPC]#S09C#{peptidase unit: 73-304}~source A0A0E9EZT3~
	S11	11	1	4	2	MER0297222 - D,D-carboxypeptidase PBP3 ({Streptococcus}-type) (Enterococcus saccharolyticus) [S11.006]#S11#{peptidase unit: 43-444}~source ZP_09112005~
	S12	8	3	2	2	MER1010930 - family S12 unassigned peptidases (Enterococcus sp. HSIEG1) [S12.UPW]#S12#{peptidase unit: 18-303}~source T0U6B6~
	S13	2	0	1	0	MER0356873 - D-Ala-D-Ala carboxypeptidase ({Actinomadura}-type) (Bacillus sp. BT1B_CT2) [S13.002]#S13#{peptidase unit: 2-150}~source ZP_07999766~
	S14	9	7	6	4	MER0358985 - ClpP2 peptidase ({Streptomyces}-type) (Corynebacterium casei) [S14.009]#S14#{peptidase unit: 12-203}~source ZP_09156139~
	S16	14	9	10	7	MER1036230 - family S16 non-peptidase homologues (Enterococcus sp. HSIEG1) [S16.UNW]#S16#{peptidase unit: 173-455}~source T0VQQ4~
	S24	4	5	3	5	MER1045143 - family S24 unassigned peptidases (Enterococcus faecium) [S24.UPW]#S24#{peptidase unit: 96-207}~source S4G9L9~
	S26	7	1	0	4	MER0396234 - subfamily S26A unassigned peptidases (Enterococcus saccharolyticus) [S26.UPA]#S26A#{peptidase unit: 27-174}~source ZP_09112954~
	S33	9	2	0	0	MER0214983 - At5g19850 ({Arabidopsis thaliana})-type peptidase (Bacillus amyloliquefaciens) [S33.A03]#S33#{peptidase unit: 60-230}~source YP_001419999~
	S41	5	2	0	1	MER0338105 - ctpB peptidase (Enterococcus gallinarum) [S41.007]#S41A#{peptidase unit: 205-370}~source ZP_05649327~
	S49	8	0	0	1	MER1069925 - subfamily S49A unassigned non-peptidase homologues (Enterococcus faecalis) [S49.UNA]#S49A#{peptidase unit: 84-296}~source S4H0L0~
	S51	1	0	0	0	MER1071816 - family S51 non-peptidase homologues (Bacillus thermoamylovorans) [S51.UNW]#S51#{peptidase unit: 27-138}~source A0A0D0EQG8~
	S54	3	1	0	0	MER1077837 - family S54 unassigned peptidases (Corynebacterium casei) [S54.UPW]#S54#{peptidase unit: 35-193}~source G7I1Z0~
	S55	1	1	0	0	MER0005733 - SpoIVB peptidase (Bacillus anthracis) [S55.001]#S55#{peptidase unit: 1-107}~source Q9ZHS8~
	S66	4	0	0	3	MER0398956 - murein tetrapeptidase LD-carboxypeptidase ({Pseudomonas}-type) (Bacillus sp. 916) [S66.001]#S66#{peptidase unit: 14-295}~source ZP_10383624~
	S78	5	0	0	1	MER1086437 - family S78 non-peptidase homologues () [S78.UNW]#S78#{peptidase unit: 52-154}~source H9A114~
		133	34	32	39
Thr	T01	5	2	5	2	MER1091135 - subfamily T1B unassigned peptidases (Enterococcus faecium) [T01.UPB]#T01B#{peptidase unit: 21-194}~source S4F9Q3~
	T02	0	0	2	2	MER1094592 - family T2 unassigned peptidases (Clostridium bifermentans) [T02.UPW]#T02#{peptidase unit: 14-175}~source T4VEH6~
	T03	0	0	1	0	MER1097328 - family T3 non-peptidase homologues (Desulfosporosinus sp. OT) [T03.UNW]#T03#{peptidase unit: 1-90}~source G2FM32~
	T05	4	3	1	0	MER1102299 - family T5 unassigned peptidases (Staphylococcus aureus) [T05.UPW]#T05#{peptidase unit: 199-411}~source A0A033UPM4~
		9	5	9	4
Unknown	U32	7	0	3	2	MER0501888 - yrrN g.p. ({Bacillus subtilis}) (Enterococcus casseliflavus) [U32.A02]#U32#{peptidase unit: 24-244}~source YP_007754306~
	U57	2	0	0	0	MER0179817 - family U57 unassigned peptidases (Bacillus sp. NRRL B-14911) [U57.UPW]#U57#{peptidase unit: 1-143}~source ZP_01173992~
		9	0	3	2
Inhibitors	I22	1	0	0	0	MER0050589 - BsuPI peptidase inhibitor ({Bacillus subtilis}) (Bacillus amyloliquefaciens) [I22.001]#I22#{inhibitor unit: 34-153}~source YP_005129800~
	I80	1	0	0	0	MER0127157 - IseA protein ({Bacillus subtilis}) (Bacillus amyloliquefaciens) [I80.001]#I80#{inhibitor unit: 1-180}~source ABS74213~
	I87	2	3	3	1	MER0807496 - family I87 unassigned peptidase inhibitors (Enterococcus saccharolyticus) [I87.UPW]#I87#{inhibitor unit: 49-240}~source G5IVQ6~
		4	3	3	1
	Total	456	149	136	121
	Sum total	862
