# Supplementary material for: Metagenomic Insights Into the Taxonomic and Functional Features of Kinema, a Traditional Fermented Soybean Product of Sikkim Himalaya
Source: Front Microbiol. 2019 Aug 2;10:1744. doi: 10.3389/fmicb.2019.01744 (PMC6688588; doi:10.3389/fmicb.2019.01744)
Supplement: Supplementary file 11 [file Table_11.XLSX]

## Sheet: List of primers
Supplementary Table S11. List of primers used in the amplification of Beta-galactosidase, Beta-glucosidase, Beta-xylosidase, and Glutamate decarboxylase
S.No.	Name of Primer	Sequence 5' to 3'	Sample	Scaffold
1	Beta-galactosidase Forward	CATATGATTAGAAATGAGTATCCGAGGCC	DJ	Scaffold_4422
2	Beta-galactosidase Reverse	CTCGAGTTATTCAACTACAGATAAATAATTACCATCG	DJ	Scaffold_4422
3	Beta-glucosidase Forward	CATATGAAGAATAAAATAGTCAATAAATTATCATTAAA	MA	Scaffold_7958
4	Beta-glucosidase Reverse	CTCGAGTTATATATTGATTTGTTTTTTGATTTGTCTCCTCT	MA	Scaffold_7958
5	Beta-xylosidase Forward	GCTAGCATGACAACAATTAAGAATCCGATTATTTCAGGTATGGC	JJ	Scaffold_2825
6	Beta-xylosidase Reverse	CTCGAGTCAGTTCTCCTCCACCAAGAAATTATGTACTTTATATG	JJ	Scaffold_2825
7	Glutamate decarboxylase Forward	CATATGTCTTACGAAGTTTTTACTCATCAAGTTTTTCC	SO	Scaffold_3270
8	Glutamate decarboxylase Reverse	CTCGAGTTAGTGAATGAATCCTTGAACTTTTTTATCTTCAGGA	SO	Scaffold_3270
